# Supplementary material for: Revealing the Critical Regulators of Cell Identity in the Mouse Cell Atlas
Source: Cell Rep. Author manuscript; Available in PMC 2018 Dec 5. (PMC6281296; doi:10.1016/j.celrep.2018.10.045)
Supplement: 2 [file NIHMS1512149-supplement-2.xlsx]

## Sheet: Regulon Info
Regulons	Target genes
E2f4 (2502g)	0610009B22Rik,0610010F05Rik,1110004F10Rik,1110008F13Rik,1110034G24Rik,1110037F02Rik,1110038F14Rik,1110051M20Rik,1110059E24Rik,1110059G10Rik,1190005I06Rik,1300002E11Rik,1600002H07Rik,1600014C10Rik,1600020E01Rik,1700020I14Rik,1700030K09Rik,1700066M21Rik,1700123O20Rik,1810013L24Rik,2010320M18Rik,2210016F16Rik,2310015A10Rik,2310035C23Rik,2310036O22Rik,2310057M21Rik,2410006H16Rik,2610002M06Rik,2610301…
Bclaf1 (1449g)	0610009O20Rik,0610030E20Rik,0610040B10Rik,1110038F14Rik,1600012H06Rik,1700123O20Rik,1810030O07Rik,1810055G02Rik,1810058I24Rik,2010204K13Rik,2010320M18Rik,2310022A10Rik,2410002F23Rik,2410004B18Rik,2410131K14Rik,2610306M01Rik,2610524H06Rik,2700062C07Rik,2700097O09Rik,2810002D19Rik,2810403A07Rik,3110009E18Rik,3110040N11Rik,3110043O21Rik,4833420G17Rik,5430416N02Rik,8430429K09Rik,A130010J15Rik,Aaas,Aa…
Tfdp1 (1396g)	1110004F10Rik,1110008F13Rik,1190002N15Rik,1600014C10Rik,1700037H04Rik,1700123O20Rik,1810037I17Rik,1810055G02Rik,2010320M18Rik,2210016F16Rik,2310035C23Rik,2310036O22Rik,2410002F23Rik,2610301B20Rik,2610524H06Rik,2700097O09Rik,2810006K23Rik,2810403A07Rik,3110002H16Rik,4632415L05Rik,5730508B09Rik,6030458C11Rik,9030624J02Rik,9930021J03Rik,A430005L14Rik,Abcc4,Abhd2,Abl2,Abt1,Acin1,Acta1,Actl6a,Add3,Adk…
Elf1 (1358g)	1110037F02Rik,1110051M20Rik,1300002E11Rik,1500009L16Rik,1600020E01Rik,1700112E06Rik,1810024B03Rik,1810026B05Rik,1810030O07Rik,1810058I24Rik,2210010C04Rik,2210016F16Rik,2410004B18Rik,2900026A02Rik,3110002H16Rik,3830406C13Rik,4833420G17Rik,4930486L24Rik,4930523C07Rik,4931406P16Rik,4932438A13Rik,5430416N02Rik,A130010J15Rik,Aak1,Aatf,AB124611,Abca1,Abcb7,Abcd1,Abcd4,Abi3,Ablim1,Abt1,Abtb2,Acap1,Acap2…
Crem (1128g)	0610040B10Rik,1110017D15Rik,1110032A03Rik,1110051M20Rik,1700003F12Rik,1700011L22Rik,1700013G24Rik,1700016H13Rik,1700017B05Rik,1700019D03Rik,1700019M22Rik,1700019N19Rik,1700020N01Rik,1700021F07Rik,1700024P04Rik,1700027A15Rik,1700028J19Rik,1700028P14Rik,1700029H14Rik,1700034E13Rik,1700066M21Rik,1700074P13Rik,1700086L19Rik,1700093K21Rik,1810013L24Rik,1810055G02Rik,2310022A10Rik,2310033P09Rik,2510039…
Irf8 (1051g)	1110034G24Rik,1110059G10Rik,1190002N15Rik,1500009L16Rik,1600014C10Rik,1700025G04Rik,1810014B01Rik,1810030O07Rik,2410131K14Rik,2510039O18Rik,2810006K23Rik,3110002H16Rik,4930523C07Rik,4931406P16Rik,4932438A13Rik,5430416N02Rik,5730455P16Rik,5730508B09Rik,Abca1,Abcc3,Abcd1,Abcd4,Abhd6,Abl2,Ablim1,Acap2,Actb,Ada,Adar,Adcy7,Add2,Add3,Adh6a,Adpgk,Adrb2,Agtrap,Ahcyl1,Ahr,AI413582,Aida,Aim1,Akap11,Akap13,…
Ets1 (1028g)	1300002E11Rik,1500009L16Rik,1600002H07Rik,1810011O10Rik,1810026B05Rik,1810030O07Rik,2010111I01Rik,2810006K23Rik,2810403A07Rik,4833420G17Rik,4930523C07Rik,4932438A13Rik,AB124611,Abca1,Abca7,Abcc4,Abcc5,Abcg2,Ablim1,Abt1,Abtb2,Acaca,Acap1,Actb,Adam15,Adarb1,Adck1,Adcy7,Add3,Adipor1,Adm,Adpgk,Adrb2,Aebp2,Aff1,Agrn,Ahr,AI837181,Aida,Akap11,Alkbh5,Alkbh6,Alox5,Ampd2,Ang,Ankhd1,Ankle2,Ankrd11,Ankrd16,A…
Cebpa (907g)	1190005I06Rik,1810013L24Rik,1810055G02Rik,4932438A13Rik,8430408G22Rik,AA986860,Abca1,Abcc3,Abcd2,Abcd3,Abcd4,Abhd11,Abhd12,Abhd5,Acaa2,Acadl,Acadvl,Aco2,Acot2,Acsl1,Adam17,Adam19,Adcy7,Adipor1,Adrb2,Adssl1,Aebp2,Agl,Agpat2,Agps,Agt,Agtrap,Ahcyl1,Ahnak,Aifm2,Ak4,Akap11,Akap13,Alb,Aldh1a1,Aldh1a7,Aldh2,Aldh6a1,Alox5ap,Ambra1,Angptl4,Ank3,Ankle2,Ankrd11,Ankrd13a,Ankrd40,Ano1,Ap3s1,Apaf1,Apbb1ip,Apc,…
Gabpa (889g)	0610007P14Rik,1810030O07Rik,2010111I01Rik,2310030G06Rik,2310057M21Rik,2610008E11Rik,2610524H06Rik,2810002D19Rik,3110002H16Rik,3110009E18Rik,3110040N11Rik,4931406P16Rik,A430005L14Rik,Abcd4,Abhd10,Abhd11,Acly,Acp5,Adam15,Adar,Adipor2,Adrb2,Aff4,Aga,Agpat1,Ahcy,Aimp1,Akap11,Aldh16a1,Alkbh5,Angel2,Ankib1,Ankle2,Ankrd46,Anp32a,Ap2s1,Ap3s2,Apex2,Aph1a,Apoa2,Apoo-ps,Arf3,Arf5,Arfgap2,Arfgef1,Arfrp1,Arhg…
Atf3 (874g)	1110008L16Rik,1700017B05Rik,1700025G04Rik,1810013L24Rik,1810055G02Rik,2310030G06Rik,3830406C13Rik,5330417C22Rik,5430416N02Rik,5730559C18Rik,Aatf,Abca1,Abcc4,Abhd11,Ablim1,Acap2,Acsf3,Adam15,Adamts1,Adamtsl4,Adar,Adck1,Adcy7,Adm,Aebp1,Aff4,Aftph,Agpat1,Ahcyl1,Ahcyl2,Ahnak,Ahr,AI597479,Amdhd2,Amhr2,Ammecr1l,Amotl2,Angptl2,Anks1,Anln,Ano1,Antxr1,Apbb2,Apex1,Appbp2,Arap1,Arc,Areg,Arf4,Arg2,Arhgap12,A…
Irf7 (827g)	1110034G24Rik,1500009L16Rik,1600014C10Rik,1700025G04Rik,2210016F16Rik,2310030G06Rik,2410004B18Rik,2510039O18Rik,4930486L24Rik,4930523C07Rik,5730508B09Rik,Abca1,Abcd1,Abcg2,Ablim1,Adam15,Adar,Adcy7,Adh6a,Adprh,Adrb2,Aebp2,Agpat1,Ahnak,Ahr,AI837181,Aim1,Akap13,Akt1,Alg3,Alg9,Ang4,Anks3,Anpep,Apbb1ip,Aph1a,Arap1,Areg,Arhgap11a,Arhgap17,Arhgap25,Arhgef2,Arhgef6,Arih1,Arl4c,Arl5c,Arl6ip5,Arpc2,Arpc3,A…
Klf7 (827g)	0610010F05Rik,1110051M20Rik,1190002N15Rik,1500009L16Rik,1700017B05Rik,1810055G02Rik,2510039O18Rik,4932438A13Rik,5031439G07Rik,5530601H04Rik,A2m,Abcd1,Abcd4,Abhd12,Ablim1,Acin1,Acp2,Acvrl1,Acy1,Adam15,Adamtsl4,Adcy7,Add3,Adora2b,Aebp1,Aff4,Agpat1,Agrn,Agtpbp1,Ahcyl1,Ahnak,Amotl2,Ampd2,Ankhd1,Ankrd37,Ankrd50,Ap2b1,Apbb2,Aph1a,Aplp2,App,Aqp1,Arap1,Arf2,Arfip1,Arhgap10,Arhgap18,Arhgap23,Arhgap25,Arhg…
Klf4 (734g)	1700025G04Rik,1810055G02Rik,2210013O21Rik,4932438A13Rik,5031439G07Rik,A2m,Abi3bp,Ablim1,Acap1,Acer3,Actg1,Actn4,Acvrl1,Adam15,Adamtsl4,Adcy7,Add3,Aebp1,Ahnak,Akt1,Aldh3a1,Amotl1,Ampd3,Ank3,Ankrd50,Ano1,Ano6,Anpep,Anxa7,App,Aqp1,Ar,Arap1,Arc,Arhgap23,Arhgap31,Arhgap9,Arhgdib,Arid1b,Arid3a,Arid5a,Arid5b,Arl4d,Arl8b,Armcx1,Armcx2,Armcx3,Armcx6,Atf3,Atf5,Atf7,Atn1,Atp2a2,Atp2a3,Atp2b1,Atp2b4,Atxn7l3,…
Irf9 (723g)	1700025G04Rik,2310030G06Rik,2510039O18Rik,2810006K23Rik,3110002H16Rik,4930523C07Rik,4931406P16Rik,5730508B09Rik,Abcb7,Abcb8,Abcc4,Abcg2,Abl2,Ablim1,Adam15,Adam17,Adcy7,Add3,Adrb2,Aebp2,AI837181,Akap13,Akap8l,Akt1,Alg9,Alox5ap,Ang4,Ankrd11,Ano6,Ap1g1,Apaf1,Apbb1ip,Aqp1,Areg,Arf3,Arhgap11a,Arhgap17,Arhgap25,Arhgef3,Arid1b,Armcx1,Ascc3,Asph,Asxl1,Atf3,Atf7,Atf7ip,Atg16l2,Atp13a3,Atp2b1,Atp5sl,Atp6ap…
Hnf4a (720g)	1700011H14Rik,1810010D01Rik,2010107G23Rik,2210016F16Rik,2310030G06Rik,2810403A07Rik,5330417C22Rik,Aadac,Aadat,Abat,Abcc3,Abcd3,Abcd4,Abhd14b,Abi3,Acaa1b,Acaa2,Acad11,Acadl,Acadm,Aco1,Aco2,Acot1,Acox1,Acsf3,Acsl1,Acss2,Acy1,Adipor2,Agr2,Ahr,Ak3,Ak4,Akap7,Akr1c13,Akr1c19,Akr1e1,Akr7a5,Aldh18a1,Aldh1l1,Aldh2,Aldh3a1,Aldh5a1,Aldh6a1,Aldh7a1,Aldh8a1,Aldh9a1,Aldob,Amacr,Ambp,Ang4,Ankrd54,Ankrd9,Anpep,A…
Relb (711g)	1190002N15Rik,1700112E06Rik,1810013L24Rik,3110002H16Rik,3110043O21Rik,3830406C13Rik,Abtb2,Acaca,Adam19,Adamtsl4,Adh6a,Aebp2,Aff4,Aim1,Akap13,Aldh1b1,Alkbh6,Ang4,Ano6,Anp32a,Antxr2,Apoa4,Arfgef1,Arg2,Arhgap31,Arhgap42,Arhgef2,Arhgef40,Arid1b,Arl4c,Arl5c,Arl8a,Arpc5,Asb6,Ash1l,Atg14,Atg16l2,Atp2b1,Atp6v0a1,Axin1,Axl,AY761184,Azi2,B2m,Bag3,Basp1,Batf3,Baz2a,Baz2b,Bbs9,Bbx,Bcl10,Bcl2a1a,Bcl2a1b,Bcl2a…
Maf (701g)	1190002N15Rik,1700011H14Rik,2510039O18Rik,4930523C07Rik,Abca1,Abcc3,Abcc4,Abcd4,Ablim1,Acap2,Acsf3,Acss1,Actg2,Actr3,Adam15,Adamts1,Adamtsl4,Adck1,Adcy7,Adm,Adprh,Aff4,Agk,Agps,Agrn,Ahcyl1,Ahnak,Ahr,Akap13,Akt1,Aldh1l1,Aldob,Alox5,Alox5ap,Ang,Angptl2,Ankrd50,Anpep,Ap1b1,Apbb1ip,Apc,Aph1c,Aqp1,Arap1,Arhgap18,Arhgap31,Arhgef2,Arid5b,Arl4c,Armcx3,Arntl,Arrb2,Asb6,Ass1,Atf3,Atf6,Atf7ip,Atg10,Atp2c1,A…
Stat1 (679g)	1600014C10Rik,2410004B18Rik,2510039O18Rik,4932438A13Rik,Abcd1,Abi1,Abi3,Ablim1,Actb,Adam15,Adar,Adcy7,Add3,Adh6a,Aebp2,Agpat3,Aif1,Akap13,Akap8l,Ammecr1l,Ankrd11,Ankrd44,Areg,Arhgap25,Arhgdib,Arhgef3,Arid1a,Arid1b,Arid5a,Arih1,Arl5c,Arntl,Arpc2,Arpc4,Arpc5,Asap1,Asb2,Atf6,Atp11b,Atp1a2,Atp6v0a2,Atp8b4,Atxn7l1,Axin1,Azi2,B230208H11Rik,B2m,B4galt5,Bank1,Bcl2a1a,Bcl2a1b,Bcl2a1d,Bcl2l1,Bcl2l11,Bcl3,B…
Irf1 (652g)	1500009L16Rik,1700017B05Rik,1810026B05Rik,2010111I01Rik,2810006K23Rik,4632415L05Rik,AB124611,Abcc4,Abcg2,Ablim1,Acaca,Acsl4,Adam15,Adam19,Adamts1,Adcy7,Adh6a,Adm,Aim1,Aldh1a1,Aldh1b1,Ano1,Ano6,Anpep,Antxr1,Apoa4,Apold1,Areg,Arhgap25,Arhgap42,Arid1b,Arid5a,Arih1,Arl4d,Arl5a,Arntl,Arpc4,Asb2,Asb4,Atf3,Atg16l2,Atmin,Atp13a1,Atp1a1,Atp6v1b2,AY761184,B230118H07Rik,B2m,Bank1,Batf3,Bcl10,Bcl2a1b,Bcor,Bc…
Fosl1 (651g)	1700017B05Rik,1810055G02Rik,2610203C20Rik,4930523C07Rik,5430416N02Rik,A2m,Abcf2,Abtb2,Acan,Acly,Acot9,Acsl3,Actn4,Acyp2,Adamts1,Add3,Adipor1,Aebp1,Alox5,Alox5ap,Amotl2,Ampd3,Angptl1,Ankrd1,Anp32a,Anxa2,Anxa3,Anxa5,Ap1s1,Ap2m1,Apbb2,Apoc1,Arc,Arf1,Arf2,Arfgap1,Arhgap42,Arid5a,Arl4c,Asap1,Asb6,Aspn,Atf3,Atf4,Atp2b1,Atp8b4,Auts2,Avpi1,Axl,Azin1,B3galnt1,Bag2,Bag3,Baiap2l1,BC022687,Bcar1,Bcat1,Bcl10,…
Nfyc (650g)	1110051M20Rik,1700017B05Rik,1700096K18Rik,1810055G02Rik,2410131K14Rik,2700060E02Rik,4930579G24Rik,5430416N02Rik,Aagab,Abcd2,Abhd2,Acadsb,Acot8,Acsl5,Actl6a,Actn1,Acvrl1,Add3,Agfg2,Ahcy,AI413582,Aifm1,Aimp2,Aip,Ak2,Akap8,Akt1s1,Alg12,Ank2,Ankrd16,Ankrd27,Ankrd49,Anks3,Anp32a,Ap2a1,Ap2m1,Apip,Apoa2,Apoo,Araf,Arf2,Arfgap2,Arfip1,Arhgef10,Arhgef2,Arhgef7,Arid1b,Arl13b,Arntl,Arrdc3,Asb2,Asb6,Ate1,Atf2…
Fli1 (628g)	1600014C10Rik,1700020L24Rik,1700096K18Rik,1810014B01Rik,2310011J03Rik,2510039O18Rik,4930523C07Rik,5730508B09Rik,AB124611,Abca7,Abcd1,Abcg2,Acap1,Acbd5,Actr2,Adam15,Adcy7,Agps,Agtrap,Alox5,Ankhd1,Ankrd28,Anks3,Anxa7,Ap3s1,Apbb1ip,Arap3,Arg1,Arhgap1,Arhgap17,Arhgap18,Arhgap25,Arhgap29,Arhgap30,Arhgap4,Arhgef2,Arhgef3,Arih1,Arpc1b,Arpc2,Arpc3,Arrb2,Asb13,Ash1l,Asxl1,Atg16l2,Atp1b3,Atp2a3,Atp8b4,B4ga…
Atf1 (620g)	1110059G10Rik,1700001P01Rik,1700021F07Rik,1700027A15Rik,1700031M16Rik,1810055G02Rik,2010204K13Rik,2310022A10Rik,2700099C18Rik,2810408A11Rik,3830406C13Rik,4932438A13Rik,4933434E20Rik,5430416N02Rik,9530068E07Rik,A130010J15Rik,A430005L14Rik,AA467197,Abce1,Abhd16a,Abt1,Acbd4,Actl7b,Adam9,Adamtsl4,Agpat1,Agtpbp1,Ahi1,AI597479,Akirin1,Akirin2,Akr1e1,Akt1s1,Akt2,Amdhd2,Amotl2,Anapc10,Angptl2,Ankrd11,Ank…
Nfkb1 (552g)	1110051M20Rik,1500009L16Rik,1700017B05Rik,2510009E07Rik,4930523C07Rik,A2m,Abcc4,Abi3,Abtb2,Acot7,Adam17,Adcy7,Add3,Adrb2,Aebp2,Agl,Agps,Aif1,Amacr,Amotl1,Ampd2,Ampd3,Ankhd1,Ankle2,Anks1,Ano6,Ap4s1,Apoc3,Arap3,Arglu1,Arhgap17,Arhgap21,Arhgap25,Arhgap29,Arhgap31,Arhgap9,Arhgef2,Arid1b,Arih1,Arl13b,Arrb1,Arrb2,Atg16l2,Atp2b1,Atp2b4,Atp6v1b2,Atp9b,AW551984,AY761184,B2m,Bach1,Baiap2,Bcl10,Bcl2,Bcl2a1a…
Creb3l1 (551g)	1810055G02Rik,2310015A10Rik,2310022B05Rik,2610203C20Rik,Abcc4,Acap2,Acvrl1,Adcy7,Add3,Adrb2,Aebp1,Aff4,Agr2,Alg2,Alpl,Ammecr1l,Ampd2,Ampd3,Angptl4,Ankrd27,Ano1,Antxr2,Anxa5,Ap1s2,Ap2b1,Ap4m1,Apc,Arcn1,Arfgap1,Arfgef2,Arid1b,Arid5b,Arih1,Arl4c,Arl4d,Asap1,Asb4,Asph,Atg16l2,Atp2b1,Axin1,Axl,B3galnt1,B3gat3,B3gnt3,Bag3,Basp1,BC052040,Bcas3,Bcl9l,Bet1,Bicc1,Bicd2,Bloc1s1,Bmp2,Braf,C1galt1,C1qtnf2,C1q…
Nfyb (528g)	0610009O20Rik,1110059E24Rik,2610008E11Rik,2810006K23Rik,5430416N02Rik,5530601H04Rik,5730508B09Rik,9930104L06Rik,Abca7,Acat2,Acsl5,Actg2,Adk,Agfg2,Agpat1,Akap8,Akap8l,Alg12,Alkbh6,Ankrd49,Anp32a,Ap4m1,Apip,Araf,Arfgap2,Arfip1,Arfip2,Arhgap19,Arhgef2,Arid1a,Arid1b,Arid4b,Arl16,Arl5c,Arl6ip1,Arntl,Arrb1,Arrdc4,Asb6,Asf1b,Atad2,Atp5sl,Atrx,Atxn2l,AW549877,BC004004,Bcl2l11,Bcl7a,Bfar,Bin3,Blm,Bnip3l,B…
Xbp1 (506g)	1700017B05Rik,1700112E06Rik,1810013L24Rik,1810026B05Rik,2510039O18Rik,4930523C07Rik,AA986860,Abcd2,Abhd2,Acap2,Actn2,Adamts2,Adar,Adh7,Adrb2,Adssl1,Aftph,Agap1,Agps,Agr2,Akap13,Akr1c18,Ambp,Ampd3,Ankhd1,Ankle2,Ankrd1,Anxa7,Ap3s1,Arcn1,Arf4,Arfgap3,Arg2,Arhgdib,Arl4c,Armcx2,Arsb,Asb3,Asb6,Ascc3,Atf3,Atf6,Atg13,Atg16l2,Atg3,Atg5,Atp11c,Atp2a2,Atp6v0a1,Atp8b4,B3gat3,B3gnt3,B4galnt1,B4galt6,Bace2,Bai…
Nrf1 (502g)	2310057M21Rik,3830406C13Rik,9930021J03Rik,9930104L06Rik,Aaas,Abcd2,Abhd10,Abhd8,Abl2,Acta1,Actn2,Actr2,Adar,Afg3l1,Agpat1,Agtr1a,Aip,Akap8,Akt1s1,Alb,Alkbh5,Anapc7,Ankrd10,Ankrd24,Ap1g1,Ap1g2,Ap1s2,Ap3b1,Apex2,Aplf,Apoa1bp,Apom,Apoo,Appbp2,Arid5a,Armc8,Arntl,Arsa,Atf7,Atf7ip,Atn1,Atp2b1,Atp6v1d,Atp6v1f,Atxn2l,B3galt6,Bcdin3d,Bcl11a,Bcl2l1,Bcl2l12,Bcl7b,Bclaf1,Bfar,Bfsp2,Bloc1s2,Bop1,Brap,Brd7,Bre…
E2f1 (487g)	1110059G10Rik,1190002N15Rik,1600002H07Rik,1600014C10Rik,1700096K18Rik,2010204K13Rik,3110002H16Rik,4932438A13Rik,AB124611,Abca1,Abcd1,Ager,Agfg2,Agpat3,Agpat5,Ambra1,Ankle1,Ankle2,Ankrd27,Ankrd28,Ap4m1,Ap4s1,Apoc1,Apoe,Apom,Araf,Arf3,Arid1a,Armc10,Arntl,Arrb1,Arrb2,Asf1b,Atad2,Atp11c,Auts2,B230208H11Rik,Bcl10,Bcl7a,Bcs1l,Blm,Bloc1s1,Bmi1,Bmp7,Bptf,Bri3,Brwd1,Btbd19,Btk,Bub1b,Camk1,Carm1,Cbfb,Cbx4,…
Atf4 (475g)	1700007K09Rik,1700015F17Rik,1700016H13Rik,1700021F07Rik,1700025G04Rik,1700028J19Rik,1700034E13Rik,2010204K13Rik,2410002F23Rik,AA467197,Abce1,Acan,Actrt2,Adck1,Adipor1,Adss,Aff4,Akirin2,Akt1s1,Aldh18a1,Aldh9a1,Anapc11,Anapc2,Angptl1,Angptl2,Ankrd1,Anxa2,Appbp2,Arf1,Arf2,Arf4,Arhgap17,Arhgef2,Arih2,Armcx3,Asns,Atf3,Atf4,Atg16l1,Atoh8,Atp2b1,Auts2,Azin1,Bag2,Bag3,Baiap2,Banp,Bap1,BC005537,Bdnf,Blvrb…
Nfkb2 (442g)	1700017B05Rik,1700025G04Rik,1810026B05Rik,2210010C04Rik,2410004B18Rik,2610203C20Rik,3830406C13Rik,4930523C07Rik,Aacs,Aars2,Abcb8,Acap2,Acta1,Actn1,Adck1,Adprh,Ahnak,Akap13,Ankle2,Ankmy2,Ankrd44,Ankrd50,Areg,Arg2,Arhgap17,Arhgef2,Arl5c,Arrb1,Arrb2,Atf3,Atg16l2,Atp2a3,Atp6v0a1,Atp6v1c2,Axin1,B4galnt1,Baz2a,Bcl2,Bcl2a1a,Bcl2a1b,Bcl2a1d,Bcl2l1,Bcl3,Bdh1,Bin1,Birc2,C87436,Cacnb3,Capg,Cbfa2t3,Cbll1,Cbx…
Stat2 (441g)	1700017B05Rik,1810024B03Rik,2510039O18Rik,2610035D17Rik,Abcc5,Abcd1,Acss1,Acvrl1,Adam17,Adar,Add3,Adprh,Adrb2,Aebp2,Aftph,Ahcyl1,AI837181,Akap11,Akap13,Alg9,Ambra1,Appl2,Arap3,Arhgap11a,Arhgap12,Arhgap31,Arhgef3,Arhgef6,Arid1b,Armcx6,Ascc3,Asxl1,Atg14,Atp6v0a2,Atxn7l1,Auts2,Axin1,B2m,Batf3,BC004004,BC030336,Bcl11a,Bcl2a1a,C2,Calcrl,Camk2d,Casc3,Casp8,Cav1,Cbfa2t3,Cbfb,Cbx5,Ccdc80,Ccl4,Ccr2,Cd163,…
Irf2 (401g)	1110034G24Rik,3110043O21Rik,4930523C07Rik,Ablim1,Acap2,Adcy7,Add3,Ahcyl1,Ahr,Alg9,Anks1,Aph1a,Arhgap25,Arhgef3,Arl4c,Asb2,Asph,Asxl1,Atp11b,AY761184,B2m,Banp,Bbs9,BC028528,Bcl2a1a,Bcl2a1b,Bcl2l1,Bcl3,Bhlhe40,Brd4,Btbd3,Camk1,Casp2,Casp9,Casz1,Cbfa2t3,Cbll1,Cbx7,Ccdc102a,Ccl5,Ccnt2,Cd160,Cd163,Cd4,Cd48,Cd74,Cdadc1,Cdk12,Cdk13,Cdk17,Cdkal1,Cdkn1b,Cdkn2aip,Cds2,Cebpa,Cep70,Cept1,Chchd5,Chst1,Chst14,…
Elf2 (377g)	1110037F02Rik,1700025G04Rik,2310022A10Rik,4833420G17Rik,4932438A13Rik,8430429K09Rik,Abcd1,Abr,Acin1,Acot8,Acp2,Acsl3,Actr2,Actr6,Acvrl1,Adam15,Adck1,Agtrap,Ammecr1l,Ang,Ankrd11,Ankrd44,Ap1g1,Arap1,Arhgap1,Arhgap25,Arhgap27,Arhgap4,Arhgef3,Arhgef7,Arpc4,Asb6,Atxn7l3,Axin1,AY761184,B3gat3,B4galt4,Bag6,Baiap2,Baz2a,BC005537,BC052040,Bcar1,Bcor,Bcr,Bin3,Bod1l,Brd2,Brd3,C1galt1c1,Cbfa2t3,Cbx4,Cbx5,Ccm…
Zfp513 (375g)	Abhd6,Abi1,Actg2,Acvrl1,Ahcyl1,Alkbh1,Alkbh5,Ap3b1,Apc,Apom,App,Arf2,Arfgef1,Arhgap1,Arhgap12,Arhgef12,Arhgef40,Arnt,Asb4,Aspscr1,Asxl1,Atf5,Atf7,Atg14,Atp6v1c2,Azin1,B3gat3,Bace1,Batf3,Bbc3,Bbs9,Bbx,BC004004,Bcl10,Bcr,Bin3,Birc6,Bod1l,Btbd3,C2,C77080,Cacnb3,Camk2n1,Camkk2,Ccdc88a,Ccdc9,Ccs,Cdc42bpb,Cdc42ep3,Cdca7,Cdipt,Cdk5r1,Cenpl,Cep170,Cep70,Cgnl1,Chd7,Clasp1,Clec2i,Clstn1,Cltc,Cnot4,Cnst,Coi…
Yy1 (369g)	1810013L24Rik,3110002H16Rik,9030624J02Rik,Abl2,Actg2,Aldh1a3,Amotl1,Anapc1,Ap1g1,Arfgef1,Arhgef7,Arid1a,Arid1b,Arpc2,Arv1,Asxl1,Ate1,Atg13,Atp11b,Atp2b1,Atpaf2,Atxn7l1,B4galt1,B9d2,Bace1,Bach1,Bcar3,Bcr,Bin3,Brd4,Cab39,Cand1,Car1,Casc3,Cdc42bpb,Cdc42se2,Cdk17,Cdk2ap1,Cdkn2aip,Cenpe,Cerk,Cggbp1,Chfr,Chid1,Clec1b,Clint1,Clk2,Cln6,Cmklr1,Cnot1,Cnot2,Cnot3,Cnot6,Coq4,Cpeb4,Cplx2,Crebbp,Crtc2,Csnk1g3,…
Rel (365g)	2310057M21Rik,3110043O21Rik,3830406C13Rik,4921524J17Rik,AB124611,Abca1,Adrb2,Aebp2,AI413582,Ankrd11,Anks1,Apbb1ip,Aph1c,Arhgap17,Arhgap4,Arih1,Arl6ip5,Armc8,Atg16l2,Atp2a3,Atp2b1,Atp6v1b2,AW551984,Bag4,BC028528,Bcl2a1a,Bcl2a1b,Bcl2l14,Bcl9l,Bhlhe40,Bmp2,Brd2,C1qa,Cacnb3,Camk4,Casz1,Cbfa2t3,Cbx6,Ccdc71,Ccl17,Ccl22,Ccl24,Ccl4,Ccr2,Ccr5,Ccr7,Cd2,Cd300a,Cd3e,Cd40,Cd48,Cd5,Cd74,Cd83,Cdkal1,Chsy1,Clasp…
Elf3 (356g)	2010320M18Rik,2210016F16Rik,5730508B09Rik,Abcb7,Abhd12,Ablim1,Acaa1b,Acbd5,Acot8,Actg1,Adipor1,Adora1,Aff4,Agpat1,Akirin1,Aktip,Anapc13,Ang,Ap1b1,Ap1g1,Ap1s2,Apeh,Apool,Appl2,Arf1,Arfip1,Armc10,Asxl1,Atp5a1,Atp5h,Atp6v1f,AU040320,AY761184,B3gat3,B4galt6,BC003965,BC004004,Bcat2,Bcl2l2,Btg2,C2cd2l,Cab39,Capns1,Ccdc9,Ccl5,Ccnd1,Ccndbp1,Cd9,Cdc42ep4,Cdipt,Cdk5rap1,Cgnl1,Chchd2,Chchd5,Chmp1a,Chmp4c,Ch…
Pparg (345g)	0610040J01Rik,1190005I06Rik,1700013H16Rik,1700025G04Rik,1700112E06Rik,2010107G23Rik,2310030G06Rik,2610035D17Rik,Abca3,Abcc3,Abcd2,Abcd3,Abhd12,Ablim1,Acaa1b,Acad11,Acadl,Acads,Aco2,Acsl1,Acsl3,Ada,Adipoq,Adipor2,Adora1,Agpat1,Agpat2,Agrn,Agt,Ahcyl1,Ahcyl2,Aifm2,Aldh3a1,Ang,Angptl4,Ano1,Aplp2,Arhgap18,Arhgap31,Arl4a,Armcx5,Armcx6,Arsa,Ate1,Auts2,Baiap2,Bcam,Btbd3,Cant1,Capg,Car14,Car2,Car4,Car9,Ca…
Mef2c (335g)	2210010C04Rik,2510039O18Rik,4930523C07Rik,5730508B09Rik,Abi3,Ablim1,Acot2,Acss1,Acta1,Actg2,Actn2,Adck1,Adrb2,Adssl1,Aldoa,Alpl,Ankrd27,Ano1,Ap4s1,Arfgef1,Arhgap10,Arhgap29,Arhgef7,Arntl,Asph,Atf3,Atg10,Atp2a2,Atp2b4,B4galt4,Bank1,Bbx,BC028528,Bola3,Btbd3,Bzw2,Cald1,Calm1,Camk1,Car3,Carm1,Casp2,Cav1,Cbfa2t2,Cbll1,Ccdc69,Cd180,Cd300lg,Cd74,Cdc42ep3,Cdh13,Cela3b,Cfh,Cfl2,Chn1,Cic,Ckb,Ckm,Clasp1,Cnn…
Ets2 (331g)	1500009L16Rik,1700017B05Rik,1810011O10Rik,4930523C07Rik,4931406P16Rik,Abca1,Actn4,Acvrl1,Adam15,Adipor1,Afap1l1,Ap1b1,Apbb2,Apold1,Aqp1,Arfip1,Arhgap18,Arhgap25,Arhgap31,Arhgef3,Arhgef7,Arl4d,Armcx1,Atf3,Atg16l1,B9d2,Bcam,Bcar1,Bcl2a1b,Bcl2a1d,Bhlhe40,Bik,Bin3,Bmp2,C1qc,Car4,Cbfa2t3,Ccl24,Ccnt1,Cd36,Cd5l,Cd68,Cd9,Cd93,Cdh13,Cdh5,Cdk13,Cela3b,Cfp,Chd2,Chic2,Cldn5,Clec1b,Cnot6l,Cpa1,Csf3r,Ctnna1,Ct…
Elf4 (329g)	1700020L24Rik,1810024B03Rik,1810030O07Rik,4930523C07Rik,AB124611,Abtb2,Acot2,Acp5,Actb,Adamtsl4,Adrb2,Aff1,Arap1,Arfgef1,Arg1,Arhgap12,Arhgap17,Arhgef3,Armcx6,Arntl,Arpc1b,Arpc2,Arpc5,Arrb2,Atp2a3,Atp2b1,Atp2b4,Atp8b4,Atxn7l1,BC028528,BC100530,Bcl2a1a,Bcl2a1d,Bcl9l,Blnk,Bod1l,Cab39,Cant1,Capzb,Ccdc9,Ccl24,Ccl3,Ccl4,Ccr2,Cd160,Cd163,Cd93,Cdc42se1,Cdk11b,Cdk13,Cdk6,Celf2,Cerk,Cggbp1,Chsy1,Cited2,Cl…
Smarcc2 (315g)	1110034G24Rik,2210010C04Rik,2210016F16Rik,2210016L21Rik,2610035D17Rik,3830406C13Rik,9930104L06Rik,Aak1,Abcc5,Abhd8,Adcy7,Adora1,Agap1,Agap3,AI837181,Alkbh4,Alkbh5,Ap2m1,Aph1a,Arap1,Arid4b,Arid5a,Arntl,Asb6,Atf6b,Atg16l2,Atg2a,Atg4a,Bace1,Bad,BC003965,Bckdk,Bet1,Bicd2,Brd3,Btk,C77080,C87436,Cadm4,Capg,Capzb,Cars2,Ccdc126,Ccdc163,Ccdc22,Ccdc25,Ccdc47,Ccdc85b,Cdc25a,Cdc26,Cdk14,Cdk16,Cenpt,Chpf2,Cia…
Creb3l2 (308g)	1110051M20Rik,1600020E01Rik,1810055G02Rik,2310022B05Rik,2410002F23Rik,4930523C07Rik,Adar,Aff4,Ahcyl2,Amotl1,Apbb2,Aqp5,Arcn1,Arfip1,Arhgap23,Arl4d,Arl5a,Asph,Azi2,Azin1,B3gat3,Bag3,BC003331,Bcas3,Braf,Btbd3,Calu,Capn7,Cbx6,Ccdc80,Cd99l2,Cdc42bpa,Chac1,Chpf2,Chsy1,Cldn12,Clic4,Clstn1,Cltc,Cnrip1,Cog3,Col1a1,Col5a1,Col5a2,Copa,Cpe,Creb3l1,Creb3l2,Cxcl14,Cxcl17,Cyp51,Cyth3,Daam1,Dcun1d4,Ddr2,Derl1,D…
Foxo1 (306g)	A2m,Aatf,Abcd1,Abl2,Ablim1,Acp2,Actg2,Actn2,Add3,Adrb2,Afap1l1,Agt,Alcam,Ank,Ank2,Apbb2,Aqr,Arhgap12,Arhgap25,Arhgap29,Arntl,Arxes2,Aspn,Atg14,Atp2b4,AY761184,Bank1,Baz2a,Baz2b,Bfsp2,Bhlhe40,Bin3,Blnk,Capn1,Capza1,Car14,Car4,Carhsp1,Ccm2,Cd5,Cd79b,Cd8a,Cd96,Cdc25b,Cdk19,Cenpo,Chd2,Chn1,Chst15,Cited2,Clint1,Cnrip1,Col6a4,Col8a1,Comp,Cpa1,Cradd,Crebbp,Crtc2,Csk,Cstf2,Cul3,Cxxc5,Cyr61,Cytl1,D030056L…
Cebpb (302g)	1190002N15Rik,1700025G04Rik,1810013L24Rik,2510039O18Rik,3110043O21Rik,Abca1,Abcc3,Acer3,Acp2,Adipor1,Adrb2,Aebp2,Aifm2,Alox5ap,Ankrd11,Apoc1,Apoc3,Arhgap17,Arid5b,Arl8a,Atf3,Atf7ip,Atp13a3,Atp2b1,Basp1,Bcl2a1a,Bcl2a1b,Bhlhe40,Bmp2,Braf,C2,Caml,Casz1,Ccl24,Ccl3,Ccl4,Ccr1,Ccr2,Ccr5,Cd163,Cd300lf,Cd68,Cdc42bpa,Cdh5,Cdkn2c,Cebpa,Cebpb,Cept1,Cflar,Cfp,Chac1,Chd6,Cited2,Clcn7,Clec4d,Clec4n,Cpeb4,Cradd,…
Bcl3 (286g)	1700025G04Rik,3110002H16Rik,3830406C13Rik,4930523C07Rik,Abcc3,Abi3,Adcy7,Ankle2,Areg,Arg2,Arhgap17,Arid1b,Arid2,Arl5c,Asb2,Asb6,Asf1b,Atf3,Atg10,Atp2b1,B2m,B3galnt1,B4galnt1,Bcl10,Bcl2a1b,Bcl2a1d,Bcl2l1,Bcl3,Bcl9l,Bdh1,Birc2,C2,Cacna2d1,Cacnb3,Cbll1,Cbx4,Ccdc61,Cck,Ccl4,Ccl5,Ccnl2,Cd69,Cd74,Cd82,Cd83,Cdc14b,Cdc42ep3,Cdk19,Cdk6,Cdk8,Cflar,Cldn3,Clspn,Coro2a,Crabp2,Csf2rb,Csk,Csrnp1,Ctdnep1,Ctdsp1,…
Gata6 (280g)	1700074P13Rik,Abcb7,Ablim1,Ace,Acsl4,Actc1,Actn2,Adamts1,Adamts5,Add3,Adora1,Ak1,Alas2,Alcam,Aldh1a1,Aldh1a7,Ankrd1,Antxr1,Aplp2,Appl2,Atp2a2,Atp4a,Atp4b,AY761184,B4galt6,Bag3,Bbs5,Bicc1,Bmpr2,C1qtnf6,Cant1,Capsl,Car9,Casp2,Casp6,Cd36,Cdc14b,Cdc42ep1,Cebpa,Ces1d,Chst1,Ckmt1,Cldn18,Col18a1,Col3a1,Col8a1,Cox7a1,Cox7c,Crip2,Csrp2,Cst12,Ctnnd1,Ctrl,Cxcl17,Cygb,Cym,Cyp1b1,Cyp2c65,Cyp39a1,D5Ertd579e,Dc…
Spic (272g)	1110034G24Rik,1190002N15Rik,1810013L24Rik,2510039O18Rik,AB124611,Abca1,Abl2,Acot2,Adck1,Adipor1,Ahr,Ankrd11,Ano6,Apbb1ip,Aph1c,Arhgap11a,Arl5a,Arl8a,Armc8,Arntl,Arrb2,Atp1b3,Atxn2,B3galnt1,Bcl2a1b,C1qc,Cadm1,Cbfa2t2,Ccdc137,Ccdc9,Ccl24,Ccl3,Ccl4,Cd163,Cd300ld,Cd68,Cd74,Cd82,Cd84,Cib2,Clec12a,Clec4a1,Clec4n,Crlf2,Crot,Csf1r,Csnk1d,Cxcl10,Cybb,Dapk1,Defb19,Dmxl1,Dnase1l3,Dock7,Dok1,Dse,Dusp23,Ercc4…
Fosl2 (268g)	2610203C20Rik,8430408G22Rik,Abcc4,Ablim1,Actg1,Actn4,Acvrl1,Add3,Adrb2,Ahnak,Ambra1,Anxa2,Anxa5,Anxa7,Apoa4,Aqp1,Arhgap17,Arid5b,Atf3,Atp11c,Atp13a3,Atp2b1,Atp2b4,Atp6v0d2,Bag3,Bcl10,Bcl3,Bhlhe40,Calu,Cant1,Capg,Cd36,Cdh11,Cdh5,Cdkn1a,Cebpa,Chn1,Cldn4,Cldnd1,Cmklr1,Cnot6l,Csgalnact2,Csrnp1,Ctbs,Ctnna1,Ctsb,Cyp11a1,Ddit3,Dhrs3,Dkk2,Dock7,Ecm2,Efhd2,Elk3,Endod1,Errfi1,Etl4,Ets2,F11r,Fam129b,Fam180a…
Cebpe (260g)	1810037I17Rik,1810058I24Rik,AA467197,Abhd11,Abhd5,Acsl1,Actn1,Adcy7,Adpgk,Adrb2,Aff1,Agap1,Agtrap,Ahr,AI467606,Alb,Aldh2,Alox5,Ampd2,Angptl1,Ankrd13a,Apbb1ip,Arap3,Arhgap17,Arrb2,Asf1b,Asnsd1,Asxl1,Atad2,Atp2a3,Atp8b4,B230118H07Rik,B230208H11Rik,B4galt3,B9d2,BC100530,Bin3,Bnip3l,Btk,C3,Cadm3,Casz1,Cbfb,Cbx4,Ccnd3,Ccr2,Cdc6,Cebpe,Cited2,Clec4a2,Clec4d,Clec4e,Clec5a,Cnot4,Coro7,Cotl1,Cpne3,Cry1,Cry…
Elk4 (258g)	1810013L24Rik,Abca1,Abcd4,Acaa2,Acbd5,Adcy7,Ap2b1,Ap3s2,Aph1a,Aqr,Arl8a,Armcx6,Asxl2,Atat1,Ate1,Atf6b,Atf7,Atg4b,Atp2b4,Atxn2l,Atxn7l3b,AW549877,B3gat3,Bank1,BC030336,Bcan,Bcor,Bhlhe40,C2,Calcrl,Cbll1,Cbx3,Cc2d1a,Ccdc22,Ccdc50,Ccdc9,Ccnt1,Cd2bp2,Cd93,Cdk12,Cdkal1,Cdkn2aip,Cdv3,Cebpz,Clint1,Cmtm6,Cnot6l,Cog3,Cops7b,Creb3l2,Crebbp,Ctla4,Cwc22,D930015E06Rik,Dapk1,Dcaf10,Dhx38,Dmxl1,Dnajb12,Dnajc1,Dn…
Srf (257g)	1600014C10Rik,1810055G02Rik,A2m,Acan,Acta2,Actg2,Adck1,AI314180,Akirin2,Alg9,Ankrd40,Aoc3,Arc,Arid1a,Arl3,Arpc4,Atad2,Atp11b,Atp6v0a1,Bag3,Baz2a,Bcl2,Bdh1,Bmpr1a,Bod1l,Bptf,Camk1d,Camta1,Capsl,Capza2,Cbx4,Ccdc69,Ccl7,Cdc14a,Cdc27,Cdc42se2,Cdc73,Cdk13,Cdk5rap2,Chd2,Clic6,Clip4,Cln3,Cmtm7,Cnn1,Cog3,Col8a2,Cradd,Creb1,Cspg4,Ctcf,Ctdsp1,Ctgf,Cwf19l2,Cyr61,Daam1,Def8,Dyrk1a,Edn1,Egln3,Ehbp1l1,Emb,Emil…
Ovol2 (255g)	0610040J01Rik,1110004E09Rik,1110017D15Rik,1110051M20Rik,1700013F07Rik,1700018L02Rik,1700020L24Rik,1700028P14Rik,1700034E13Rik,1700040L02Rik,1700074P13Rik,1700113H08Rik,4922502D21Rik,4930430F08Rik,Abcc3,Acyp1,Ada,Agbl5,Agpat1,Agpat2,Agtpbp1,Ahi1,Aldh3a1,Aldh3b1,Ankrd54,Ankrd9,Ap1m1,Aptx,Aqp11,Arl2bp,Asrgl1,Atoh8,Atp6ap1l,Atxn7l1,Aurka,Aven,B230118H07Rik,BC048502,BC049762,BC051142,Brd3,Brms1,Btbd10…
Irf5 (243g)	Abca1,Abcd1,Acap2,Adcy7,Adrb2,Agpat3,Aim1,Alas2,Alg9,Apobec1,Arhgap11a,Armc8,Armcx6,Arpc2,Asxl1,Atp6ap1,Atp6v1b2,Atxn7l1,Bcl2a1a,Bcl2a1b,Bcl2a1d,Bcl3,Bcs1l,Bfsp2,C1qc,C2,Casp1,Casp2,Ccdc28b,Ccdc88b,Ccl24,Ccl3,Ccl4,Ccnt2,Ccr2,Ccr5,Ccz1,Cd163,Cd40,Cd68,Cd74,Cdkn1b,Chd2,Clec4e,Clta,Csf2rb2,Csk,Ctla4,Ctsc,Cxcl10,Cybb,Cyp4f18,Cyp4v3,Daam1,Dab2,Dapp1,Daxx,Dnase1l3,Dse,Dtx3l,Erlin1,Fam129a,Fam174a,Fam49…
Spib (241g)	1810013L24Rik,1810024B03Rik,1810030O07Rik,4930486L24Rik,Abca1,Abca7,Abhd6,Abl2,Ablim1,Adcy7,Adrb2,Ankle2,Apbb1ip,Arhgef3,Arhgef6,Arl13b,Arpc5,Arpc5l,Arrb1,Atf7,Bfsp2,Brox,Cab39,Camk2d,Ccdc12,Ccdc28a,Ccdc43,Ccdc50,Ccl24,Ccnd3,Ccnt2,Ccr5,Cd19,Cd24a,Cd37,Cd38,Cd3d,Cd40,Cd74,Cd79a,Cdipt,Chd2,Clcf1,Cnot6l,Coro1a,Cpsf2,Cradd,Csf2rb2,Csk,Ctdsp1,Cxcr4,Cybb,Cyp4f18,Cyth4,D10Wsu102e,Dennd2d,Dnase1l3,Dtnb,E…
Rxra (240g)	1600014C10Rik,Abca1,Abcc4,Abhd12,Acp2,Acta1,Actg2,Aebp2,Ahcyl2,Ahnak,Akr1e1,Alpl,Amotl1,Ankhd1,Ankrd40,Ap1b1,Ap3m1,Apoc1,Arf6,Arhgef12,Asb2,Asb6,Ate1,Atf7ip,Atp2a2,AY761184,Bcam,Bcas3,Bcl9l,Bub1b,C1qa,C1qc,Camkk2,Car4,Cav1,Cd300lg,Cd36,Cdc42ep4,Cebpb,Cep170,Chd6,Ckm,Cpt1a,Creb1,Csde1,Csrnp1,Ctbs,Cyld,Dab2,Ddx6,Dgkz,Dhrs3,Dmxl1,Dse,Dyrk2,Ehf,Entpd5,Erlin2,Esco1,Ezh1,Fam102a,Fam134c,Fam168a,Fam49a,…
Creb3 (230g)	1810055G02Rik,2310015A10Rik,2610203C20Rik,Abhd2,Abhd6,Aff4,Aftph,Alpl,Amh,Amotl1,Ano1,Ap1s2,Ap3b1,Apbb2,Arcn1,Arhgap17,Arl4d,Armcx3,Ascc2,Ascc3,Atg10,Atg13,Atp2b1,Atxn7l1,Auts2,Bag3,Basp1,Batf3,Bin3,Braf,C1qtnf6,C1qtnf7,Cant1,Ccdc126,Cd2ap,Cdh11,Cdh5,Cdk5rap3,Cdkn1c,Chpf2,Chst1,Cited1,Cog3,Col1a1,Col5a2,Col8a2,Copb1,Cpz,Cradd,Creb3,Creb3l1,Creg1,Csnk1d,Cthrc1,Cyth3,Defb19,Derl3,Dhdds,Dse,Dusp9,Ea…
Gata4 (220g)	1810010D01Rik,Ace2,Acsbg1,Actc1,Adora1,Ambp,Amhr2,Anxa10,Apool,Appl2,Arhgdig,Arxes2,Atp2a2,Atp4b,Atp5l,B3gnt3,Brpf3,Casp6,Cd28,Cfi,Chgb,Ckmt1,Clec4g,Clic6,Clu,Cpa2,Csrp3,Cst8,Cttnbp2nl,Cym,Cyp4b1,Defb19,Degs2,Dnase1l3,Dnpep,Dpcr1,Dpp4,Dstn,E2f1,Edn1,Enc1,Eng,Epc2,Eps8l3,Ergic2,Espn,Etnk2,Ezr,F11r,Fabp1,Fabp2,Fabp6,Fam126a,Fam134b,Fblim1,Fbp2,Fgfbp1,Fhl2,Flrt3,Foxo1,Frmd4a,Fst,Fxyd3,Galnt7,Gata4,G…
Fosb (214g)	1190002N15Rik,Abca1,Abl2,Adamts1,Aebp1,Ahnak,Amhr2,Amotl1,Anxa5,Arc,Arhgap42,Arl4c,Atf3,Bag3,Bcat1,Bcl10,Bgn,Bhlhe40,Bmp1,Bmp2,Brd2,C1qa,C2,Cacna2d1,Cd55,Cdh11,Cdkn1a,Cebpb,Chmp4b,Chst11,Cilp,Cmklr1,Col15a1,Col1a1,Creb3l1,Creb3l2,Csrnp1,Cyp11a1,Dcn,Ddit3,Dmpk,Dnajb4,Dot1l,Dyrk2,Elf5,Emp1,Ets2,Ext1,F11r,Fbln2,Fbxo30,Fbxo32,Flnc,Flrt2,Fndc3b,Fosb,Fosl2,Foxo1,Fst,Gch1,Gdpd5,Gem,Gfpt2,Gfra1,Glg1,Gm63…
Thap1 (212g)	2700081O15Rik,Add1,Agpat1,Agpat4,Aim1,Aip,Akr1e1,Alkbh8,Amotl1,Arid1b,Arid5a,Ascc1,Asxl1,Atp6v1c1,AU040320,Auts2,AW209491,Axin1,BC005537,Bcl2a1a,Bcl2a1b,Bcl2l11,Brd4,C2cd2l,C330018D20Rik,Caml,Capsl,Carm1,Ccdc73,Cdk13,Cenpl,Cgrrf1,Chd7,Clasp1,Cnot3,Coro2a,Cpt1a,Crabp2,Creb1,Crim1,Csde1,Csk,Csnk1e,Ctdsp1,Ctnnbip1,Cwc25,Daam1,Dars2,Daxx,Dck,Dhx40,Dhx8,Dmtf1,Dnmt3a,Dpagt1,Dtx4,Dynlrb2,Dyrk1a,Efhd2,Ef…
Elk3 (205g)	4930523C07Rik,4932438A13Rik,Abcg2,Abi3,Ablim1,Acvrl1,Adam15,Adamts1,Afap1l1,Agrn,AI413582,Akt1s1,Apbb2,Aqp1,Arap3,Arhgap25,Arhgap27,Arhgap31,Arhgef2,Arhgef3,Arhgef7,Atp2a3,Baiap2,Baz2a,BC028528,Bhlhe40,Bmpr2,Caskin2,Cav1,Ccdc85b,Cd36,Cd81,Cd93,Cdc42ep1,Cdc42ep3,Cdh13,Cdh5,Cdipt,Cdk13,Chd2,Cldn5,Cnn2,Col1a1,Crlf1,Ctnna1,Cuedc1,Cul7,Cxcl5,Cytl1,Dab2,Dgkz,Dlc1,Dnase1l3,Dnmt3a,Dok4,Ece1,Ecscr,Efnb1,E…
Ppard (204g)	1700020I14Rik,2010107G23Rik,2510039O18Rik,2610203C20Rik,2610528J11Rik,2810006K23Rik,5730559C18Rik,Actg2,Adh6a,Agk,Agt,Ahcyl2,Akap11,Aldh1b1,Aldh5a1,Alg14,Ang4,Anpep,Apoa1,Apoa4,Apoc3,Arg2,Asb4,Atp1a2,Atp6v1a,Atxn7l3,AY761184,Baz2b,Bdh1,Blcap,C2cd2l,Calcoco1,Calml4,Ccl25,Cdc37l1,Cdh17,Cdhr5,Cdkn2b,Cds1,Ceacam1,Ces2a,Ces2e,Chmp4b,Cideb,Cisd3,Ckmt1,Cldn3,Cldn7,Clec2h,Cnot4,Coro1c,Cradd,Cstf1,Ctdspl,…
Usf2 (197g)	1190007I07Rik,1810013L24Rik,2310022A10Rik,Adck1,Aff1,Aff4,Agtrap,Ahcyl2,Aida,Akap11,Ankhd1,Ano1,Arhgap12,Arhgap15,Armcx1,Arsa,Asxl2,Atg3,Atp11b,Atp6v0d1,Atp6v1a,Atp9b,Atxn7l1,AW549877,Bambi,Bbc3,Bcas3,Bcl7a,Bloc1s1,Bmp7,Bptf,Camk1,Camk2d,Casp9,Cbfa2t3,Ccar1,Ccdc126,Ccnd3,Cdc42ep3,Chaf1a,Clcn5,Clcn7,Cln3,Cnst,Commd8,Cpeb2,Ctsa,Cul5,Cuta,Cyth3,Dazap2,Dctn4,Dcun1d5,Dirc2,Dnm1,Dolk,Dscr3,Dusp10,Dvl2,…
Gata1 (194g)	1810058I24Rik,2700097O09Rik,4930486L24Rik,6030458C11Rik,Aaas,Add2,Adipor2,Adk,Ak2,Alad,Alas2,Amfr,Anp32b,Apbb1ip,Aplf,Arrb1,Asf1a,Atf2,Atp8a1,Bcas2,Bcl11a,Blvrb,Brd7,Btk,Ccdc51,Ccdc97,Ccne1,Ccrl2,Cdc6,Celf1,Cenpl,Cep70,Cish,Cited4,Clybl,Cma1,Col10a1,Col22a1,Coro1c,Cpa3,Ctbp1,Ctse,Ctsk,Cyb5r3,Cyth3,Daxx,Ddx39,Dek,Dera,Donson,Dscc1,Dtwd1,Dusp19,Dut,E2f2,Eif2ak1,Ell2,Epdr1,Epn1,Epor,Epx,Fam126a,Fbxo…
Myb (188g)	1810026B05Rik,3110002H16Rik,5730508B09Rik,Abcd2,Aff1,Agtrap,AI467606,Ampd2,Ankrd13a,Ankrd28,Anp32e,Ap3s1,Apbb1ip,Aqp11,Arntl,Arpc4,Atad2,Atp2a3,Atp6v0d1,Atxn2l,B230118H07Rik,Bcl11b,Bnip2,Btk,Cab39,Calm3,Caprin1,Cbfb,Cbx4,Ccni,Cd247,Cd3d,Cd47,Cd5,Cdc20,Cdkn2c,Cdkn3,Cenpl,Chtf8,Cldn15,Clspn,Cmtm7,Cnot2,Cnot6,Coro1a,Cspp1,Cst7,Ctcf,Ctdnep1,Cux1,Cyb5r4,Dars2,Dcun1d5,Dgkz,Dtl,Egln3,Elane,Ets1,Ezh2,Fbx…
Rela (188g)	3830406C13Rik,Abcb8,Abi3,Actr2,Adck1,Ahnak,Asxl2,Atg16l2,Atl2,Baz2b,Bcl10,Bcl2a1b,Bcl2a1d,Bcl2l1,Bcl3,Bcl9l,Birc2,Camta1,Cbfa2t3,Cbll1,Ccdc134,Cd160,Cd69,Cd82,Cdk8,Chd6,Chic2,Chst15,Clspn,Creb1,Cry1,Csf2rb2,Csk,Csnk1e,Cul3,Dars2,Dpagt1,Dusp22,Dusp23,Ecscr,Esyt1,Exoc4,Exog,Fam129a,Fam43a,Fam76b,Fas,Fcho1,Fmnl3,Foxn3,Fscn1,Gabpb1,Gatad2a,Gdpd5,Gfra2,Gigyf2,Glis2,Gmfb,Gopc,Gpn2,Gtf2h2,Gtf2ird1,Hcst,…
Max (182g)	0610040J01Rik,Abhd11,Acap2,Adck1,Aff4,Aida,Akap11,Amdhd2,Ankrd27,Ano1,Ap1s2,Ap4m1,Arfgef2,Arhgap12,Armcx3,Arpc5,Atg3,Atp13a3,Atp2b1,Atp6v0d1,Atp6v1h,AW549877,Bbc3,Bloc1s1,Bptf,Brd2,Camk2d,Cbx6,Cc2d1b,Ccar1,Cdv3,Cep120,Chaf1a,Cln3,Commd3,Cpt1a,Ctbp2,Ctsa,Cul5,Cuta,Dctn4,Ddx19b,Ddx5,Dgcr8,Dhdds,Dnaja3,Dnmt3a,Dscr3,Dvl2,Dyrk1b,Eif4g1,Elf4,Epc1,Erp29,Espn,Fam117a,Fam192a,Get4,Gigyf1,Gigyf2,Git2,Gla,G…
Pole3 (177g)	1110059E24Rik,1700037H04Rik,2810006K23Rik,6030458C11Rik,Aars,Abcb8,Acin1,Actl6a,Agfg2,Agpat1,Akr1e1,Ankrd54,Arf2,Arl6ip6,Atf5,Aurka,Best1,Brd8,Calm2,Camta1,Ccnb2,Ccng1,Ccnk,Cct7,Cdc6,Cdca2,Cdca3,Cenpm,Cep57,Chac1,Chek2,Cks1b,Clk3,Cnot1,Cnot3,Cramp1l,Cstf1,Daxx,Dcaf11,Dcp2,Ddx19b,Ddx6,Derl2,Dlgap5,Dnajc7,Dolpp1,Dync1i2,Ect2,Elk3,Ensa,Etv4,Ezh2,Fam117a,Fam198b,Fam76b,Fbxl20,Fdft1,Ganab,Gart,Ggct,Gl…
Tcf3 (171g)	1810024B03Rik,1810030O07Rik,2210010C04Rik,2700097O09Rik,Abcf1,Ap1b1,Ap1s2,Aph1a,Arfip1,Arhgap27,Arntl,Asb3,Asxl1,Atf2,Atp6v1d,Bcl7a,Blnk,Cbll1,Ccdc28a,Ccdc51,Ccl3,Ccnb2,Cdk14,Cela1,Chchd3,Clasp1,Cln3,Cnrip1,Cpb1,Cplx2,Crnkl1,Cstf2,Ctnnd1,Ctrb1,Ctrl,Dazap2,Dcaf15,Ddx49,Dgkz,Dpagt1,Eaf2,Ebf1,Eif2b2,Epn1,Etfdh,Fbxl12,Fbxo5,Fcrla,Fryl,Gabpa,Gpbp1,Gpn2,Gtf2f1,Gtf3c3,Hirip3,Hist1h4d,Hmgn2,Igll1,Ikzf5,I…
Tal1 (166g)	2810006K23Rik,Add2,Ahctf1,Alad,Alas2,Ap1g1,Aplf,Araf,Arap3,Arhgap18,Arih1,Arrb1,Atg10,Baz1a,Bcl11a,Blvrb,Brd7,Btk,Ccrl2,Cep70,Cish,Cited4,Clybl,Cma1,Cnot6,Cpa3,Crim1,Csnk1g3,Ctbp1,Ctdsp1,Cttnbp2nl,Cym,Dcun1d5,Ddx39,Dok4,Dstyk,E2f2,Ear6,Egfl7,Eif2ak1,Elf1,Ell2,Emcn,Endod1,Epor,Epx,Esam,Etnk2,Fancl,Fbxo7,Fcer1a,Foxo3,Gemin8,Gmpr,Gpsm2,Gypa,Hba-x,Hbb-y,Hdc,Hk1,Hlx,Hs3st1,Icam4,Igfbp3,Ino80c,Ipo11,Is…
Sox4 (157g)	2410002F23Rik,A2m,Acin1,Adamts1,Amotl1,Ano1,Antxr1,Atxn7l3,Bcan,Car14,Cbfb,Ccdc80,Cd200,Cdc42ep3,Cdkn1a,Cdkn1b,Chd3,Chsy1,Coro1c,Cp,Cpe,Cradd,Csnk1e,Dio2,Dlgap4,Dntt,Dpysl4,Dyrk1a,Edn1,Efnb1,Endou,Etv6,Exoc4,Fam134c,Fbxo11,Fgfr1,Fhod1,Fkbp5,Fosb,Gadd45g,Gap43,Gfra2,Gja1,Gpsm1,Greb1,Gsk3b,Gtf2ird1,Hectd1,Hist3h2ba,Hoxb8,Hsd11b2,Id4,Il6,Ina,Ing2,Inhba,Ints10,Ip6k2,Kank2,Kcnk2,Kcnmb4,Kdm2a,Kif16b,Ki…
Tead2 (155g)	2410002F23Rik,Amhr2,Ap1g1,Arc,Arhgef17,Arhgef25,Atxn7l3b,Basp1,Bcr,Bex2,Bhlhb9,Bmp4,Cacnb3,Ccdc102a,Ccnd2,Cd276,Cd47,Cdc42ep4,Cdkn1c,Chd3,Chn1,Cldn6,Cnih2,Cnn3,Col18a1,Cpa2,Csrp2,Ctbp2,Ctnnbip1,Cxxc5,Dlgap4,Dlk1,Dyrk1a,Efna4,Emid1,Etnk2,Etv4,Fam109a,Fam174b,Fam64a,Fblim1,Fbn2,Fermt2,Fgd1,Fkbp10,Fmnl1,Gipc1,Gpc4,Gpsm1,Hic1,Hmga2,Hmgn1,Hnrnph3,Hoxa7,Hoxb2,Hoxb5,Hoxb6,Hoxb7,Hoxb8,Hyal2,Id3,Ift81,Igf…
Hinfp (154g)	1810013L24Rik,A430005L14Rik,Acox3,Afg3l1,Akap11,Aldh16a1,Aldh18a1,Aldh3a2,Apaf1,Arf6,Arfgef1,Arfgef2,Arhgap1,Arid1a,Arl4d,Asb6,Atg13,Atp2b1,Azi2,B3galt4,B4galt6,Bak1,Bcor,Bmpr2,Ccl3,Ccnt1,Cd47,Cdc5l,Cdc73,Cdk12,Cep57,Chd7,Clcn3,Clint1,Cln6,Cstf1,Cttnbp2nl,Cul3,Cwc22,D1Ertd622e,Dctn5,Derl3,Dirc2,Dnajc25,Dpp9,Eml3,Eml4,Fam134c,Fgd1,Fkrp,Gabarapl2,Gatsl3,Gbf1,Gins3,Gnb4,Gosr1,Gpr137,H13,H2-M3,Hgs,Hi…
Zfp580 (145g)	2410002F23Rik,Actg2,Alkbh5,Ankhd1,Aqr,Atp13a2,Axin1,Bambi,Basp1,Bcor,Bcr,Camk2n1,Ccdc73,Ccnd1,Ccnd2,Ccnt2,Celf4,Chn1,Ciz1,Coq10a,Cox4i2,Cpa2,Cplx2,Crmp1,Ctbp2,Ctnnbip1,Dcaf8,Ddx50,Dlg1,Dmxl1,Dok4,Dstyk,Elavl4,Elovl6,Ercc1,Etv4,Fam49a,Fblim1,Fcho2,Fgd2,Foxo3,Fzd7,Gfod2,Gfra1,Glis2,Gnao1,Gnb1,Gpcpd1,Gpx8,Gtf2i,Gtf2ird1,Hipk1,Hmg20b,Hmgb1,Hnrnph3,Hoxb6,Hoxb8,Hoxc10,Id3,Ift81,Igf2bp2,Ing1,Itpr1,Josd1…
Sf1 (143g)	2510039O18Rik,3830406C13Rik,Abt1,Actr2,Amfr,Ap1g1,Arid1b,Asxl2,Atf7ip,Atl2,Atp13a3,Axin1,Bcl2l1,Bcl3,Caprin1,Cbfb,Cbll1,Cbx4,Ccdc77,Ccni,Cd247,Cd4,Cd5,Cdk17,Cdk2ap1,Cdk6,Cdk8,Cdkn2c,Cdv3,Cnot6,Creb1,Csde1,Ctcf,Ctnnbl1,Dnajc5,Dtnb,Dtwd1,Elf1,Ensa,Epc1,Exoc4,Exoc6,Exog,Fas,Fbxo42,Fus,Gbf1,Gigyf2,Gnb2,Golga7,Grb2,Hnrnpa3,Hnrnpf,Inpp5b,Ipo11,Ipo7,Irf2,Kdm5a,Khdrbs1,Klhdc10,Ldb1,Lin7c,Luc7l2,Maml2,Map…
Runx3 (141g)	Acap1,Ahr,Ankrd13c,Arg1,Arhgap27,Arhgap30,AW551984,Bcl2,Bcl2a1a,Btk,Ccl22,Ccl3,Ccl4,Ccr1,Ccr2,Ccrl2,Cd160,Cd2,Cd28,Cd69,Cdk13,Clec11a,Clec4d,Clec4e,Csde1,Csf2rb,Csf2rb2,Csk,Ctla4,Cybb,Cytip,Dapp1,Dcp1b,Dct,Ddx17,Def6,Dtx4,Eaf1,Epc1,Faf1,Fancc,Fcer1g,Foxp1,Fxyd5,Gata2,Gcnt2,Gda,Gpr132,Gpr18,Gpr65,H2-D1,H2-Eb1,H2-Oa,Hcfc1,Hcls1,Hcst,Hk3,Ifnar1,Ifng,Ikzf1,Il10,Il18bp,Il6ra,Ing2,Iqgap2,Irf2,Itga4,Itg…
Zfp143 (142g)	Abr,Acap2,Add3,Adprh,Ankle2,Arhgap23,Arid5a,Arrb1,AY761184,B3galnt1,Brd8,Btd,Camk1d,Camkk2,Cant1,Cbfa2t3,Cbr4,Ccdc88a,Cd3eap,Cep164,Clcn7,Cnot4,Cops7b,Creb3,Creb3l1,Ctcf,Cxxc1,Dcun1d5,Ddr1,Ddx3y,Ddx4,Dhx29,Dnajc17,Dnm1,Dnmt3a,E130308A19Rik,Edem3,Elf4,Etfdh,Fam149a,Fancg,Fbxw11,Fem1a,Fgd6,Fosl2,Gadd45b,Galt,Gatad2a,Gpr19,Gse1,Gsk3a,Gys1,Hdc,Hdgf,Heg1,Huwe1,Ift80,Itgb5,Klhl26,Lsm14a,Macf1,Madd,Map2…
Egr1 (134g)	Adamts1,Aff4,Ahnak,Amotl1,Angptl4,Ankrd50,Ar,Arap1,Arhgap5,Arid5b,Arnt,Atf3,Atf5,Atp2a2,Bag3,Bcl9l,Bgn,Brd2,C1qtnf6,Camk1,Cd34,Cdh11,Cdh13,Chic2,Chst1,Col5a2,Copz2,Creb3l1,Csrnp1,Ctnnd1,Cuedc1,Cxcl12,Cyr61,Dcn,Dnajc1,Efnb1,Egr1,Egr2,Ehd2,Ephb3,Etl4,Exoc6,Ext1,Fam114a1,Fat1,Fgfr1,Flrt2,Fos,Fosb,Foxo1,Frmd6,Gata6,Gem,Gnaq,Gpc4,Hivep2,Hs6st1,Ier3,Igf1,Igfbp5,Il6st,Inhbb,Inppl1,Irf1,Jun,Jund,Kank2,Kc…
Foxo3 (134g)	Abca1,Adipor1,Akap13,Ambra1,Ano1,Anp32a,Apoa2,Arhgap25,Arhgap5,Arrb2,Arrdc3,Atg14,Atp2b4,B230208H11Rik,Bambi,Bcas3,Bmpr2,Brd3,Btbd3,Cd4,Cdk17,Cir1,Crtc2,Cry1,Csde1,Cul1,Cxcr4,Daam1,Dram1,Dusp6,Ehf,Elf5,Elmo1,Epc1,Etl4,Etv5,Ezh1,Fam134a,Fam134b,Fam168a,Fbxo32,Fcgr4,Fgd6,Fosl2,Foxo3,Foxp4,Frat2,Furin,Gatsl2,Gch1,Gclc,Gcnt1,Glrx,Grem2,Hbp1,Heca,Herpud2,Hipk3,Hist1h4h,Hlx,Hnrnpl,Igf1r,Il15,Il15ra,Inh…
Vdr (129g)	0610040J01Rik,Abat,Acy1,Adh6a,Ahcyl2,Aldh1b1,Aldob,Ang4,Anpep,Ap1m2,Apoa1,Apoa4,Atp6v1g3,AY761184,Bdh1,Bglap2,Brpf3,Car12,Car4,Ccl5,Cda,Cds1,Ceacam1,Ceacam10,Ces2a,Cgref1,Chn1,Cisd3,Ckmt1,Col1a1,Coro2a,Cpz,Crb3,Cyp4f16,Cyp4v3,Dhrs11,Dkk2,Dmbt1,Elf3,Enpep,Espn,Faah,Fabp1,Fabp6,Fbp2,Fggy,Fxyd2,Gale,Galm,Gatm,Gcg,Gda,Ghrl,Gm14851,Gna11,Gpa33,Gpt,Gpx2,Gstm3,Hdhd3,Hgd,Hnf4a,Hpn,Iapp,Igfbp5,Ins2,Ivns1a…
Gtf2i (126g)	Adora1,Agap3,Aldh3b2,Ano1,Aqp3,Atp2a2,Baiap2,Bcan,Bcor,Bik,Blcap,Bmp7,Cant1,Ccnd2,Chd3,Cltc,Cmtm5,Cntn2,Col8a2,Cpa1,Ddr1,Dexi,Dhrs3,Dtx3,Dusp16,Efnb3,Elf4,Elovl6,Emid1,Eml2,Enho,Ephb3,Faim2,Galnt6,Gata3,Gdi1,Gpr137,Gsk3a,Gtf2i,Hdac6,Hnf4a,Hopx,Hoxb6,Hoxc9,Igfbp2,Itm2c,Kcnj10,Krt18,Krt4,Krt5,Lamb3,Larp1,Ldb1,Lgi3,Lhfpl2,Lmo1,Lrrc25,Mal,Mapk8ip1,Meis3,Mocs1,Mpzl2,Mxi1,Ncoa2,Ndrg2,Notch1,Nr2f1,Nrarp…
Ybx1 (125g)	2810006K23Rik,Agfg2,Ankhd1,Asf1b,Atp5e,Atp5g1,Calr,Cdc6,Cdca2,Cdca3,Cdh1,Clta,Cnot1,Cnpy3,Col1a1,Copz1,Dcaf7,Dhcr24,Dnajb11,Dnm2,Dolpp1,Eaf2,Elovl5,Etf1,Exosc2,Ezh2,Fam76b,Far1,Fut8,G3bp1,Glrx5,Gm3336,Gmppb,Golph3,Grpel1,H2afx,H3f3b,Hey1,Hmg20b,Hmgb1,Hmgb2,Hmgn5,Hnrnpa1,Hnrnpc,Hspa5,Ibtk,Iqcb1,Irx1,Kdm4a,Khsrp,Lin52,Lrrc20,Lrrn1,M6pr,Maea,Man1c1,Manf,Mink1,Mlec,Mlh1,Mmab,Morc2a,Mvd,Nans,Narf,Ngdn…
Nr2f6 (114g)	0610040J01Rik,2010107G23Rik,2610528J11Rik,Aadat,Ahcyl2,Ak4,Aldh5a1,Aldoc,Alg14,Ang4,Apoa1,Apoa4,Apom,Arfip1,Arl6ip1,Asxl1,Atp1a2,Atp6v0e2,Atp6v1a,AY761184,Bcl2l2,Bdh1,Bod1,Cd151,Cda,Cdhr5,Cideb,Cmtm8,Ctbs,Ctnnb1,Ddhd1,Ddr1,Dhrs3,Dtx3,Dtx4,Epm2aip1,Eps15,Espn,Etfa,Fabp1,Fabp2,Fam63a,Fam84b,Fbp2,Fggy,Flywch2,Gadd45a,Gcc2,Ghr,Gopc,Gse1,Gtf2ird1,Heph,Hmgcs2,Ifngr1,Il13ra1,Ints4,Itk,Kdm3a,Kif21a,Krt4,…
Atf6 (109g)	1110008F13Rik,Acox3,Adcy7,Ankrd11,Atf6,Atp2b1,Banp,Bcl11a,Bin3,Bre,Cant1,Cbx3,Ccnl1,Cd74,Cdc14b,Cdk11b,Cep57,Cerk,Chd7,Chgb,Cmklr1,Cyth1,Cytip,Dcaf12,Dok2,Dusp5,Eaf2,Edem1,Ell2,Fam117a,Fam76b,Fbrs,Filip1l,Flt1,Foxp1,Gata2,Gfpt1,Gfra1,Golph3,Gpr153,Gtpbp1,Gzf1,Has1,Herpud1,Hspb8,Ifi205,Insig1,Jarid2,Kbtbd3,Kdm2b,March7,Mettl8,Mmab,Mtmr2,Nr4a1,Nsd1,P2rx7,Parp6,Pcsk2,Per1,Phf2,Phf20,Phf8,Plekhg2,Ple…
Rfx5 (108g)	1810030O07Rik,Abcd4,Abcf2,Agl,Ankrd17,Apba3,Areg,Arf6,Arhgap30,Armc9,Armcx5,Atp2c1,AW549877,Bak1,Bin3,Brd4,Cab39,Cbfa2t3,Cdipt,Celf4,Chuk,Ckb,Clint1,Creb3l1,Ctdspl2,Cyp1b1,Ddx6,Dennd1c,Dnajb9,Dpm1,Eaf1,Elavl4,Epc1,Exoc7,Fam175b,Fbxo33,Fbxo8,Gfra2,Gpr108,Gpr180,Gpr65,Gprasp1,Gtpbp4,Haus6,Hivep1,Impad1,Kcnab2,Kif4,Letm2,Letmd1,March6,Mdc1,Mmaa,Mtmr12,Nceh1,Nfkbiz,Nol10,Nol8,Nosip,Nr1h2,Nr2f2,Nsun6,…
E2f2 (104g)	Agfg2,Alas2,Anp32e,Aph1a,Asf1b,Atad2,Atp2c1,Bcl11b,Brpf3,Casp2,Cchcr1,Ccnt1,Cdc25b,Cdca5,Celf1,Cenpl,Chek1,Chtf8,Clspn,Ctdsp1,Cxcr4,Dek,Dhodh,Dnajc9,Dnmt1,Dtl,Dusp6,E2f2,Ezh2,Fbxo5,Foxo3,Foxred1,Gabpb1,Gabpb2,Gcnt1,Gdpd5,Gga3,Gpatch2,H2afv,Hemgn,Hist1h2bj,Hist1h2bk,Hlx,Hmgb2,Ift80,Ikzf1,Ing3,Kdm2b,Klhl6,Klra2,Lcn2,Lig1,Lta4h,Mapk1ip1,Maz,Mcm2,Mcmbp,Med13,Mybl2,Ncaph2,Nfya,Nfyb,Ngp,Nhlrc2,Ntrk3,Nu…
Zscan12 (101g)	1110004E09Rik,1700012B09Rik,1700013D24Rik,1700018C11Rik,1700037C18Rik,1700129C05Rik,Aak1,Abr,Acrbp,Agbl5,Ahi1,Akap4,Aqp11,Arl3,Atp6ap1l,B9d1,Cd276,Clip4,Cnot6,Cox7b2,Cpeb4,Ddx25,Dpep3,Dusp13,Efhd1,Ep400,Extl2,Fam78a,Fam98c,Fbf1,Fem1b,Fem1c,Fgfr1op2,Fkbpl,Gapdhs,Gm2762,Gsg1,Gtf2a1l,H1fnt,Hist1h2bp,Hsbp1l1,Hspa4l,Hspb9,Insl3,Insl6,Izumo2,Izumo4,Ldhal6b,Lgals8,Lmf1,Lrrc18,Lrrc51,Mael,Mesp1,Morn2,Mor…
Nfe2l2 (97g)	Abhd6,Ablim1,Adh7,Aldh3a1,Anxa10,Atp13a3,Atp1a1,Baiap2l1,Bcl2a1a,Bcl2a1b,Bcl2a1d,Bin3,Calm1,Capg,Car9,Cd82,Cenpo,Cltc,Clu,Coro1c,Ctnna1,Ctse,Ctsz,Cttnbp2nl,Ddr1,Det1,Dpcr1,Erbb3,Ermp1,Ezr,Fam109a,Fam84b,Flnb,Foxp1,Frmd4b,Fth1,Ftl1,Fxyd3,Gclc,Gkn1,Gna13,Gne,Gpd2,Gpx2,Gsta4,Gsto1,Gstp2,Igsf5,Il18,Irf6,Itga3,Jup,Lmo4,Mal,Map3k8,Mapre2,Mknk2,Mogat2,Nfe2l2,Nqo1,Nup153,Pcf11,Pcyox1,Pcyt1a,Pitpna,Prkcd,…
Sox9 (92g)	3110079O15Rik,4930523C07Rik,Abtb2,Acan,Amh,Angptl1,Arf2,Arid4b,Atp1a2,Auts2,Bbx,Capsl,Ccnd1,Cd109,Cd9,Cdkn1a,Chad,Chadl,Chst11,Cldn10,Clec4d,Col2a1,Col9a1,Col9a2,Col9a3,Cp,Ctgf,Cytl1,Ddit4,Defb19,Dlk1,Dsg2,Efhd2,Efna1,Erf,Errfi1,Fam180a,Fam19a5,Fgfr3,Fmod,Gprc5a,Hapln1,Hivep2,Hmgcr,Ier3,Ifrd1,Islr,Itm2a,Kifc3,Ldlrad3,Lmcd1,Loxl3,Maff,Matn3,Matn4,Mbnl2,Meg3,Mgp,Neat1,Omd,Osmr,Pde4b,Plagl1,Plod2,Pr…
Runx2 (91g)	Aak1,Abhd4,Aldh5a1,Alpl,Ankrd44,Arhgap17,Armcx5,Avpi1,Bglap,Bglap2,Bhmt,Btbd9,Cab39,Ccdc126,Cd160,Cdc42ep3,Cdkn1a,Chst11,Chsy1,Clint1,Coro1c,Cpz,Cwc25,Cyp11a1,D030056L22Rik,Dcaf7,Eaf2,Ear1,Ear6,Efnb1,Ell2,Epdr1,Exoc4,Fbxo42,Fbxw7,Fdxr,Fhod1,Fkbp5,Fut8,Glis2,Gm2a,Gpc4,Gzma,Id4,Idh1,Itch,Kctd15,Lhcgr,Lifr,Lrrn1,Ltbp1,Map2k4,Me1,Mecp2,Med13,Mga,Ncoa6,Ncoa7,Nt5e,Numa1,Pank1,Pcyt1a,Pik3r1,Prss35,Pth1r…
Crebzf (84g)	Abcc5,Adcy4,Akap8l,Anks1b,Apoo-ps,Arfgap1,Arid4a,Arl4d,Atp1a2,Avl9,Casc3,Cbll1,Cbx7,Ccdc163,Cdc42bpa,Cdk2ap1,Chchd4,Chmp2b,Clcn3,Cog3,Cpd,Cpeb4,Crebzf,Cspp1,Dctn4,Ddx17,Dnajb12,Dusp15,E2f5,Etv6,Fbxo33,Foxo3,Fryl,Gcc1,Gmfb,Gpbp1l1,Gpm6a,Gpr37,Hdac11,Hexim1,Hps3,Jarid2,Kat2b,Man2a1,Med20,Mfsd11,Mier1,Mxi1,Ndst1,Nup133,Ogt,Paqr4,Pde7a,Pgrmc2,Phactr1,Pibf1,Pinx1,Pou2af1,Prdm2,Ptp4a1,Rabgap1l,Rapgef3,…
Mafb (83g)	Abca1,Acp2,Atf3,Axl,B4galt6,C1qa,C1qb,C1qc,C2cd2l,Capg,Ccl24,Ccl4,Ccl8,Cd163,Cd36,Cd68,Clec4a1,Cmklr1,Csf1r,Ctss,Cyth4,Dnase1l3,Dse,Fcgr1,Fcgr2b,Fcna,Fcrls,Fgd2,Fhod1,Frmd4a,Frmd4b,Fyb,Gdf15,Gna13,Grb2,Hfe,Hmg20a,Hmox1,Hpcal1,Hpgd,Il10,Ino80,Lrrc25,Mafb,Mmp12,Nckap1l,Nfam1,Osm,P2rx7,P2ry12,Pf4,Pitpna,Plekhm2,Plekho1,Plk3,Pou2f2,Ppp1r9a,Ppt2,Rab8b,Rbms1,Sat1,Scg2,Sema6d,Sh3pxd2b,Sirpa,Slc7a8,Slc9a…
Fos (81g)	Abca1,Ablim1,Ahnak,Anxa5,Areg,Arid1b,Arsa,Atf3,Atp2a2,Atp2b1,Bhlhe40,Bmp1,Bmp2,Brd2,Cacna2d1,Camk1,Cdkn1a,Chmp4b,Cldn8,Cnn1,Col1a1,Creb5,Csrnp1,Cuedc1,Ecm2,Eef1a1,Etl4,F11r,Flrt2,Fos,Fosl2,Gab2,Gm6377,Hivep3,Ifrd1,Il13ra1,Klf10,Klf4,Krt8,Lamb3,Ly6d,Mafk,Mbnl1,Mlph,Mpv17,Myh10,Ociad2,P2rx7,P2ry14,Pik3r1,Plagl1,Plcd1,Plekha5,Plxdc2,Pmepa1,Pnrc1,Ptger4,Pth1r,Ptpro,Ptprs,Rai1,Rtn4,Scara5,Sdc4,Slmap,S…
Nr5a1 (78g)	2410002F23Rik,Aard,Abat,Abhd6,Acad9,Acsbg1,Aldh1b1,Armcx5,Camkk2,Chka,Clu,Cst12,Ctps2,D030056L22Rik,Defb19,Dusp15,Efnb1,Elovl5,Enc1,Etnk2,Fads2,Fam195a,Fam19a5,Foxo1,Gata4,Gnb5,Gpc4,Gramd1b,Greb1,Grem2,Hao2,Haus7,Heph,Hpcal1,Hs6st2,Hsd17b7,Hsd3b1,Hsd3b6,Inhba,Insl3,Kcnk3,Klhl23,Ldb2,Lhpp,Me1,Mex3c,Mras,Myo1b,Nfil3,Nmt2,Nr5a1,Pak3,Pdlim4,Pmvk,Prkar2b,Prlr,Prpf40b,Ralgapb,Rnf2,Sc5d,Sfrp4,Slc9a8,Smp…
Jun (77g)	Acadsb,Adamts1,Add3,Ahnak,Amotl2,Anxa5,Arhgap42,Atf3,Bag3,Bcl10,Bloc1s1,Camk1,Cav2,Chmp4b,Crlf1,Dnajb4,Fbxo32,Fgd1,Flnc,Fosb,Fosl2,Gadd45g,Gata2,Gem,Gfra1,Hspa5,Il6,Irak1,Jun,Klf4,Mafk,Maml2,March6,Mbnl2,Mnt,Mpv17,Myadm,Nr1d1,P2ry12,P2ry14,Pank3,Pik3r1,Plec,Plekha5,Pnrc1,Prss23,Ptprs,R3hcc1,Rab13,Rara,Rassf8,Rhbdf1,Rock2,Rps6ka3,Rras,Sat1,Scaf1,Scyl2,Slc25a25,Slc38a2,Slco2b1,Sntb2,Socs3,Spon1,St5…
Nfil3 (77g)	1700017B05Rik,Aim1,Aldh1a1,Arid1b,Cacna2d1,Cars2,Ccr5,Cdkn1b,Ckm,Csk,Cst8,Daam1,Dnajb9,Dyrk1a,Dyrk2,Edn1,Etnk2,Fbrs,Fosb,Fosl2,Gpr65,Greb1,Hbp1,Hk2,Hoxb13,Hpse,Ikbke,Il1r2,Il6ra,Impdh1,Kcnk3,Lef1,Lrrn1,Ly6i,Maff,Map1lc3a,Map3k7,Mbd6,Mon1a,Mrap,Msx1,Nfil3,Nmi,Nr1d2,Nr4a2,Nrn1,Nsd1,Osm,Pan3,Pgap2,Pgf,Pim3,Pip5k1a,Ppp6c,Rara,Rhof,Rnf103,Rnf19a,Saa3,Sirpa,Sln,Smarca1,Socs5,Spats2,Spred2,Star,Tle2,Tle…
Tff3 (77g)	2200002D01Rik,AA986860,Ada,Adamdec1,Ambp,Anpep,Ap1m2,Apom,Arg2,Cd3e,Cds1,Chmp4c,Cldn15,Cldn7,Crb3,Ctsw,Cyp4f16,Degs2,Dnase1,Dok4,Eps8l3,Espn,Esrp1,Faah,Fabp1,Fblim1,Fermt1,Fgg,Galnt6,Gda,Ghrl,Gimap3,Gpx2,Guca2b,Itga3,Kcne3,Kctd5,Khk,Krt20,Krt8,Lgals4,Lsr,Mapk13,Mgam,Mlx,Myo1d,Myo5b,Optn,P2rx7,Pccb,Pcyt2,Phgr1,Pigr,Pim2,Pkp2,Pou2af1,Ppp1r1b,Prkacb,Psme1,Rab37,Rbm47,Rbp2,Reep6,Serpina6,Slc25a22,Slc…
Mafk (75g)	4931406P16Rik,Amotl2,Arhgef2,Ash1l,Atf3,B4galt5,Bag3,Baiap2,Bcl10,Brd2,Camk1d,Cpne8,Creb3l2,Csf1,Dapk1,Epyc,Ets2,F3,Fgf1,Fmnl3,Fosb,Fosl2,Foxp1,Fyn,Gm14005,Gna13,Greb1,Hmox1,Ier3,Ifi205,Ikzf3,Il11,Inhba,Itga5,Kdm6b,Maff,Mafk,March7,Mark4,Mnt,Mras,Myo1e,Ngf,Nufip2,Pcf11,Phf20,Plec,Plekhf1,Plk3,Pou2f2,Rab11fip1,Rassf3,Rnf11,Rnf44,Scyl2,Sdc4,Sec22a,Sec24a,Slc38a2,Slc3a2,Slc41a1,Spsb1,Sqstm1,St6galna…
Mlx (75g)	Agtrap,Atxn2l,Bak1,Ceacam1,Ces2a,Cib1,Ckmt1,Clp1,Csde1,Cstf1,Ctbp2,Dirc2,Eps8l3,Fam117b,Farp1,Fbp2,Fcgbp,Flcn,Gale,Galns,Galt,Gpx2,Gstm3,Guca2a,Hoxb5,Igf2bp3,Ilf3,Impdh2,Ints12,Katnb1,Kdm6b,Leng9,Leprotl1,Map2k5,Maz,Mfsd11,Mfsd3,Mgam,Mlx,Muc2,Neu1,Nprl2,Nup54,Paqr7,Pfkp,Phgr1,Pias4,Pigr,Polr3b,Ppp1r1b,Psmb10,Qtrt1,Rab5a,Rabep1,Rabgef1,Rfc1,Sgms1,Sis,Slc16a3,Slc25a15,Slc26a2,Snx10,Sult2b1,Suv39h2,…
Mef2d (74g)	1110034G24Rik,1700112E06Rik,2510039O18Rik,Abi3,Acta1,Atp2a1,Atp2c1,Atxn7l1,Bcl2a1a,Braf,Ccdc126,Cd1d1,Creb1,Crlf2,Cwc25,Cxcr6,Daam1,Dcaf15,Dennd4a,Dnajc1,Dnase1l1,Dtx3l,Dyrk1a,Epc1,Fam126a,Foxo3,Frs2,Gdpd5,Gng2,Gopc,Herpud2,Iapp,Il1r2,Iqsec1,Jak2,Kank3,Klra2,Lims1,Lmbrd1,March8,Mef2d,Mpdz,Ndel1,Nr4a3,Nucks1,Ogfod1,Pan3,Pex12,Plcl2,Plekha5,Prkcb,Rfxap,Rin3,Rnf144a,Scg2,Slamf9,Snca,Snx18,Spata2,Spa…
Myc (71g)	Adss,Aff4,Amdhd2,Amfr,Arrdc3,Bcl11a,Cad,Commd3,Ctdp1,Cuta,Ddx42,Dkc1,Dnaja2,Dpagt1,Dyrk2,Ehf,Errfi1,Foxo3,Foxp1,G6pc3,Gja1,Gng12,Gpc3,Hbegf,Igf2bp1,Ilf3,Mafk,Mat2a,Mras,Myc,Ncl,Nfil3,Ngf,Npm1,Nr1d1,Nr5a1,Odc1,Pa2g4,Pabpc1,Pabpc4,Pcgf1,Plekha1,Pprc1,Prmt1,Ptprs,R3hdm2,Rps9,Rpusd4,Sec22b,Sema4d,Serbp1,Serf2,Sgms2,Slc16a1,Slc39a8,Snrpa,Snw1,Srm,Srsf2,Stat3,Taf12,Tmem185b,Trpm7,Tube1,Ubap2l,Ube2b,Usp…
Srebf2 (70g)	1810013L24Rik,Acadsb,Amdhd2,Arfgef2,Arhgap12,Arnt,Atg3,Atp11a,Atp6v0d1,Atp6v1a,Bhlhe40,Cdkn1b,Cln3,Ctcf,Dctn4,Dgcr14,Dip2b,Eed,Eif4g1,Elavl4,Gigyf2,Gmppb,Gnb2,Gnptg,Gpbp1,Hnrnpa3,Hnrnph2,Hps3,Igf2r,Insig1,Lactb2,Ldlr,Lztfl1,March8,Mecom,Nr1d1,Ntrk2,Orai2,Pank3,Pcyt2,Pdcd6ip,Pex14,Phf20l1,Pik3r5,Ppp1r14c,Prrc2c,Rab21,Rabgap1,Rapgef6,Rc3h2,Relb,Rmi1,Senp8,Sirt1,Slc25a36,Slc34a2,Socs2,Srebf2,Stx6,Sy…
Foxp1 (69g)	5530601H04Rik,Ablim1,Ahcyl1,Ahnak,Akap13,Bcl2l11,Braf,Cbx4,Cbx7,Cdkn1b,Cited2,Clcf1,Crtc2,Cyld,Ddit4,Dyrk2,Ece1,Eif2b5,Etv5,Fam43a,Fam46a,Fbxw7,Foxo3,Foxp1,Foxp4,Grasp,Hivep2,Hlx,Hmgb1,Kifc3,Klhl24,Lmbr1l,Lmo4,Med13l,Meis1,Myo1e,Ncoa2,Nek7,Nfatc1,Nfatc3,Nr4a2,Ntrk3,Per1,Pik3ip1,Pitx2,Plxnc1,Ppm1a,Rara,Rnf44,Scaf11,Sfxn3,Slc12a6,Slc34a2,Slc38a2,Slc39a10,Spock2,Stag2,Stx16,Tbc1d5,Tbl1xr1,Trim8,Tsc1…
Tef (64g)	Adarb1,Ahi1,Ankrd40,Apbb2,Bicc1,Braf,Cdc42bpa,Cdk18,Ces1d,Ckm,Clstn1,Cntn2,Col15a1,Coro2b,Csnk1e,D5Ertd579e,Dbp,Dpysl2,Elavl4,Etv1,Faim2,Fam76a,Furin,Gnao1,Grem2,Gucy1b3,Hc,Hopx,Hspg2,Kcnj10,Kcnk2,Kifc3,Klhl23,Marcks,Nr1d1,Nr1d2,Phldb2,Rab12,Rap2a,Rara,Rhob,Selenbp1,Sestd1,Setd7,Sh3d19,Slco3a1,Sln,Smad4,Smarca2,Snrpn,Sort1,Sp2,Sphk2,Spred1,Sv2a,Syt11,Tac1,Tanc1,Taok1,Tef,Thra,Vldlr,Zbtb20,Zfp36l2
Cebpd (64g)	Ablim1,Ace,Adcy7,Arid5b,Atf3,Cdc42bpa,Cebpd,Chst11,Clec5a,Cnn1,Crispld2,Csf3r,Dmkn,Dram1,Ecm2,Ehf,Eln,Errfi1,Ext1,F630028O10Rik,Fam129b,Fcnb,Fgd4,Fosb,Fosl1,Gabarap,Gys1,Hk3,Hmgn2,Hpse,Hsd11b1,Igsf6,Il6ra,Inhba,Irf2bp1,Lrg1,Ltf,Mcmbp,Med13,Mtus1,Pdgfrb,Per1,Pilrb1,Pilrb2,Podn,Rab30,Rab3d,Rhoq,Rspo3,Shc1,Slc34a2,Slco2a1,Smug1,Steap4,Stk40,Tnfaip6,Trem1,Trem3,Trf,Trib1,Trps1,Ubr4,Wwtr1,Zbtb44
Nr3c1 (64g)	4931406P16Rik,Adamts10,Alkbh6,Apold1,Arap1,Arap3,Arhgap23,Arhgap25,Arhgap31,Arhgef3,Bmpr2,Ccdc80,Cd68,Chd2,Ctdsp2,Dnm1,Dok3,Ebf1,Elmo1,Fbn1,Fbxo11,Foxp1,Frmd4a,Fryl,Gcnt2,Gnaq,Hapln2,Heg1,Helz,Il11ra1,Il2rb,Itgal,Kifc3,Klhl6,Ldb2,Man2a1,Map3k7,Mmrn2,Mtmr11,Myadm,Nfkbiz,Nr3c1,Nrp1,Pan3,Pex5l,Phactr2,Plec,Plxdc2,Polr2a,Pyroxd1,Rasip1,Rock1,Slc35d2,Svep1,Tbkbp1,Tgfb3,Thbs2,Trim3,Uaca,Wdr26,Yipf4,Zbt…
Jund (62g)	Arl4d,Ash1l,Asxl1,Atp2a2,Basp1,Cbfb,Cbx4,Chic2,Crebbp,Ezh1,Fbn1,Fbxl20,Fbxo11,Fosb,Fosl2,Foxp1,Galnt1,Gcnt1,Grasp,Hivep2,Jun,Jund,Luc7l2,March2,Marcksl1,Metap1d,Metrnl,Mnt,Mon1a,Myo1e,Ndufs5,Nfix,Nfkb1,Orai1,Pip5k1a,Plekho2,Ppp2ca,Ptp4a2,Ptpra,Rab10,Rara,Rere,Sdc3,Sec14l1,Serpine1,Slc3a2,Slc45a3,Sp3,Spop,Stat3,Stim2,Stxbp6,Tmem101,Tmem184b,Tnfaip6,Trib1,Trim8,Ubash3b,Wdr26,Xiap,Zeb2,Zfand5
Mafg (61g)	1700020L24Rik,2510039O18Rik,Adpgk,Aldh5a1,Arg1,Arrb2,Camp,Cd177,Cd33,Cebpe,Clec10a,Clec4a2,Clec4d,Clec5a,Csf3r,Ctla2a,Cybb,Dnajc13,Elane,F630028O10Rik,Fcgr3,Fcnb,Ffar2,Fgd4,Gigyf1,Glrx,Heatr5a,Hk3,Hmox1,Hoxc9,Ifitm6,Kbtbd7,Kcnj13,Klhl26,Lrrc8d,Ltf,Mafg,Mmp13,Mmp8,Mmp9,Myo1f,Myo5a,Nars2,Nbas,Ncf4,Nfam1,Nfe2,Pilrb1,Pilrb2,Ptpre,Pygl,Rab40c,Ric8b,Rsad2,S100a9,Sec24a,Styx,Tfpi,Tm6sf1,Trem3,Zeb1
Foxj3 (61g)	1700025G04Rik,Acvr2b,Adpgk,Ankrd11,BC052040,Bcl2l11,Braf,Calcrl,Cbx7,Cdk17,Cdkn2c,Crebzf,Ctnnd1,Dhx8,Dleu2,Dok2,Eif4e3,Enpp2,Fam43a,Fgd6,Fndc3a,Foxj3,Frs2,Furin,Hivep2,Hnrnpf,Ica1,Il15ra,Ipo11,Irf1,Kcne2,Kcnj13,Kdm2b,Klra2,Map3k8,Mapk14,Mapkapk2,Mbnl3,Mxd1,Nek6,Ogt,Pctp,Pdcd7,Pum1,Ralgps2,Rgl1,Scin,Sec24c,Sin3a,Smyd2,Sorl1,Spag9,Srfbp1,Srgap2,Tcp11l2,Tmco4,Tmem57,Vgll4,Wdr45,Zfp36l2,Zfp592
Myog (60g)	Actn2,Adamts10,AW551984,Bcas3,Bin1,C1qtnf2,Ccdc88a,Ckm,Cul7,Dtx4,Dym,Ephb3,Fhl1,Gnas,Grb10,Hdac11,Hist1h1c,Hspb7,Iffo1,Igf1,Igfbp5,Inppl1,Kcnq1ot1,Ldlrad3,Lpar4,Macrod1,Mest,Mnat1,Myh11,Myog,Pacs2,Pak3,Pan2,Pcbp4,Pdgfc,Pds5b,Peli1,Pitx1,Plin3,Ppp1r14b,Ppp1r1a,Pvalb,Rgs16,Rtn4,Runx1t1,Setd5,Sh3glb1,Skp2,Smap1,Smarcd3,Stx18,Tfdp2,Tgfb2,Tnc,Tubb6,Vwa1,Zfp180,Zfp276,Zfp637,Zfp827
Sox10 (61g)	Adora1,Ank2,Ankrd40,Apbb2,Camk2n1,Clasrp,Cntfr,Coro2b,Cyth1,Dct,Elf5,Elmo1,Elovl7,Faim2,Fmnl2,Frmd8,Fyn,Gal3st1,Glul,Gpd1,Hapln2,Hopx,Igfbp5,Iqsec1,Lemd2,Lrrc1,Lrrc8d,Mbnl2,Mpp5,Mtmr2,Mtus1,Myo6,Ncdn,Ndrg1,Nfasc,Paqr8,Pcbp4,Phactr1,Picalm,Prkcz,Ptch1,Rab31,Rap1gap,Rhog,Rnf13,Rnf5,Slc1a3,Slco3a1,Snrpn,Sorbs3,Sox10,Sv2a,Tm7sf3,Tmcc2,Tsc22d4,Tspan7,Tulp4,Txndc16,Zer1,Zmiz1,Zmynd8
Tcf7 (59g)	1810026B05Rik,Akap8l,Ankrd11,Anp32e,Atp13a3,Cab39,Cd5,Cdk17,Cenpc1,Cnot2,Cul3,Cux1,Dhx29,Elf1,Ets1,Fam65b,Fam78a,Fbxl14,Fmnl1,Gramd3,Hnrnpab,Ikzf1,Il16,Il21r,Jakmip1,Lef1,Limd2,Malat1,Maz,Mbd2,Mfhas1,Mmp9,Mns1,Ntrk3,Patz1,Pcmtd2,Pdcd4,Pde7a,Phc2,Pitpna,Plekhm1,Prrt1,Rfxap,Rnf114,Rpl34-ps1,Rspry1,Sash3,Sept1,Sh3kbp1,Skap1,Slc25a40,Sp3,Srsf9,Stk17b,Tcf7,Tnk2,Traf3ip3,Ube2h,Usp3
Runx1 (58g)	Abhd2,Aff1,Atp6v0a1,Atrx,C1qtnf3,Ccl3,Ccl4,Ccr1,Clec4e,Clic6,Cnrip1,Cnst,Cttnbp2nl,Cyp2f2,Cyp4f18,Dapp1,Dexi,Ear1,Ear2,Endod1,Fcer1a,Fmod,Fryl,Hapln1,Hbegf,Hp,Ier3,Matn1,Mcpt8,Mtf2,Nt5e,Orai2,Osm,Phtf1,Plec,Poli,Pou2f1,Pygo2,Rab37,Rai1,Ralgapb,Rcan1,Rgs18,Runx1,Scgb3a1,Sema3b,Sfxn3,Slc35d1,Slc38a3,Sox9,Tmem218,Tmem57,Tnfaip8,Trpv4,Txlng,Vpreb1,Wdr1,Zc3h10
Sp1 (57g)	Adam15,Adam17,Aff4,Ankmy2,Aph1c,Arntl,C1qtnf2,Cc2d1a,Cdc42bpb,Cdc6,Cxcl13,Cxcr6,Cxx1b,Ddhd1,Dusp5,Ecm2,Eml3,Ets1,Fam57a,Fbxo28,Gab2,Gigyf2,Gmcl1,Gnmt,Golga5,Gpr153,Ica1,Il4i1,Itpr1,Kdm3a,Klhdc10,Lpar4,Malt1,Nat9,Nck1,Ndst2,Nol6,Npnt,Nr2f6,Orai1,Osmr,Pcm1,Pmepa1,Ppm1h,Ppy,Prrc2a,Pyy,Safb2,Sec63,Setx,Sh3bp4,Socs7,Sp1,Uhrf2,Usf1,Vps37a,Wee1
Tead1 (57g)	2310030G06Rik,2610203C20Rik,Ablim1,Agrn,Amotl2,Ankrd1,Cntfr,Col8a2,Elf5,Emp2,Ext1,Fgfr3,Fhl1,Frzb,Fxyd1,Glis2,Hspb1,Hspg2,Huwe1,Ift81,Il1r1,Irf1,Kremen1,Lmo7,Mbtps2,Meis2,Mmp23,Myh6,Myl3,Myl9,Nfkb2,Orai3,Pcsk2,Phldb2,Polr3g,Ppfibp1,Ptrf,Rnf19a,Rras,Rspo3,Scnn1a,Sestd1,Slc35a2,Sorbs1,Sox11,Spats2l,Speg,Spock2,Sst,Tanc1,Tasp1,Tead1,Trip6,Trps1,Usf1,Wwc2,Zfp788
Mycn (57g)	Abcc4,Bckdha,Bmp2k,Ceacam1,Clip1,Dnmt3a,Dvl2,Eed,Eml4,Ercc2,Etv4,Fbxw4,Fkbp5,Fkbp6,Gata4,Gemin8,Herc4,Hnrnph3,Hoxb7,Igf2bp1,Kdm5c,Kif3a,Maged1,Mal2,Map2k7,Mapt,Mllt10,Mycn,Ndrg3,Ndst1,Nrtn,Pak3,Pank1,Patl1,Pgrmc2,Phf20l1,Polg,Ptprs,Rprd2,Slc25a31,Socs2,Sox11,Sox17,Tle6,Tram1,Tshz1,Ubn1,Ung,Utrn,Vac14,Wee1,Zcwpw1,Zdhhc12,Zfp42,Zfp428,Zfp91,Zmym3
Nfatc1 (56g)	4930523C07Rik,Ang,Arf2,Bcl2,Bgn,C1qtnf3,Cd5,Chst11,Clic4,Col9a1,Comp,Creb3l2,Ctgf,Ctsk,Cytl1,Def6,Emp1,Fgfr1,Fgfr3,Fmod,Fn1,Gcnt1,Heg1,Hip1r,Hivep2,Hmgcr,Ier5,Igf2,Itga5,Itpripl2,Kcnmb4,Lcp2,Limk2,Matn3,Meg3,Mras,Msl1,Nfatc1,Nr4a2,Orai3,Pde4b,Plod2,Prelp,Runx1,Scrg1,Sdc4,Sema6d,Serpine1,Sparc,Sqle,St6galnac3,Susd5,Tgfbi,Tgif2,Trpv4,Vasn
Gata2 (55g)	2900026A02Rik,Avl9,Bbc3,Ccl3,Ccl4,Cdh5,Chst1,Cish,Cpa3,Dok4,Ear1,Ear6,Enho,Fam171a1,Fbxo42,Fosl2,Frmd4a,Gata2,Gch1,Gjb5,Gstm1,Hdc,Hs3st1,Hs6st2,Kcne3,Kit,Lims2,Lrrc8c,Mbnl3,Meis2,Nbeal2,Ndst2,Nipal3,Osbpl8,Osgin1,Osm,Padi2,Pbx3,Plac1,Rab37,Ralbp1,Rbp7,Rfx5,Rhof,Runx1,Sema4d,Sgpl1,Slc45a3,Slc7a8,Spns1,Srgn,Stx3,Tle3,Tmod3,Zbtb22
Pou2f1 (53g)	2010111I01Rik,Abhd2,Akirin2,Atg2a,Atp6v0a1,Atrx,Bcan,Blnk,Camk1d,Capsl,Car12,Casd1,Clic6,Cnrip1,Col8a2,Dexi,Dhx40,Eif2s3x,Endod1,Fmnl3,Fnbp1l,Gabpb2,Gfra1,Gpm6a,Hdac4,Hs6st2,Kcnj13,Larp1,Mapk14,Mbtd1,Notch1,Ntm,Pign,Pou2f1,Ppil4,Ppp3ca,Prrc2a,Rai1,Rbp4,Rps6ka4,Rras2,Runx1,Sema3b,Serpina6,Slc38a3,Slc7a8,Spib,Sulf1,Tmem39b,Tspan33,Ttr,Wwc2,Wwox
Gtf2ird1 (47g)	Abhd13,AW549877,BC022687,Bcan,Bglap,Bglap2,Cbfb,Cd1d1,Cfh,Chn1,Clasp1,Col5a2,Ctnnd1,Cyp20a1,Dpm1,Ednrb,Fgfr1,Fxr2,Git1,Gtf2ird1,Ints3,Itsn1,Lamb2,Mical3,Nemf,Nfia,Nkap,Ntm,Ostc,Pard6g,Pcolce,Pias3,Plec,Plxnb1,Prr14,Rfx5,Serp2,Shkbp1,Slc6a9,Spg20,Spire1,Tm9sf4,Tmem110,Tmem214,Yipf4,Zdhhc12,Znrf1
Pou3f3 (47g)	Aspa,Atp1b2,Atp6v1g3,Bcas1,Blcap,Camk2n1,Celf4,Cpeb2,Ddr1,Dpysl2,Elmo1,Ermn,Fa2h,Fnbp1,Gal3st1,Gdi1,Gnao1,Hist3h2a,Hist3h2ba,Hoxb6,Hoxb7,Il1rap,Ing5,Maf,Mbnl2,Nacc2,Nfia,Npy,Nr2f1,Pak3,Pde4b,Pea15a,Pou3f3,Ppp2r2b,Rtn1,S100b,Slco3a1,Smarca2,Snrpn,Sorbs3,Sox11,Thra,Wasf1,Zfp428,Zfp579,Zfp827,Zmiz2
Egr2 (47g)	Aftph,Arc,Bcl2a1d,Cbx3,Cbx6,Col1a1,Cryzl1,D5Ertd579e,Dcaf6,Egr1,Egr2,Enpp1,Fam20c,Fam3c,Fam46a,Fosb,Foxo1,Frmd6,Fst,Gdf15,Gpbp1l1,Hpcal1,Klf10,Mapk8,Notch2,Nr4a2,Nrn1,Pde4a,Plaur,Ppp3cb,Ptch1,Pth1r,Ptpn9,Ptprs,Rasgef1b,Rbbp6,Rhob,Rps6ka3,Sirpa,Slc29a1,Smchd1,Tbc1d10a,Tnf,Vamp7,Vegfa,Zbtb46,Zbtb7b
Ikzf1 (46g)	1810026B05Rik,AI413582,Anks3,Bcl2,Bcor,Cd47,Chtf8,Coro7,Csk,Cstf3,Ctnnbip1,Fbxo42,Fermt2,Gabpb1,Gcnt1,Grb2,Hp1bp3,Ikzf1,Il16,Irf2,Kcnab2,Luc7l2,Mest,Msl1,Ncoa3,Pik3cd,Purb,R3hdm2,Rbm47,Rpap1,Rptor,Sash3,Sertad2,Sla,Slc16a10,Smpd3,Snrnp70,Spty2d1,Stag1,Traf3ip3,Trim8,Txlng,Ubap2,Ugcg,Wipf2,Zfp592
Srebf1 (47g)	Acss2,Ankhd1,Aqp3,Atp6v1a,Cbx6,Cdkn1b,Cln3,Cltc,Dctn4,Dennd5a,Dhdds,Eif4g1,Fam134a,Foxred1,Gabarap,Gnb2,Il17re,Insig1,Krt4,Larp1,Ldlr,Lrrc58,Lztfl1,Mink1,Mospd2,Ndrg2,Nr1d1,Ntrk2,Pank3,Pcyt2,Phf20l1,Picalm,Pld3,Psd3,Rc3h2,Rspry1,S100g,Sash1,Slc35a5,Srebf1,Srpr,Stx4a,Stx6,Trp53bp1,Tsc1,Vac14,Wls
Dbp (46g)	Abhd8,Ablim1,Ace,Adarb1,Ahnak,Alcam,Ankrd40,Arhgap21,Bicc1,Cadm1,Cdc42bpa,Clstn1,Col15a1,Col4a1,D5Ertd579e,Dbp,Dram1,Eng,Epas1,Etv5,Ext1,Fbxl3,Gdf10,Gem,Hspg2,Inmt,Irx1,Kifc3,Klhl5,Lamc1,Lmo7,Mxd4,Nr1d1,Nr1d2,Nrp1,Osmr,Osr1,Phldb2,Plekha6,Rnf103,Slc34a2,Sntb2,Svep1,Tef,Zbtb20,Zfhx3
Rora (45g)	Abca8a,Atp11c,Atp1b2,Atp6v0e2,Bhmt,C1qtnf3,Ccm2,Celf2,Col3a1,Cpeb2,Crispld2,Cst12,Cst8,Cyp11a1,Elmo1,F3,Fdxr,Gatsl2,Gpc4,Greb1,Gtf2ird1,Hsd17b7,Hsd3b1,Idh1,Itfg2,Lhcgr,Ltbp3,Matn2,Me1,Med10,Nr1d1,Pabpn1,Pcolce,Pitpnm1,Prmt6,Prnp,Rere,Rora,Sgk1,Smarca1,Stat5b,Vldlr,Wdr26,Zfp385a,Zfpm1
Ahr (41g)	5730508B09Rik,Ablim1,Ahr,Ankhd1,Anks1,Ap4m1,Ash1l,Bhlhe40,Cant1,Chst15,Dhrs3,Dus3l,Egfl7,Fam134a,Fgd4,Foxn3,Gnai2,Grasp,Igf1r,Irf2,Ivns1abp,Jup,Klf11,Klf5,Nrp1,Orai1,Pias1,Picalm,Plcg1,Plvap,Ptprb,Rfwd2,Rfx1,Sesn2,Slc35a5,Slc5a1,Sun2,Tapt1,Tob1,Traf5,Zranb1
Hoxa10 (39g)	Bmp7,Cntfr,Ctbs,Cxcl12,Dhrs3,Fmo5,Fxyd6,Hoxa10,Hoxa7,Hoxb2,Hoxb6,Hoxb8,Hoxc9,Mdk,Meis1,Myh10,Myh11,Myog,Nr2f2,Nrarp,Osr1,Pamr1,Paqr5,Pbx1,Pcp4,Porcn,Ptk7,Shh,Sox4,Spock2,Tbx3,Tceal1,Tcf21,Trove2,Upk3a,Wnt2,Wnt5a,Wt1,Zfp503
Junb (39g)	Ahnak,Atf3,Axin1,Bcl3,Bcl9l,Bhlhe40,Brd2,Crabp2,Epc1,Fosb,Fosl2,Hivep3,Irf1,Junb,Mafk,Maml2,Mcl1,Midn,Myh11,Nfkbiz,Pnrc1,Ppp1r12a,Ptger4,Ptp4a2,Rela,Sat1,Slc38a2,Sod3,Tcp11l2,Tlk1,Tmem140,Tnfrsf1a,Trps1,Ubc,Vps37b,Wdr26,Zbtb7a,Zfp36,Zmiz1
Trps1 (39g)	Actg2,Adm,Ano1,Bbx,Ccr2,Cnn1,Csf3r,Dis3l,Egr1,Ehf,Elf5,Fam110a,Fgfr3,Gata2,Gcnt1,Hps1,Hs6st2,Igfbp5,Kcnk5,Kras,Lad1,Mfhas1,Ptpro,Rassf4,Rfxap,Rhou,Rps6ka3,Samsn1,Slc1a3,Sox10,Spats2l,Tead1,Tmem56,Tnfaip3,Trps1,Ttc7,Txlng,Zeb2,Zmiz1
Nfix (38g)	Atp1a2,Car14,Ccdc80,Col1a1,Col3a1,Csrp1,Cxcl14,Cxxc5,Dbp,Ddr1,Dhx57,Dixdc1,Ehf,Gab1,Hapln2,Hopx,Krtdap,Mmp14,Mobp,Myadm,Nfia,Nfix,Nid1,Pcdh18,Phactr1,Plekha6,Plxdc2,Rbms3,Rcan2,Rhoj,Slco3a1,Snx24,Sox4,Svep1,Tef,Tmem229a,Tsc22d4,Vcan
Pck2 (34g)	Blvrb,Cdk14,Cox6a1,Dctd,Dpagt1,E4f1,Eif3f,Eif4g1,Epc1,Fam126a,Fam57a,Fubp3,Gas5,Ifrd2,Impdh1,Itga6,Klhdc10,March5,Msi2,Otud6b,P4ha1,Pabpc4,Papd4,Pck2,Rpl29,Rps29,Rptor,Scaf1,Sgta,Slc11a2,Srprb,Tmem86a,Tmx1,Zmynd11
Hoxc9 (33g)	Ace,Alg9,Crabp1,Elavl4,Fap,Fbxl4,Fkbp7,H1fx,Hoxa7,Hoxb2,Hoxb5,Hoxb6,Hoxb8,Hoxc9,Id3,Inpp5a,Ip6k2,Kazald1,Kdm2b,Naa30,Nhej1,Nr2f2,Pdgfrb,Qpctl,Rad52,Rmnd1,Runx1t1,Sertad3,Stbd1,Usp34,Vps33a,Zfp652,Zswim6
Hivep3 (32g)	Bcl3,Bcl9l,Cilp,Crabp2,Deptor,Egr2,Ehf,Ets2,Gripap1,Hivep3,Irf1,Irf2,Jak2,Lmo1,Matn1,Mycbp2,Nfkb2,Nfkbie,Osmr,Phf21a,Pou2af1,Rhof,Rilpl2,Rin2,Runx1,Sdc4,Setd5,Sh2d2a,Slc17a9,Tank,Tnmd,Trp53bp1
Bcl11a (31g)	Add2,Apobec3,Arrb1,Bank1,Bcl11a,Bcor,Blnk,Btk,Cd37,Crmp1,Ctxn1,Dhx8,Dpysl3,Fech,Gap43,H2-Ab1,H2-Oa,Hoxb8,Inpp5b,Kel,Lmo2,Ms4a1,Pklr,Ppp2r3c,Rnase6,Rpl24,Rtn1,Rufy3,Siglecg,Slc43a1,Trmt12
Klf3 (30g)	Adamtsl4,Aldh3a1,Aqp3,Atp11c,Dhrs3,Foxq1,Gigyf1,Has1,Irf2,Klf3,Lefty1,Lima1,Lmo1,Paqr5,Pga5,Pi16,Pip5k1a,Prrc2c,Psapl1,Ptafr,Rab25,S100a14,Sap30,Sgk3,Slc25a37,Slc26a2,Sp1,Upk1a,Upk2,Wnt2
Meis1 (30g)	Actg2,C1qtnf7,Capza1,Cnn1,Cul3,Dcaf10,Dnajc21,Ear1,Fam110b,Fbxl22,Foxn3,Frmd4a,H2-Q10,Hbb-bh1,Heca,Mcpt2,Mecp2,Meis1,Mfap4,Parp11,Pbx1,Pitx1,Prr11,Prss36,Scin,Serpina6,Slc46a1,Tnfrsf19,Zdhhc21,Zfp362
Smc3 (29g)	2610002M06Rik,Aars2,Ankrd46,Aqr,Bms1,Camta1,Ctdspl2,Dhx29,Dhx38,Dnajc7,Dsn1,Eif5b,Ewsr1,Fam175b,Fam193b,Fxyd7,Hdac2,Hoxb5,Kcnk2,Lrrc41,Mad2l1,Naa20,Prcc,Rbm25,Smc3,Sncg,Thap11,Xrn2,Zdhhc24
Ebf1 (27g)	Arl13b,Cd79a,Cd79b,Col15a1,Ebf1,Hivep1,Igll1,Ikzf3,Ina,Lama2,Lpl,Lrrc17,Pcsk6,Pou2af1,Rbm19,Runx1t1,Sec63,Siglecg,Smarca4,Spib,Tcf4,Thap3,Tifa,Tmem108,Tnxb,Vpreb1,Xylt2
Elk1 (26g)	BC037034,Ccdc9,Elk1,Fancg,Fbxo11,Gnb5,Hivep3,Ing1,Madd,Myo9b,N4bp3,Nmnat1,Nup153,Pcx,Pik3r5,Plekhf1,Rapgef6,Rfwd2,Rps6ka3,Setd6,Taf1b,Tbx3,Tlcd2,Ttpal,Uhrf2,Zfp276
Erf (27g)	Aldh5a1,Arhgap12,Cytl1,Dleu2,Dok4,Erf,Fgfr3,Hmg20a,Hyal2,Itch,Myo5a,Nars2,Ncoa1,Nek9,Phtf2,Ppp1r9b,Ptprz1,Rasgrp3,Sfswap,Specc1,Spred2,Sulf1,Tatdn3,Timp4,Trim33,Ttc17,Ucma
Hsf1 (25g)	1700030K09Rik,Abcc5,Ankle2,Ccdc125,Cdc14b,Cit,Crtc3,D5Ertd579e,Ddx27,Dusp16,Fam173b,Hivep1,Hsf1,Ifngr2,Kdm5b,Lrrc8d,Mpp5,R3hdm2,Siae,Strn3,Tmx2,Ubap2,Vti1a,Wdr34,Xpo7
Klf10 (24g)	Acan,Cd9,Cpne8,Fam129b,Fam180a,Gtf2ird1,Hapln1,Hbegf,Hmox1,Id1,Ier3,Klf10,Matn3,Rarg,Rcan1,Rimklb,Rora,Sdc4,Sox9,Tac2,Tmem57,Trerf1,Trpv4,Wwp2
Ltf (25g)	Alox5ap,Arhgap21,Arhgap30,Cd68,Chd2,Ehf,Elmo1,Fxr2,Golim4,Itga3,Lpl,Ltf,Lyn,Matn1,Ncf4,Nckap1l,Prg2,Sash3,Slc39a13,Slc7a8,Srgn,Stap1,Tank,Tbc1d8,Tcf25
Mecom (24g)	Ahnak,Aqp3,Auts2,Blcap,Cd36,Dpcr1,Efnb1,Erbb3,Fbrs,Hoxb6,Hoxb8,Jup,Krt23,Mecom,Mpped2,Nagk,Nr1d1,Ormdl2,Prrx1,Rarg,Sema4a,Sfta2,Slc45a3,Stard10
Rara (23g)	Ccdc88b,Ccr2,Cd14,Cnn1,Csf3r,Csnk2a2,Csrnp1,Dcbld2,Dhx8,Fgd1,Gimap3,Kctd15,Ms4a4c,Notch2,Nsd1,Pcm1,Ptpro,Rara,Rock1,Serpini1,St5,Tmem167b,Usp38
Hoxc10 (22g)	Aagab,Ace,Arid5b,Calb1,Col11a2,Crabp1,Crlf1,Etv4,Fgd4,Gm15772,Hoxa7,Hoxb6,Hoxb7,Hoxb8,Hoxc10,Inppl1,Macrod1,Nedd4l,Osr1,Prrc2a,Runx1t1,Spock2
Lmo2 (22g)	Alad,Bcl11a,Cd47,Epor,Gata1,Lmo2,Lyl1,Nfe2,Pnp,Ppox,Prps1,Rfesd,Sec14l2,Slc16a10,Sphk1,St7,Tal1,Tbxas1,Txlng,Urod,Vrk1,Zbtb7a
Mios (23g)	Dvl2,Fam192a,Fam98a,Fbxo33,Gtf2h1,Hnrnpa3,Itga6,Kat5,Klf11,Larp1,Lztfl1,Mios,Phf20l1,Rnf44,Rragc,Rspry1,Slc25a46,Sppl3,Srpk2,Tmem55b,Ubr5,Vps33a,Zfp512
Nfat5 (21g)	Aebp2,Bbx,Fbxl4,Fgfr3,Fndc3b,Furin,Gnaq,Hivep2,Iapp,Il1r1,Man1c1,Map3k8,Mink1,Mpp5,Nfat5,Ptpn9,Ptprz1,Rspo3,Scg2,Sema4c,Zfp397
Nr1d2 (21g)	Abca8a,Aebp2,Ankhd1,Ctnnd1,Dbp,Ddx3y,Eri3,Hspg2,Mdfic,Nfib,Nr1d1,Nr1d2,Rere,Slc23a2,Smg7,Spats2,Strn4,Svep1,Tnks,Zbtb20,Zmiz1
Rorc (21g)	Abhd8,Adipoq,Apoc3,Camk4,Ccdc9,Cth,Endou,Fam13a,Fam13b,Hs6st2,Malat1,Pck1,Plekhf1,Rnf11,Rnf167,Rorc,Sash3,Satb1,Sult1a1,Tcf7,Thy1
Stat5b (21g)	Arf3,Asxl1,Bcl3,C1qtnf2,Ecscr,Hivep2,Hnrnpf,Mapkapk3,Mark2,Mysm1,Nrp1,Nudt6,Osm,R3hdm2,Scarb1,Smarca1,Ssbp4,Stat5a,Stat5b,Tnip2,Trip10
Batf (20g)	Batf,Bcl2l1,Cd160,Ctla4,Dpagt1,Exoc4,Fxyd5,Gimap7,Hcls1,Icos,Ifi203,Ifi47,Il21r,Lpxn,Lsp1,Nfatc1,Npat,Pim2,Sp100,Stat5a
Etv6 (21g)	1700112E06Rik,Bcor,Bhlhe40,Cd300lf,Etv6,Fam46c,Fam49a,Foxo3,Gatad2a,Hlx,Map3k11,Nfkbie,Phip,Skap2,Socs5,Sp3,Stx16,Tle3,Trim25,Vegfa,Zhx1
Nfib (20g)	Aspn,Atp2b4,Bcl9l,Eif4g3,Hdac7,Lama4,Meis2,Nfia,Nfib,Nid1,Nr1d1,Plekha6,Plxdc2,Prelp,Rbms3,Svep1,Tcf4,Tef,Tgfb2,Thra
Stat5a (20g)	Asxl1,Bcl2a1a,Bcl2a1b,Bcl2a1d,Bcl3,Cd69,Cnot6,Dpagt1,Fam98a,Fas,Gcnt2,Irf6,Pou2af1,Pus3,R3hdm2,Slc41a1,Smarca1,Stat5a,Traf1,Zfp367
Etv5 (19g)	Ank3,Car8,Cd36,Cmtm8,Emp2,Etv5,Gprc5a,Lgi3,Lpin2,Lrg1,Mmp15,Nkd1,Ppp1r14c,Sftpc,Sftpd,Spry1,Taok3,Tmem164,Tnfaip1
Zfp329 (19g)	Bcan,Capn6,Casc4,Chga,Fat1,Kcnmb4,Kctd15,Mlc1,Myo10,Ncoa6,Ntm,Plat,Porcn,Ptk7,Ptn,Rgma,Slc12a9,Sparcl1,Zfp329
Ar (19g)	Ar,Arhgef17,Cilp,Cmklr1,Col5a3,Crispld2,Ebf1,Heph,Hspg2,Itpr2,Ncoa1,Nr1d1,Prelp,Rbms3,Rc3h1,Rere,Rhoq,Timp2,Wnt5a
Atf2 (19g)	Atf2,Atg4a,Atxn7l1,Azi2,Cdc14a,Ddx28,Fbxo42,Igdcc4,Klf15,Lmcd1,Ppfia4,Rfx1,Snx11,Sorbs3,Tmco4,Tmem71,Ubn2,Zc3h10,Zkscan6
Gtf2b (19g)	2310030G06Rik,Fktn,Fzd7,Gtf2b,Ifih1,Irx3,Maml2,Mark2,Phc2,Polr3gl,Rad52,Rere,Sh3bp2,Tbk1,Tdrkh,Usp24,Zdhhc21,Zfp512,Zfp523
Taf7 (18g)	Arhgap31,Cdh13,Clic6,Cx3cl1,Des,Eif2s3x,Eno3,Kcnj13,Mylpf,Myoz1,Pacsin3,Psg28,Pygm,Taf7,Tfdp2,Tnni2,Tpbpb,Ttr
Zfp157 (19g)	Actg2,Auts2,Bambi,Cox4i2,Ctnnbip1,Dctn4,Fam192a,Gigyf1,Gse1,Lrrfip2,Nr2f1,Phf21a,Rbm47,Rftn2,Rhot1,Slc44a2,Tnpo2,Zfp157,Zfp362
Trp53 (17g)	Bub1b,Cars,Dcps,Eif2s2,Kpna3,Lman2,Mrpl32,Nedd8,Nono,Nop10,Pa2g4,Psma2,Tmem33,Trp53,Ufsp2,Vapa,Xpot
E2f3 (16g)	Cttnbp2nl,Ddx17,E2f3,Fancc,Gsk3a,Kdm6b,Mxra7,Ptprs,Rbm47,Spen,Tmem69,Tob2,Tspan5,Zbtb46,Zbtb7a,Zc3h4
Hoxb13 (16g)	Aldh1a7,Ank3,Edem2,Edn1,Ergic1,Fuca1,Gstt3,Hoxb13,Il17re,Lamc2,Ndrg2,Ppfibp2,Rnf186,Spint2,Syt8,Uba6
Sox17 (17g)	Caskin2,Cav1,Cd2ap,Cd36,Dusp6,Epas1,Gpihbp1,Gpr182,Hspb1,Itga6,Ldb2,N4bp3,Ralb,Sox17,Tinagl1,Tjp1,Txndc12
Sox5 (16g)	1700019D03Rik,1700019M22Rik,4930578I06Rik,BC051142,Ccdc30,Ccdc54,Fabp9,Fmn1,March10,Ms4a5,Oscp1,Prm3,Rnf151,Sox5,Spaca1,Spag4
Twist2 (17g)	Aoc3,C1ra,Cnn3,Col3a1,Dpt,Emilin1,Fzd1,Lox,Lrrn4cl,Ltbp1,Mxra8,Runx1t1,Serpine1,Sh3kbp1,Svep1,Tnfaip6,Twist2
Cebpg (15g)	2810408I11Rik,Arhgap11a,Atoh8,Brd4,Ccdc54,Cdrt4,Cebpg,Dnajb8,Ovol2,Plxnc1,Rev1,Samd4,Sh2b3,Sh2d3c,Slc25a28
Esrra (15g)	Clcn3,Dclk1,Eif4e3,Enpp2,Esrra,Fam69b,Gast,Kin,Lipt2,Marco,Mettl22,Pcmtd2,Rbm19,Stx6,Tmem2
Kdm4a (16g)	Basp1,Cacnb3,Cdk17,Cnot4,Frmd4a,Gigyf1,Gmip,Hivep1,Kdm4a,Mllt6,Nedd4l,Pbx2,Plxnc1,Rbpj,Spred1,Zmynd8
Nr2f2 (15g)	Clec4g,Gucy1b3,Inmt,Inpp5a,Lamb2,Lrrc32,Mtif3,Myl9,Nr2f2,Osr1,Pbx1,Pdgfrb,Rnf103,Scarf2,Spata2
Pbx1 (15g)	C1qtnf7,Dkk2,Gas1,Nr2f2,Pbx1,Pcdh18,Pitx1,Plxdc2,Rbms3,Sema3c,Serping1,Smarca2,Svep1,Tshz1,Zfp503
Pura (15g)	Erf,Fam13b,Gcg,H2-K2,Hoxb2,Klhl6,Lims2,Nfkbie,Plekha3,Pura,Rgl2,Slc43a2,Spred2,Tal1,Tspan12
Ctcf (15g)	Abi1,Cdc25a,Ctcf,Ddx17,Dedd,Eif3f,Mdc1,Numa1,Oip5,Pds5a,Pds5b,Sart3,Topbp1,Tspan13,Zw10
Hoxa5 (14g)	Actg2,Adora1,C1qtnf7,Elavl4,Hoxa5,Hoxb5,Hoxb6,Hoxb8,Meis1,Nr2f2,Phf1,Sfrp1,Shoc2,Zfp503
Hoxb8 (14g)	Acvr2b,Bmp7,Gfra1,Hoxa10,Hoxa7,Hoxb2,Hoxb6,Hoxb8,Hoxc9,Igdcc4,Meis3,Podxl2,Shh,Trp53i11
Sox11 (15g)	Avl9,Col11a1,Dip2b,Gap43,Hbegf,Hoxb6,Ip6k2,Nfix,Pak3,Runx1t1,Snrpn,Sox11,Sox4,Ssbp2,Tcf7l2
Thra (14g)	AW551984,Cnksr3,Efnb3,Gnao1,Mag,Nfasc,Nptxr,Olig1,Prkaca,Rnd2,Srcin1,Sv2a,Thra,Ttyh2
Zfp87 (15g)	Alox5,Armc10,Btk,Gemin8,March7,Melk,Mgat5,Mnt,Ndufa4l2,Rnf215,Siae,Stard4,Ubash3b,Utp15,Zfp87
Arnt (14g)	Arnt,Cbfa2t2,E130308A19Rik,Elf4,Fndc3a,Msl1,N4bp3,Nsd1,Pde4a,Pkn2,Rab3il1,Rapgef6,Slc25a36,Smg1
Dmrtb1 (14g)	Aqp11,Ccdc73,Cdyl,Cep72,Cgrrf1,Col22a1,Dmrtb1,Dynll2,Kif3b,March10,Morn4,Ppp2r2b,Ranbp9,Sox5
Klf15 (14g)	1810010D01Rik,Atp6v0d2,Cyp2f2,Ecm2,Ergic2,Klf15,Orm1,Pccb,Pter,Qdpr,Rgs3,Sh3glb1,Slc1a3,Sorbs3
Zbtb11 (14g)	Btbd3,Cars2,Dok2,Gpr146,Grasp,Id4,Kcmf1,Pfkfb4,Pla2g6,Unc119,Ythdf1,Zbtb11,Zbtb2,Zcchc2
Zfp362 (13g)	Arid1b,Cul3,Gjb6,Mex3a,Mycn,Phf21a,Prpf3,Slc1a2,Slc38a3,Spag9,Spred2,Tex2,Zfp362
Zfp68 (14g)	Cdc42bpb,Cntfr,Csdc2,Ctbs,Gbp9,Gcnt2,Mettl21a,Nrp2,Nsf,Paip2b,Pitpnc1,Runx3,Ttf2,Zfp68
Stat6 (13g)	Arhgap11a,Chuk,Cttnbp2nl,Gpr132,Ino80,Irf2,Mbd1,Med24,Ssh2,Stat6,Trim8,Ube2h,Zfp800
Tcf4 (12g)	Ccl11,Col3a1,Dpt,Igfbp3,Kdr,Marcks,Nfia,Nfix,Pcm1,Tcf4,Zbtb20,Zfp715
Gtf3c2 (12g)	Cdc42ep4,Cgnl1,Csrnp1,Dnmt3a,Fgd1,Gtf3c2,Kcnk3,Ltbp3,St5,Tal1,Tnrc18,Zbed3
Hes1 (11g)	Cirbp,Col18a1,Fos,Gata2,Gata3,Hes1,Jun,Kifc3,Rprm,Sox4,Tac2
Irx1 (11g)	Alcam,Cadm1,Dram1,Epas1,Irx1,Irx3,Lpin2,Muc1,Selenbp1,Sftpc,Spry1
Nfia (11g)	Abca8a,Ebf1,Gria3,Gtf2ird1,Lama4,Lpl,Nfia,Svep1,Tcf4,Thra,Vtn
Smad5 (12g)	Agrn,Clasp1,Cplx2,Dnmt3a,Dynlrb2,Eif4g3,Fbxo33,Prkab2,Smad5,Tnfrsf19,Tulp3,Zfp362
Bmyc (11g)	Bmyc,Clu,Irx3,Kifc3,Nhlrc3,Nr5a1,Spp1,Star,Tle6,Tmem184a,Zfp827
Deaf1 (10g)	Ap1g1,Deaf1,Ipo11,Klhl25,Phf21a,Polr1a,Sumo2,Tal1,Tbce,Tgif2
Foxn3 (11g)	Ank2,Bin1,Fbxo11,Fgfr2,Foxn3,Frat2,Gnao1,Mxi1,Tnfrsf19,Xpo7,Zfp362
Mtf1 (11g)	Ccdc22,Cdc7,Chd1,Hivep3,Mink1,Mtf1,Nup153,Spns3,Srrm1,Zcwpw1,Zkscan6
Zbtb24 (11g)	Ash1l,BC052040,Eml4,Foxp1,Gast,Gata6,Gfpt2,Heca,Klhl23,Tspan12,Zbtb24
Zfp664 (11g)	Aqp5,Atg16l1,Capsl,Casc4,Crebzf,Kcnmb4,Mark4,Mesdc1,Pak1,Spryd3,Zfp664
