# Supplementary material for: Revealing the Critical Regulators of Cell Identity in the Mouse Cell Atlas
Source: Cell Rep. Author manuscript; Available in PMC 2018 Dec 5. (PMC6281296; doi:10.1016/j.celrep.2018.10.045)
Supplement: 3 [file NIHMS1512149-supplement-3.xlsx]

## Sheet: Cell type annotation (98)
Cell type cluster	Cell type name
1	Proliferating Myocyte
2	Myocyte
3	T cell
4	Neuron
5	Mesenchymal stem cell
6	Embryonic stem cell
7	Testicular cell
8	T cell
9	Trophoblast stem cell
10	Prostate gland cell
11	Chondrocyte
12	Neutrophil
13	Monocyte
14	Erythroblast
15	T cell
16	Stomach epithelial cell
17	Endothelial cell
18	Secretory alveoli cell
19	Oligodendrocyte
20	Erythroblast
21	Proliferative neuron
22	Chondrocyte
23	Stromal cell
24	B cell
25	Macrophage
26	Monocyte
27	Macrophage
28	Stromal cell
29	Primordial germ cell
30	Stromal cell
31	Intestinal epithelial cell
32	Stromal cell
33	Dendritic cell
34	Stromal cell
35	Erythroid progenitor
36	Alveolar type II cell
37	Proximal tubule brush border cell
38	Myeloid progenitor cell
39	3T3 cell
40	Cumulus cell
41	Macrophage
42	Myoblast
43	Adipocyte
44	Urothelium
45	Stromal cell
46	Epithelial cell
47	Sertoli cells
48	Endothelial Cell
49	Muscle cell
50	Trophoblast progenitor cell
51	Myocyte
52	Osteoblast
53	Smooth muscle cell
54	Luteal cell
55	Cycling cell
56	B cell
57	Renal tubular cell
58	Premeiotic germ cell
59	NK/T cell
60	Epithelial cell
61	Granulosa cell
62	Endothelial cell
63	NK cell
64	Neutrophil
65	Cardiac muscle cell
66	Microglia
67	Epithelial cell
68	Osteoblast
69	Gastric mucosa cell
70	Pancreatic acinar cell
71	Leydig cell
72	B cell
73	Kidney epithelial
74	Endocrine cell
75	Mast cell
76	Epithelial cell
77	Placenta endodermal cell
78	Spongiotrophoblast
79	Clara Cell
80	Intercalated cells of collecting duct
81	Principal cells of cortical collecting duct
82	Eosinophil
83	Mast cell
84	Oligodendrocyte
85	Dendritic cell
86	Schwann cell
87	Neutrophil
88	Muscle cell
89	Astrocyte
90	Dendritic cell
91	Macrophage
92	Hepatocyte
93	Embryonic Fibroblasts
94	Hepatocyte
95	Cartilage cell
96	Decidual stromal cell
97	Erythroblast
98	Muscle cell

## Sheet: Cell type annotation (818)
Tissue	Cell type ID	Number of single cells	Cell type name
Bladder	Bladder_1	717	Stromal cell_Dpt high
Bladder	Bladder_2	357	Mesenchymal stromal cell
Bladder	Bladder_3	344	Basal epithelial cell
Bladder	Bladder_4	316	Urothelium
Bladder	Bladder_5	236	Stromal cell_Car3 high
Bladder	Bladder_6	224	Epithelial cell_Upk3a high
Bladder	Bladder_7	131	Smooth muscle cell
Bladder	Bladder_8	80	Vascular endothelial cell
Bladder	Bladder_9	75	Umbrella cell
Bladder	Bladder_10	64	Epithelial cell_Gm23935 high
Bladder	Bladder_11	44	Macrophage_Pf4 high
Bladder	Bladder_12	38	Dendritic cell_Cd74 high
Bladder	Bladder_13	41	Dendritic cell_Lyz2 high
Bladder	Bladder_14	36	Endothelial cell_Ly6c1 high
Bladder	Bladder_15	30	NK cell
Bladder	Bladder_16	13	Vascular smooth muscle progenitor cell
BoneMarrow	BoneMarrow_1	1226	Neutrophil_Cebpe high
BoneMarrow	BoneMarrow_2	1122	Neutrophil_Mmp8 high
BoneMarrow	BoneMarrow_3	957	Neutrophil progenitor
BoneMarrow	BoneMarrow_4	944	Monocyte_Prtn3 high
BoneMarrow	BoneMarrow_5	855	Macrophage_Ms4a6c high
BoneMarrow	BoneMarrow_6	768	Neutrophil_Ngp high
BoneMarrow	BoneMarrow_7	572	Pre-pro B cell
BoneMarrow	BoneMarrow_8	481	Hematopoietic stem progenitor cell
BoneMarrow	BoneMarrow_9	498	Erythroblast
BoneMarrow	BoneMarrow_10	359	Neutrophil_Fcnb high
BoneMarrow	BoneMarrow_11	331	B cell_Igkc high
BoneMarrow	BoneMarrow_12	305	Macrophage_S100a4 high
BoneMarrow	BoneMarrow_13	238	T cell_Ms4a4b high
BoneMarrow	BoneMarrow_14	187	Dendritic cell_Siglech high
BoneMarrow	BoneMarrow_15	122	Mast cell
BoneMarrow	BoneMarrow_16	54	Dendritic cell_H2-Eb1 high
BoneMarrow	BoneMarrow_17	30	Monocyte_Mif high
BoneMarrowcKit	BoneMarrowcKit_1	4647	Neutrophil_Lcn2 high
BoneMarrowcKit	BoneMarrowcKit_2	3330	Neutrophil_Ighg1 high
BoneMarrowcKit	BoneMarrowcKit_3	2627	Monocyte progenitor cell_Prtn3 high
BoneMarrowcKit	BoneMarrowcKit_4	2426	Neutrophil_Ngp high
BoneMarrowcKit	BoneMarrowcKit_5	2374	Monocyte progenitor cell
BoneMarrowcKit	BoneMarrowcKit_6	2357	Neutrophil_Fcnb high
BoneMarrowcKit	BoneMarrowcKit_7	2223	Monocyte progenitor cell_Ctsg high
BoneMarrowcKit	BoneMarrowcKit_8	1559	Neutrophil_Ltf high
BoneMarrowcKit	BoneMarrowcKit_9	1596	Multipotent progenitor_Ctla2a high
BoneMarrowcKit	BoneMarrowcKit_10	809	Erythroblast_Car1 high
BoneMarrowcKit	BoneMarrowcKit_11	431	Megakaryocyte progenitor cell
BoneMarrowcKit	BoneMarrowcKit_12	426	Basophil
BoneMarrowcKit	BoneMarrowcKit_13	388	B cell
BoneMarrowcKit	BoneMarrowcKit_14	336	Neutrophil_Retnlg high
BoneMarrowcKit	BoneMarrowcKit_15	199	Macrophage_Cd74 high
BoneMarrowcKit	BoneMarrowcKit_16	264	Erythroblast_Hba-a1 high
BoneMarrowcKit	BoneMarrowcKit_17	210	Macrophage_C1qc high
BoneMarrowcKit	BoneMarrowcKit_18	182	Eosinophil progenitor cell
BoneMarrowcKit	BoneMarrowcKit_19	99	Macrophage_S100a4 high
Brain	Brain_1	3150	Myelinating oligodendrocyte
Brain	Brain_2	338	Microglia
Brain	Brain_3	104	Astrocyte_Mfe8 high
Brain	Brain_4	88	Macrophage_Klf2 high
Brain	Brain_5	77	Astrocyte_Atp1b2 high
Brain	Brain_6	72	Oligodendrocyte precursor cell
Brain	Brain_7	48	Neuron
Brain	Brain_8	36	Macrophage_Lyz2 high
Brain	Brain_9	30	Astroglial cell(Bergman glia)
Brain	Brain_10	26	Pan-GABAergic
Brain	Brain_11	18	Astrocyte_Pla2g7 high
Brain	Brain_12	16	Schwann cell
Brain	Brain_13	16	Granulocyte_Il33 high
Brain	Brain_14	9	Hypothalamic ependymal cell
Brain	Brain_15	10	Granulocyte_Ngp high
EmbryonicMesenchyme	EmbryonicMesenchyme_1	561	Stromal cell_Cxcl12 high
EmbryonicMesenchyme	EmbryonicMesenchyme_2	295	Macrophage
EmbryonicMesenchyme	EmbryonicMesenchyme_3	228	Muscle cell
EmbryonicMesenchyme	EmbryonicMesenchyme_4	213	Neuron_Igfbpl1 high
EmbryonicMesenchyme	EmbryonicMesenchyme_5	191	Stromal cell_Agtr2 high
EmbryonicMesenchyme	EmbryonicMesenchyme_6	174	Erythroid Cell
EmbryonicMesenchyme	EmbryonicMesenchyme_7	145	Stromal cell_Cxcl14 high
EmbryonicMesenchyme	EmbryonicMesenchyme_8	137	Erythroblast_Hbb-bs high
EmbryonicMesenchyme	EmbryonicMesenchyme_9	112	Stromal cell_Cnmd high
EmbryonicMesenchyme	EmbryonicMesenchyme_10	110	Ganglion cell_Mapt high
EmbryonicMesenchyme	EmbryonicMesenchyme_11	100	Stromal cell_fabp7 high
EmbryonicMesenchyme	EmbryonicMesenchyme_12	80	Neuron_Isl1 high
EmbryonicMesenchyme	EmbryonicMesenchyme_13	72	Neuron_Npy high
EmbryonicMesenchyme	EmbryonicMesenchyme_14	70	Skeletal muscle cell
EmbryonicMesenchyme	EmbryonicMesenchyme_15	66	Dendritic cell
EmbryonicMesenchyme	EmbryonicMesenchyme_16	35	Ganglion cell_Cartpt high
EmbryonicMesenchyme	EmbryonicMesenchyme_17	32	Lymphoid progenitor cell
EmbryonicMesenchyme	EmbryonicMesenchyme_18	28	Stromal cell_Cldn11 high
EmbryonicMesenchyme	EmbryonicMesenchyme_19	27	Neuronal Progenitors
EmbryonicMesenchyme	EmbryonicMesenchyme_20	24	Ganglion cell_Gal high
EmbryonicMesenchyme	EmbryonicMesenchyme_21	19	Erythroblast_Mt2 high
EmbryonicMesenchyme	EmbryonicMesenchyme_22	17	Reproductive tissues
EmbryonicMesenchyme	EmbryonicMesenchyme_23	14	Endothelial cell
EmbryonicMesenchyme	EmbryonicMesenchyme_24	11	Neutrophil
EmbryonicMesenchyme	EmbryonicMesenchyme_25	10	Progenitor cell_Ptprcap high
EmbryonicStemCell	EmbryonicStemCell_1	8061	ES_Actb_high
EmbryonicStemCell	EmbryonicStemCell_2	1565	ES_Rps28_high
EmbryonicStemCell	EmbryonicStemCell_3	341	ES_Nedd4_high
EmbryonicStemCell	EmbryonicStemCell_4	24	ES_2C_like
FetalBrain	FetalBrain_1	633	Schwann cell
FetalBrain	FetalBrain_2	556	Granule neurons
FetalBrain	FetalBrain_3	348	Pyramidal neuron cell
FetalBrain	FetalBrain_4	332	Radial glia_Fabp7 high
FetalBrain	FetalBrain_5	325	Neural progenitor cell
FetalBrain	FetalBrain_6	292	Neuron_tuba1c high
FetalBrain	FetalBrain_7	290	Radial glia_Vim high
FetalBrain	FetalBrain_8	259	Neuron_Kpna2 high
FetalBrain	FetalBrain_9	256	Dopaminergic neurons
FetalBrain	FetalBrain_10	228	Hippocampus neurons_Asic4 high
FetalBrain	FetalBrain_11	207	Postmitotic neurons_Lhx9 high
FetalBrain	FetalBrain_12	159	Erythroblast_Hbb-bh1 high
FetalBrain	FetalBrain_13	97	Stromal cell
FetalBrain	FetalBrain_14	95	Erythrocyte_Hbb-bt high
FetalBrain	FetalBrain_15	79	Microglia
FetalBrain	FetalBrain_16	76	Purkinje cell
FetalBrain	FetalBrain_17	71	Ependymal cell
FetalBrain	FetalBrain_18	66	Macrophage
FetalFemaleGonad	FetalFemaleGonad_1	2107	Primordial germ cell
FetalFemaleGonad	FetalFemaleGonad_2	2054	Female fetal gonad cell_Kctd14 high
FetalFemaleGonad	FetalFemaleGonad_3	1892	Pluripotent stem cell
FetalFemaleGonad	FetalFemaleGonad_4	695	Erythroblast_Klf1 high
FetalFemaleGonad	FetalFemaleGonad_5	640	Erythroblast_Hbb-bs high
FetalFemaleGonad	FetalFemaleGonad_6	394	Stromal cell
FetalFemaleGonad	FetalFemaleGonad_7	340	Epithelial cell_Upk3b high
FetalFemaleGonad	FetalFemaleGonad_8	162	Erythroblast
FetalFemaleGonad	FetalFemaleGonad_9	34	Mast cell
FetalFemaleGonad	FetalFemaleGonad_10	35	Neutrophil_S100a9 high
FetalFemaleGonad	FetalFemaleGonad_11	56	Epithelial cell_S100a6 high
FetalFemaleGonad	FetalFemaleGonad_12	24	Macrophage_Apoe high
FetalFemaleGonad	FetalFemaleGonad_13	29	Neutrophil_Elane high
FetalIntestine	FetalIntestine_1	1317	Stromal cell_Adamdec1 high
FetalIntestine	FetalIntestine_2	868	Enterocyte progenitor
FetalIntestine	FetalIntestine_3	602	Enterocyte progenitor_late_Ube2c high
FetalIntestine	FetalIntestine_4	448	Neuron_Fabp7 high
FetalIntestine	FetalIntestine_5	360	Stromal cell_Stmn2 high
FetalIntestine	FetalIntestine_6	353	Enteric muscle cell
FetalIntestine	FetalIntestine_7	334	Epithelial cell_Lgals2 high
FetalIntestine	FetalIntestine_8	285	Macrophage_Lyz2 high
FetalIntestine	FetalIntestine_9	231	Macrophage_Pf4 high
FetalIntestine	FetalIntestine_10	215	Erythroblast_Hbb-bs high
FetalIntestine	FetalIntestine_11	194	Stromal cell_Upk3b high
FetalIntestine	FetalIntestine_12	190	Epithelial cell_Bex1 high
FetalIntestine	FetalIntestine_13	163	Enterocyte progenitor_late_Ccnb1 high
FetalIntestine	FetalIntestine_14	152	Neuron_Rtn1 high
FetalIntestine	FetalIntestine_15	118	Erythroblast_Hbb-y high
FetalIntestine	FetalIntestine_16	80	T cell
FetalIntestine	FetalIntestine_17	74	Acinar cell
FetalIntestine	FetalIntestine_18	42	Erythroblast_Car2 high
FetalIntestine	FetalIntestine_19	28	Endothelial cell
FetalIntestine	FetalIntestine_20	22	Enteroendocrine
FetalKidney	FetalKidney_1	1407	Metanephric mesenchyme
FetalKidney	FetalKidney_2	1180	Adipocyte
FetalKidney	FetalKidney_3	1133	Glomerular epithelial cell_Aldh1a2 high
FetalKidney	FetalKidney_4	1043	Epithelial cell
FetalKidney	FetalKidney_5	913	Stromal cell_Mgp high
FetalKidney	FetalKidney_6	586	Distal convoluted tubule epithelial cell
FetalKidney	FetalKidney_7	521	Cell in cell cycle
FetalKidney	FetalKidney_8	405	Glomerular endothelial cell
FetalKidney	FetalKidney_9	410	Stromal cell_Penk high
FetalKidney	FetalKidney_10	389	Proximal renal tubule
FetalKidney	FetalKidney_11	286	Proximal tubule cell
FetalKidney	FetalKidney_12	231	Erythroblast
FetalKidney	FetalKidney_13	118	Macrophage_Apoe high
FetalKidney	FetalKidney_14	194	Stromal cell_Dlk1 high
FetalKidney	FetalKidney_15	172	Myoblast
FetalKidney	FetalKidney_16	150	Glomerular endothelial cell_Egfl7 high
FetalKidney	FetalKidney_17	103	Principal cells of cortical collecting duct
FetalKidney	FetalKidney_18	84	Macrophage_Lyz2 high
FetalKidney	FetalKidney_19	107	Glomerular podocytes cell
FetalLiver	FetalLiver_1	1763	Erythroblast_Klf1 high
FetalLiver	FetalLiver_2	249	Neutrophil_Elane high
FetalLiver	FetalLiver_3	174	Stem and progenitor cell
FetalLiver	FetalLiver_4	154	Dendritic cell
FetalLiver	FetalLiver_5	83	Erythroblast_Hba-a2 high
FetalLiver	FetalLiver_6	76	Macrophage
FetalLiver	FetalLiver_7	61	Neutrophil_Ngp high
FetalLiver	FetalLiver_8	52	Hepatocyte_Afp high
FetalLiver	FetalLiver_9	42	Mast cell_Mcpt8 high
FetalLiver	FetalLiver_10	22	B cell
FetalLiver	FetalLiver_11	23	Megakaryocyte
FetalLung	FetalLung_1	2389	Stromal cell_Ankfy1 high
FetalLung	FetalLung_2	1267	Stromal cell_Ptn high
FetalLung	FetalLung_3	825	Epithelial cell_Sftpc high
FetalLung	FetalLung_4	370	Smooth muscle cell
FetalLung	FetalLung_5	293	Erythroblast_Hbb-bs high
FetalLung	FetalLung_6	254	Erythroblast_Mt2 high
FetalLung	FetalLung_7	239	Erythroblast_Hba-x high
FetalLung	FetalLung_8	200	Macrophage_Lyz2 high
FetalLung	FetalLung_9	155	Neutrophil_S100a8 high
FetalLung	FetalLung_10	149	Erythroblast_Mt2&Mt1 high
FetalLung	FetalLung_11	126	Macrophage_Pf4high
FetalLung	FetalLung_12	96	Neutrophil_Gm5483 high
FetalLung	FetalLung_13	90	Epithelial cell_Aldh1a2_high
FetalMaleGonad	FetalMaleGonad_1	906	Sertoli cell_Cst9 high
FetalMaleGonad	FetalMaleGonad_2	751	Premeiotic germ cells
FetalMaleGonad	FetalMaleGonad_3	425	Stromal cell
FetalMaleGonad	FetalMaleGonad_4	392	Smooth muscle cell_Ptn high
FetalMaleGonad	FetalMaleGonad_5	228	Leydig cell
FetalMaleGonad	FetalMaleGonad_6	213	Pre-sertoli cells
FetalMaleGonad	FetalMaleGonad_7	120	Cycling cells
FetalMaleGonad	FetalMaleGonad_8	101	Th cell
FetalMaleGonad	FetalMaleGonad_9	95	Erythrocyte_Hba-a2 high
FetalMaleGonad	FetalMaleGonad_10	73	Erythrocyte_Car2 high
FetalMaleGonad	FetalMaleGonad_11	68	Epithelial cell
FetalMaleGonad	FetalMaleGonad_12	35	Dendritic cell
FetalMaleGonad	FetalMaleGonad_13	37	Smooth muscle cell_Mgp high
FetalMaleGonad	FetalMaleGonad_14	21	Basophil
FetalMaleGonad	FetalMaleGonad_15	7	Neutrophil
FetalStomache	FetalStomache_1	708	Stromal cell_Dcn high
FetalStomache	FetalStomache_2	689	Erythroblast_Hbb-bs high
FetalStomache	FetalStomache_3	525	Stromal cell_Cdkn1c high
FetalStomache	FetalStomache_4	495	Epithelial cell
FetalStomache	FetalStomache_5	378	Erythroblast_Hba-x high
FetalStomache	FetalStomache_6	350	Erythroblast_Klf1 high
FetalStomache	FetalStomache_7	350	Erythroblast_Snca high
FetalStomache	FetalStomache_8	335	Acinar cell_Spp1 high
FetalStomache	FetalStomache_9	289	Progenitor cell
FetalStomache	FetalStomache_10	284	Stomach cell_Kazald1 high
FetalStomache	FetalStomache_11	250	Macrophage
FetalStomache	FetalStomache_12	238	Acinar cell_Ctrb1 high
FetalStomache	FetalStomache_13	235	Erythroblast_Car2 high
FetalStomache	FetalStomache_14	228	Endocrine cell
FetalStomache	FetalStomache_15	214	Muscle cell
FetalStomache	FetalStomache_16	203	Mast cell
FetalStomache	FetalStomache_17	183	Immunocyte_Lyz2 high
FetalStomache	FetalStomache_18	93	Neuron
FetalStomache	FetalStomache_19	81	Neutrophil
FetalStomache	FetalStomache_20	51	Endocrine progenitor cell
FetalStomache	FetalStomache_21	13	Hepatocyte-Like Cell
Kidney	Kidney_1	960	Proximal tubule brush border cell
Kidney	Kidney_2	418	Thick ascending limb of the loop of Henle
Kidney	Kidney_3	353	Distal convoluted tubule_Pvalb high
Kidney	Kidney_4	263	Proximal tubule cell_Osgin1 high
Kidney	Kidney_5	270	Intercalated cells of collecting duct_Aqp6 high
Kidney	Kidney_6	275	S1 proximal tubule cells
Kidney	Kidney_7	265	Intercalated cells of collecting duct_Slc26a4 high
Kidney	Kidney_8	255	S3 proximal tubule cells
Kidney	Kidney_9	201	Distal convoluted tubule_S100g high
Kidney	Kidney_10	193	Macrophage_Ccl4 high
Kidney	Kidney_11	165	Proximal tubule cell_Cyp4a14 high
Kidney	Kidney_12	117	Fenestrated endothelial cell_Plvap high
Kidney	Kidney_13	96	Distal collecting duct principal cell_Cldn4 high
Kidney	Kidney_14	89	Distal collecting duct principal cell_Hsd11b2 high
Kidney	Kidney_15	75	Fenestrated endothelial cell_Tm4sf1 high
Kidney	Kidney_16	79	Stromal cell_Ptgds high
Kidney	Kidney_17	79	Endothelial cell
Kidney	Kidney_18	72	Epithelial cell_Cryab high
Kidney	Kidney_19	72	T cell
Kidney	Kidney_20	62	Macrophage_Lyz2 high
Kidney	Kidney_21	63	Stromal cell_Dcn high
Kidney	Kidney_22	53	Dendritic cell_Ccr7 high
Kidney	Kidney_23	41	Ureteric epithelium
Kidney	Kidney_24	36	Dendritic cell_Cst3 high
Kidney	Kidney_25	35	Stromal cell_Cxcl10 high
Kidney	Kidney_26	21	B cell
Kidney	Kidney_27	23	Stromal cell_Ankrd1 high
Kidney	Kidney_28	29	Stromal cell_Mgp high
Kidney	Kidney_29	13	Neutrophil progenitor_S100a8 high
Liver	Liver_1	1196	Endothelial cell
Liver	Liver_2	1046	Kuppfer cell
Liver	Liver_3	422	Dendritic cell_Cst3 high
Liver	Liver_4	555	Erythroblast_Hbb-bs high
Liver	Liver_5	219	T cell_Trbc2 high
Liver	Liver_6	194	Granulocyte
Liver	Liver_7	191	Macrophage_Chil3 high
Liver	Liver_8	149	Hepatocyte_Fabp1 high
Liver	Liver_9	119	Pericentral (PC) hepatocytes
Liver	Liver_10	114	T cell_Gzma high
Liver	Liver_11	99	Epithelial cell_Spp1 high
Liver	Liver_12	97	B cell_Fcmr high
Liver	Liver_13	90	Dendritic cell_Siglech high
Liver	Liver_14	62	Erythroblast_Hbb-bt high
Liver	Liver_15	43	B cell_Jchain high
Liver	Liver_16	26	Periportal (PP) hepatocyte
Liver	Liver_17	18	Stromal cell
Liver	Liver_18	16	Hepatocyte_mt-Nd4 high
Liver	Liver_19	15	Epithelial cell
Liver	Liver_20	14	Neutrophil_Ngp high
Lung	Lung_1	2020	AT2 Cell
Lung	Lung_2	698	B cell
Lung	Lung_3	499	Alveolar macrophage_Ear2 high
Lung	Lung_4	460	T cell_Cd8b1 high
Lung	Lung_5	295	Plasmacytoid dendritic cell
Lung	Lung_6	275	NK cell
Lung	Lung_7	265	Eosinophil granulocyte
Lung	Lung_8	224	Interstitial macrophage
Lung	Lung_9	186	Dendritic cell_Naaa high
Lung	Lung_10	183	Stromal cell_Dcn high
Lung	Lung_11	167	Stromal cell_Inmt high
Lung	Lung_12	165	Clara Cell
Lung	Lung_13	161	Conventional dendritic cell_Gngt2 high
Lung	Lung_14	163	AT1 Cell
Lung	Lung_15	161	Conventional dendritic cell_Mgl2 high
Lung	Lung_16	151	Nuocyte
Lung	Lung_17	143	Endothelial cell_Tmem100 high
Lung	Lung_18	108	Ciliated cell
Lung	Lung_19	104	Endothelial cell_Kdr high
Lung	Lung_20	74	Endothelial cell_Vwf high
Lung	Lung_21	70	Neutrophil granulocyte
Lung	Lung_22	33	Dividing dendritic cells
Lung	Lung_23	62	Stromal cell_Acta2 high
Lung	Lung_24	53	Dividing T cells
Lung	Lung_25	44	Dividing cell
Lung	Lung_26	36	Alveolar macrophage_Pclaf high
Lung	Lung_27	32	Alveolar bipotent progenitor
Lung	Lung_28	30	Ig_producing B cell
Lung	Lung_29	21	Conventional dendritic cell_H2-M2 high
Lung	Lung_30	14	Basophil
Lung	Lung_31	13	Monocyte progenitor cell
Lung	Lung_32	30	Conventional dendritic cell_Tubb5 high
MammaryGland.Involution	MammaryGland.Involution_1	938	Secretory alveoli cell_Trf high
MammaryGland.Involution	MammaryGland.Involution_2	780	Stromal cell
MammaryGland.Involution	MammaryGland.Involution_3	635	NK cell_Cd8b1 high
MammaryGland.Involution	MammaryGland.Involution_4	177	B cell_Cd79a high
MammaryGland.Involution	MammaryGland.Involution_5	296	Muscle cell_Pi16 high
MammaryGland.Involution	MammaryGland.Involution_6	292	Macrophage_Pf4 high
MammaryGland.Involution	MammaryGland.Involution_7	195	B cell_Jchain high
MammaryGland.Involution	MammaryGland.Involution_8	182	T cell_Pclaf high
MammaryGland.Involution	MammaryGland.Involution_9	171	Luminal cell
MammaryGland.Involution	MammaryGland.Involution_10	163	Macrophage_Retnla high
MammaryGland.Involution	MammaryGland.Involution_11	150	Endothelial cell_Fabp4 high
MammaryGland.Involution	MammaryGland.Involution_12	140	Macrophage_Apoe high
MammaryGland.Involution	MammaryGland.Involution_13	97	Macrophage_Plbd1 high
MammaryGland.Involution	MammaryGland.Involution_14	94	Dendritic cell_Ccl22 high
MammaryGland.Involution	MammaryGland.Involution_15	80	T cell_Icos high
MammaryGland.Involution	MammaryGland.Involution_16	79	Secretory alveoli cell_Csn2 high
MammaryGland.Involution	MammaryGland.Involution_17	74	Dendritic cell_Il1b high
MammaryGland.Involution	MammaryGland.Involution_18	71	Muscle cell_Inmt high
MammaryGland.Involution	MammaryGland.Involution_19	55	Endothelial cell_Aqp1 high
MammaryGland.Involution	MammaryGland.Involution_20	55	NK cell_Gzma high
MammaryGland.Involution	MammaryGland.Involution_21	45	Endothelial cell_Glycam1 high
MammaryGland.Involution	MammaryGland.Involution_22	25	Dendritic cell_Siglech high
MammaryGland.Involution	MammaryGland.Involution_23	16	Endothelial cell_Fabp4&Aqp1 high
MammaryGland.Involution	MammaryGland.Involution_24	11	Mast cell
MammaryGland.Lactation	MammaryGland.Lactation_1	554	B cell_Jchain high
MammaryGland.Lactation	MammaryGland.Lactation_2	347	Secretory alveoli cell_Fth1 high
MammaryGland.Lactation	MammaryGland.Lactation_3	345	Secretory alveoli cell_Fth1&Wfdc3 high
MammaryGland.Lactation	MammaryGland.Lactation_4	329	Secretory alveoli cell_Cidea high
MammaryGland.Lactation	MammaryGland.Lactation_5	325	Secretory alveoli cell_Fth1&Cib1 high
MammaryGland.Lactation	MammaryGland.Lactation_6	309	Secretory alveoli cell_Cfd high
MammaryGland.Lactation	MammaryGland.Lactation_7	300	Secretory alveoli cell_Cide&Wfdc3&Wap high
MammaryGland.Lactation	MammaryGland.Lactation_8	299	Secretory alveoli cell_Wfdc3&Wap high
MammaryGland.Lactation	MammaryGland.Lactation_9	276	Muscle cell
MammaryGland.Lactation	MammaryGland.Lactation_10	272	Secretory alveoli cell_Clu high
MammaryGland.Lactation	MammaryGland.Lactation_11	250	Secretory alveoli cell_Iglc1 high
MammaryGland.Lactation	MammaryGland.Lactation_12	244	Adipocyte
MammaryGland.Lactation	MammaryGland.Lactation_13	238	Secretory alveoli cell_Cidea&Elovl5 high
MammaryGland.Lactation	MammaryGland.Lactation_14	236	Dendritic cell
MammaryGland.Lactation	MammaryGland.Lactation_15	234	Secretory alveoli cell_Cgrrf1 high
MammaryGland.Lactation	MammaryGland.Lactation_16	219	Secretory alveoli cell_Hspa1a high
MammaryGland.Lactation	MammaryGland.Lactation_17	215	Secretory alveoli cell_Wfdc17 high
MammaryGland.Lactation	MammaryGland.Lactation_18	212	Secretory alveoli cell_Dnajb1 high
MammaryGland.Lactation	MammaryGland.Lactation_19	212	Macrophage_C1qb high
MammaryGland.Lactation	MammaryGland.Lactation_20	207	B cell_Igkv6-15 high
MammaryGland.Lactation	MammaryGland.Lactation_21	204	NK cell
MammaryGland.Lactation	MammaryGland.Lactation_22	203	Secretory alveoli cell_Gpx3 high
MammaryGland.Lactation	MammaryGland.Lactation_23	201	Secretory alveoli cell_Spp1 high
MammaryGland.Lactation	MammaryGland.Lactation_24	196	Macrophage_Cd74 high
MammaryGland.Lactation	MammaryGland.Lactation_25	191	Secretory alveoli cell_Malat1 high
MammaryGland.Lactation	MammaryGland.Lactation_26	189	Secretory alveoli cell_Igkv1-110 high
MammaryGland.Lactation	MammaryGland.Lactation_27	175	Secretory alveoli cell_Igkv1-110&P4hb high
MammaryGland.Lactation	MammaryGland.Lactation_28	174	Secretory alveoli cell_Hes1 high
MammaryGland.Lactation	MammaryGland.Lactation_29	174	Secretory alveoli cell_Klf2 high
MammaryGland.Lactation	MammaryGland.Lactation_30	171	Secretory alveoli cell_mt-Tp high
MammaryGland.Lactation	MammaryGland.Lactation_31	171	Secretory alveoli cell_Gm1673 high
MammaryGland.Lactation	MammaryGland.Lactation_32	170	Secretory alveoli cell_Actb high
MammaryGland.Lactation	MammaryGland.Lactation_33	169	Secretory alveoli cell_Klf6 high
MammaryGland.Lactation	MammaryGland.Lactation_34	168	Secretory alveoli cell_Tmsb10 high
MammaryGland.Lactation	MammaryGland.Lactation_35	159	Secretory alveoli cell_Bckdha high
MammaryGland.Lactation	MammaryGland.Lactation_36	159	Secretory alveoli cell_Cidea&Fth1&Wfdc3 high
MammaryGland.Lactation	MammaryGland.Lactation_37	157	Secretory alveoli cell_Ifi35 high
MammaryGland.Lactation	MammaryGland.Lactation_38	151	Secretory alveoli cell_Igkv1-117 high
MammaryGland.Lactation	MammaryGland.Lactation_39	149	Secretory alveoli cell_Retnla high
MammaryGland.Lactation	MammaryGland.Lactation_40	149	Secretory alveoli cell_Ptpn18 high
MammaryGland.Lactation	MammaryGland.Lactation_41	149	T cell
MammaryGland.Lactation	MammaryGland.Lactation_42	148	Stromal cell_Dcn high
MammaryGland.Lactation	MammaryGland.Lactation_43	147	Secretory alveoli cell_Kif5b high
MammaryGland.Lactation	MammaryGland.Lactation_44	136	Secretory alveoli cell_Lyz2 high
MammaryGland.Lactation	MammaryGland.Lactation_45	136	Secretory alveoli cell_Apod high
MammaryGland.Lactation	MammaryGland.Lactation_46	134	Secretory alveoli cell_Pa2g4 high
MammaryGland.Lactation	MammaryGland.Lactation_47	131	Secretory alveoli cell_Hsp90aa1 high
MammaryGland.Lactation	MammaryGland.Lactation_48	130	Secretory alveoli cell_Yif1b1 high
MammaryGland.Lactation	MammaryGland.Lactation_49	127	Secretory alveoli cell_Atf3 high
MammaryGland.Lactation	MammaryGland.Lactation_50	120	Secretory alveoli cell_Ccng1 high
MammaryGland.Lactation	MammaryGland.Lactation_51	117	Secretory alveoli cell_Sh3bgrl3 high
MammaryGland.Lactation	MammaryGland.Lactation_52	114	Secretory alveoli cell_Snord118 high
MammaryGland.Lactation	MammaryGland.Lactation_53	114	Secretory alveoli cell_Rgs2_high_Rora high
MammaryGland.Lactation	MammaryGland.Lactation_54	111	Secretory alveoli cell_Ube2e3 high
MammaryGland.Lactation	MammaryGland.Lactation_55	110	Secretory alveoli cell_Ighm1 high
MammaryGland.Lactation	MammaryGland.Lactation_56	109	Secretory alveoli cell_Srsf11 high
MammaryGland.Lactation	MammaryGland.Lactation_57	106	Secretory alveoli cell_Prkcsh high
MammaryGland.Lactation	MammaryGland.Lactation_58	100	Secretory alveoli cell_Ggnbp2 high
MammaryGland.Lactation	MammaryGland.Lactation_59	95	Secretory alveoli cell_Clpx high
MammaryGland.Lactation	MammaryGland.Lactation_60	92	Secretory alveoli cell_Ehf high
MammaryGland.Lactation	MammaryGland.Lactation_61	91	Secretory alveoli cell_Mat2a high
MammaryGland.Lactation	MammaryGland.Lactation_62	91	Secretory alveoli cell_Ly6a high
MammaryGland.Lactation	MammaryGland.Lactation_63	90	B cell_Igkv6-23 high
MammaryGland.Lactation	MammaryGland.Lactation_64	87	Secretory alveoli cell_Naxd high
MammaryGland.Lactation	MammaryGland.Lactation_65	86	Secretory alveoli cell_Sars high
MammaryGland.Lactation	MammaryGland.Lactation_66	84	Secretory alveoli cell_Tyrobp high
MammaryGland.Lactation	MammaryGland.Lactation_67	83	Secretory alveoli cell_Cd63 high
MammaryGland.Lactation	MammaryGland.Lactation_68	82	Secretory alveoli cell_Gadd45b high
MammaryGland.Lactation	MammaryGland.Lactation_69	81	Secretory alveoli cell_Tmem123 high
MammaryGland.Lactation	MammaryGland.Lactation_70	81	Secretory alveoli cell_AW112010 high
MammaryGland.Lactation	MammaryGland.Lactation_71	80	Secretory alveoli cell_Igsf8 high
MammaryGland.Lactation	MammaryGland.Lactation_72	79	Muscle cell
MammaryGland.Lactation	MammaryGland.Lactation_73	76	Secretory alveoli cell_Igfbp7 high
MammaryGland.Lactation	MammaryGland.Lactation_74	74	Secretory alveoli cell_Rac2 high
MammaryGland.Lactation	MammaryGland.Lactation_75	68	Secretory alveoli cell_Fcer1g high
MammaryGland.Lactation	MammaryGland.Lactation_76	67	Secretory alveoli cell_Mrpl15 high
MammaryGland.Lactation	MammaryGland.Lactation_77	66	Secretory alveoli cell_Rhob high
MammaryGland.Lactation	MammaryGland.Lactation_78	62	Secretory alveoli cell_Cnp high
MammaryGland.Lactation	MammaryGland.Lactation_79	61	Secretory alveoli cell_Lgals1 high
MammaryGland.Lactation	MammaryGland.Lactation_80	58	Secretory alveoli cell_Thy1 high
MammaryGland.Lactation	MammaryGland.Lactation_81	57	Secretory alveoli cell_Crip1 high
MammaryGland.Lactation	MammaryGland.Lactation_82	57	Secretory alveoli cell_Taf1d high
MammaryGland.Lactation	MammaryGland.Lactation_83	53	Secretory alveoli cell_S100a11 high
MammaryGland.Lactation	MammaryGland.Lactation_84	50	Secretory alveoli cell_Tubb5 high
MammaryGland.Lactation	MammaryGland.Lactation_85	46	Muscle cell
MammaryGland.Lactation	MammaryGland.Lactation_86	45	Secretory alveoli cell_Ifi27l2a_high
MammaryGland.Lactation	MammaryGland.Lactation_87	44	Secretory alveoli cell_Cd83_high
MammaryGland.Lactation	MammaryGland.Lactation_88	43	Secretory alveoli cell
MammaryGland.Lactation	MammaryGland.Lactation_89	40	Secretory alveoli cell_Cyb561 high
MammaryGland.Lactation	MammaryGland.Lactation_90	27	Secretory alveoli cell_Ppp2r3a high
MammaryGland.Pregnancy	MammaryGland.Pregnancy_1	2109	Ductal luminal cell
MammaryGland.Pregnancy	MammaryGland.Pregnancy_2	954	T cell
MammaryGland.Pregnancy	MammaryGland.Pregnancy_3	607	B cell_Ly6d high
MammaryGland.Pregnancy	MammaryGland.Pregnancy_4	234	Secretory alveoli cell
MammaryGland.Pregnancy	MammaryGland.Pregnancy_5	196	Stromal cell
MammaryGland.Pregnancy	MammaryGland.Pregnancy_6	183	NK cell_Gzmb high
MammaryGland.Pregnancy	MammaryGland.Pregnancy_7	143	NK cell_Gzma high
MammaryGland.Pregnancy	MammaryGland.Pregnancy_8	140	Myeloid leukocyte
MammaryGland.Pregnancy	MammaryGland.Pregnancy_9	94	Myoepithelial cell
MammaryGland.Pregnancy	MammaryGland.Pregnancy_10	91	Macrophage
MammaryGland.Pregnancy	MammaryGland.Pregnancy_11	61	Dendritic cell_Cd209a high
MammaryGland.Pregnancy	MammaryGland.Pregnancy_12	41	Dendritic cell_Fscn1 high
MammaryGland.Pregnancy	MammaryGland.Pregnancy_13	19	Endothelial cell
MammaryGland.Pregnancy	MammaryGland.Pregnancy_14	16	Luminal cell
MammaryGland.Pregnancy	MammaryGland.Pregnancy_15	6	Mast cell
MammaryGland.Pregnancy	MammaryGland.Pregnancy_16	6	T cell_Grwd1 high
MammaryGland.Pregnancy	MammaryGland.Pregnancy_17	5	B cell_Jchain high
MammaryGland.Pregnancy	MammaryGland.Pregnancy_18	4	Neuron
MammaryGland.Virgin	MammaryGland.Virgin_1	1788	T cell_Cd8b1 high
MammaryGland.Virgin	MammaryGland.Virgin_2	742	B cell_Cd79a&Iglc2 high
MammaryGland.Virgin	MammaryGland.Virgin_3	464	Stromal cell_Col3a1 high
MammaryGland.Virgin	MammaryGland.Virgin_4	441	T cell_Ly6c2 high
MammaryGland.Virgin	MammaryGland.Virgin_5	265	Dividing cell
MammaryGland.Virgin	MammaryGland.Virgin_6	248	B cell_Cd79a&Fcer2a high
MammaryGland.Virgin	MammaryGland.Virgin_7	224	Dendritic cell_Fscn1 high
MammaryGland.Virgin	MammaryGland.Virgin_8	199	Macrophage_Lyz1 high
MammaryGland.Virgin	MammaryGland.Virgin_9	157	T cell_Ctla4 high
MammaryGland.Virgin	MammaryGland.Virgin_10	160	Luminal cell_Krt19 high
MammaryGland.Virgin	MammaryGland.Virgin_11	145	Stem and progenitor cell
MammaryGland.Virgin	MammaryGland.Virgin_12	111	Dendritic cell_Cst3 high
MammaryGland.Virgin	MammaryGland.Virgin_13	106	Macrophage_C1qc high
MammaryGland.Virgin	MammaryGland.Virgin_14	104	NK cell
MammaryGland.Virgin	MammaryGland.Virgin_15	93	Stromal cell_Pi16 high
MammaryGland.Virgin	MammaryGland.Virgin_16	68	Dendritic cell_Siglech high
MammaryGland.Virgin	MammaryGland.Virgin_17	56	Luminal progenitor
MammaryGland.Virgin	MammaryGland.Virgin_18	9	B cell_Jchain high
MesenchymalStemCells	MesenchymalStemCells_1	3697	Mesenchymal stem cell_Cxcl1 high
MesenchymalStemCells	MesenchymalStemCells_2	3564	Mesenchymal stem cell_Tmsb10 high
MesenchymalStemCells	MesenchymalStemCells_3	58	Mesenchymal stem cell_Cxcl10 high
MesenchymalStemCellsPrimary	MesenchymalStemCellsPrimary_1	1522	Proerythrocytes
MesenchymalStemCellsPrimary	MesenchymalStemCellsPrimary_2	1371	Stromal cell_Col1a2 high
MesenchymalStemCellsPrimary	MesenchymalStemCellsPrimary_3	929	Erythrocyte
MesenchymalStemCellsPrimary	MesenchymalStemCellsPrimary_4	657	Erythroblast
MesenchymalStemCellsPrimary	MesenchymalStemCellsPrimary_5	470	Osteoblast
MesenchymalStemCellsPrimary	MesenchymalStemCellsPrimary_6	461	Neutrophil
MesenchymalStemCellsPrimary	MesenchymalStemCellsPrimary_7	441	B cell
MesenchymalStemCellsPrimary	MesenchymalStemCellsPrimary_8	333	Fibroblasts
MesenchymalStemCellsPrimary	MesenchymalStemCellsPrimary_9	244	Basophil
MesenchymalStemCellsPrimary	MesenchymalStemCellsPrimary_10	210	Stromal cell_Cnmd high
MesenchymalStemCellsPrimary	MesenchymalStemCellsPrimary_11	184	Endothelial cell_Ly6c1 high
MesenchymalStemCellsPrimary	MesenchymalStemCellsPrimary_12	86	Eosinophils
MesenchymalStemCellsPrimary	MesenchymalStemCellsPrimary_13	84	Endothelial cell
MesenchymalStemCellsPrimary	MesenchymalStemCellsPrimary_14	82	MSC
MesenchymalStemCellsPrimary	MesenchymalStemCellsPrimary_15	66	CXCL12-abundant reticular cell
MesenchymalStemCellsPrimary	MesenchymalStemCellsPrimary_16	65	Stromal cell_Col10a1_high
MesenchymalStemCellsPrimary	MesenchymalStemCellsPrimary_17	62	Myoblast
MesenchymalStemCellsPrimary	MesenchymalStemCellsPrimary_18	56	Megakaryocyte
MesenchymalStemCellsPrimary	MesenchymalStemCellsPrimary_19	42	Granulocyte monocyte progenitor cell
Muscle	Muscle_1	181	Erythroblast_Car2 high
Muscle	Muscle_2	171	Neutrophil_Camp high
Muscle	Muscle_3	138	Macrophage_Ms4a6c high
Muscle	Muscle_4	137	Neutrophil_Retnlg high
Muscle	Muscle_5	102	B cell_Vpreb3 high
Muscle	Muscle_6	87	Muscle progenitor cell
Muscle	Muscle_7	83	Granulocyte monocyte progenitor cell
Muscle	Muscle_8	38	Muscle cell_Tnnc2 high
Muscle	Muscle_9	31	Erythroblast_Car1 high
Muscle	Muscle_10	27	Endothelial cell
Muscle	Muscle_11	23	Stromal cell
Muscle	Muscle_12	25	Macrophage_Retnla high
Muscle	Muscle_13	22	B cell_Jchain high
Muscle	Muscle_14	10	Dendritic cell
Muscle	Muscle_15	10	Muscle cell_Tnnc1 high
Muscle	Muscle_16	9	T cell
Muscle	Muscle_17	8	Neutrophil_Prg2 high
NeonatalBrain	NeonatalBrain_1	367	Neuron
NeonatalBrain	NeonatalBrain_2	296	Microglia
NeonatalBrain	NeonatalBrain_3	267	Radial glia
NeonatalBrain	NeonatalBrain_4	238	Immature neurons
NeonatalBrain	NeonatalBrain_5	221	GABAergic neurons
NeonatalBrain	NeonatalBrain_6	209	Astrocyte
NeonatalBrain	NeonatalBrain_7	177	Pyramidal neuron cell_Tubb3 high
NeonatalBrain	NeonatalBrain_8	142	Vascular endothelial cell
NeonatalBrain	NeonatalBrain_9	115	Choroid plexus epithelium
NeonatalBrain	NeonatalBrain_10	104	Stromal cell_Dcn high
NeonatalBrain	NeonatalBrain_11	79	Macrophage
NeonatalBrain	NeonatalBrain_12	78	Hypothalamic ependymal cell
NeonatalBrain	NeonatalBrain_13	38	Oligodendrocyte
NeonatalBrain	NeonatalBrain_14	33	Multiciliated epithelial cell
NeonatalBrain	NeonatalBrain_15	14	Stromal cell
NeonatalBrain	NeonatalBrain_16	11	Granulocyte_Ly6c2 high
NeonatalCalvaria	NeonatalCalvaria_1	5205	Preosteoblast
NeonatalCalvaria	NeonatalCalvaria_2	1120	Osteoblast
NeonatalCalvaria	NeonatalCalvaria_3	437	Muscle cell_Junb high
NeonatalCalvaria	NeonatalCalvaria_4	323	Stromal cell_Col1a1 high
NeonatalCalvaria	NeonatalCalvaria_5	165	Neutrophil
NeonatalCalvaria	NeonatalCalvaria_6	156	Neuron
NeonatalCalvaria	NeonatalCalvaria_7	184	Dividing cell
NeonatalCalvaria	NeonatalCalvaria_8	98	Mast cell
NeonatalCalvaria	NeonatalCalvaria_9	74	Endothelial cell
NeonatalCalvaria	NeonatalCalvaria_10	51	Erythroblast
NeonatalCalvaria	NeonatalCalvaria_11	50	Stromal cell_Col3a1 high
NeonatalCalvaria	NeonatalCalvaria_12	32	Muscle cell_Actc1 high
NeonatalCalvaria	NeonatalCalvaria_13	41	Granulocyte monocyte progenitor cell
NeonatalCalvaria	NeonatalCalvaria_14	28	Muscle cell_Myl9 high
NeonatalHeart	NeonatalHeart_1	1139	Left ventricle cardiomyocyte_Myl2 high
NeonatalHeart	NeonatalHeart_2	912	Stromal cell_Col3a1 high
NeonatalHeart	NeonatalHeart_3	349	Endothelial cell_Igfbp5 high
NeonatalHeart	NeonatalHeart_4	315	Vascular endothelial cell
NeonatalHeart	NeonatalHeart_5	295	Stromal cell_Fmod high
NeonatalHeart	NeonatalHeart_6	178	Smooth muscle cell
NeonatalHeart	NeonatalHeart_7	131	Atrial cardiomyocyte_Acta2 high
NeonatalHeart	NeonatalHeart_8	140	Atrial cardiomyocyte
NeonatalHeart	NeonatalHeart_9	102	Macrophage
NeonatalHeart	NeonatalHeart_10	81	Ventricle cardiomyocyte_Kcnj8 high
NeonatalHeart	NeonatalHeart_11	71	Dividing cell
NeonatalHeart	NeonatalHeart_12	54	Cardiac muscle cell
NeonatalHeart	NeonatalHeart_13	49	Dendritic cell
NeonatalHeart	NeonatalHeart_14	32	Endothelial cell_Enpp2 high
NeonatalHeart	NeonatalHeart_15	36	Neutrophil_Ngp high
NeonatalHeart	NeonatalHeart_16	29	Neutrophil_Retnlg high
NeonatalHeart	NeonatalHeart_17	20	Epithelial cell
NeonatalHeart	NeonatalHeart_18	15	Endothelial cell_Eln high
NeonatalMuscle	NeonatalMuscle_1	814	Stromal cell_Ndn high
NeonatalMuscle	NeonatalMuscle_2	634	Mesenchymal cell
NeonatalMuscle	NeonatalMuscle_3	613	Neutrophil_Stfa3 high
NeonatalMuscle	NeonatalMuscle_4	290	Epithelial cell
NeonatalMuscle	NeonatalMuscle_5	250	Neutrophil_Hmox1 high
NeonatalMuscle	NeonatalMuscle_6	228	Muscle cell_Myl9 high
NeonatalMuscle	NeonatalMuscle_7	217	Muscle cell_Actc1 high
NeonatalMuscle	NeonatalMuscle_8	185	Tendon stem/progenitor cell
NeonatalMuscle	NeonatalMuscle_9	165	Chondrocyte
NeonatalMuscle	NeonatalMuscle_10	152	Endothelial cell
NeonatalMuscle	NeonatalMuscle_11	136	Macrophage_Lyz2 high
NeonatalMuscle	NeonatalMuscle_12	111	Macrophage_Pf4 high
NeonatalMuscle	NeonatalMuscle_13	102	Brown adipose tissue
NeonatalMuscle	NeonatalMuscle_14	101	Skeletal muscle cell_Myl1 high
NeonatalMuscle	NeonatalMuscle_15	99	B cell
NeonatalMuscle	NeonatalMuscle_16	97	Neuron
NeonatalMuscle	NeonatalMuscle_17	93	Smooth muscle cell_Mylk high
NeonatalMuscle	NeonatalMuscle_18	92	Neutrophil_Elane high
NeonatalMuscle	NeonatalMuscle_19	88	Mast cell
NeonatalMuscle	NeonatalMuscle_20	68	Erythroblast_Car2 high
NeonatalMuscle	NeonatalMuscle_21	66	Erythroblast_Hbb-bs high
NeonatalMuscle	NeonatalMuscle_22	60	Glial cell
NeonatalMuscle	NeonatalMuscle_23	64	Adipocyte
NeonatalMuscle	NeonatalMuscle_24	59	T cell
NeonatalMuscle	NeonatalMuscle_25	39	Dendritic cell
NeonatalMuscle	NeonatalMuscle_26	35	Skeletal muscle cell_Tnnc2 high
NeonatalMuscle	NeonatalMuscle_27	15	Stromal cell_Spp1 high
NeonatalRib	NeonatalRib_1	1410	Erythroblast_Ttr high
NeonatalRib	NeonatalRib_2	674	Neutrophil
NeonatalRib	NeonatalRib_3	568	Cartilage cell_Col2a1 high
NeonatalRib	NeonatalRib_4	534	Cartilage cell_Cxcl14 high
NeonatalRib	NeonatalRib_5	390	Cartilage cell_Prg4 high
NeonatalRib	NeonatalRib_6	380	Cartilage cell_Clu high
NeonatalRib	NeonatalRib_7	372	Stromal cell_Acta1 high
NeonatalRib	NeonatalRib_8	351	Cartilage cell_Ppa1 high
NeonatalRib	NeonatalRib_9	236	Stromal cell_Tnmd high
NeonatalRib	NeonatalRib_10	213	Macrophage_Ctss high
NeonatalRib	NeonatalRib_11	184	Erythroblast_Hba-a1 high
NeonatalRib	NeonatalRib_12	179	B cell
NeonatalRib	NeonatalRib_13	124	Granulocyte
NeonatalRib	NeonatalRib_14	93	Muscle cell
NeonatalRib	NeonatalRib_15	82	Neutrophil_Elane high
NeonatalRib	NeonatalRib_16	73	Osteoblast
NeonatalRib	NeonatalRib_17	73	Neuron_Stmn2 high
NeonatalRib	NeonatalRib_18	72	Macrophage_C1qc high
NeonatalRib	NeonatalRib_19	67	Dividing cell
NeonatalRib	NeonatalRib_20	42	Muscle cell_Acta2 high
NeonatalRib	NeonatalRib_21	40	Endothelial cell
NeonatalRib	NeonatalRib_22	33	Neuron_Mpz high
NeonatalRib	NeonatalRib_23	26	Oligodendrocyte
NeonatalRib	NeonatalRib_24	24	Muscle cell_Actc1 high
NeonatalRib	NeonatalRib_25	22	Osteoclast
NeonatalSkin	NeonatalSkin_1	897	Osteoblast_Ppic high
NeonatalSkin	NeonatalSkin_2	382	Stromal cell_Gas6 high
NeonatalSkin	NeonatalSkin_3	368	Adipocyte
NeonatalSkin	NeonatalSkin_4	365	Osteoblast_Dlk1 high
NeonatalSkin	NeonatalSkin_5	288	Brown adipose tissue_Cidea high
NeonatalSkin	NeonatalSkin_6	241	Erythroblast
NeonatalSkin	NeonatalSkin_7	110	Endothelial cell
NeonatalSkin	NeonatalSkin_8	96	Muscle cell_Lrrc15 high
NeonatalSkin	NeonatalSkin_9	71	Epithelial cell
NeonatalSkin	NeonatalSkin_10	73	Dividing cell
NeonatalSkin	NeonatalSkin_11	73	Mast cell
NeonatalSkin	NeonatalSkin_12	61	Keratinocyte
NeonatalSkin	NeonatalSkin_13	61	Stromal cell_Akr1c18 high
NeonatalSkin	NeonatalSkin_14	60	Smooth muscle cell_Acta2 high
NeonatalSkin	NeonatalSkin_15	45	Muscle cell_Actc1 high
NeonatalSkin	NeonatalSkin_16	36	Neuron
NeonatalSkin	NeonatalSkin_17	34	Melanocyte
NeonatalSkin	NeonatalSkin_18	27	Brown adipose tissue_Cox8b high
NeonatalSkin	NeonatalSkin_19	27	Macrophage_Pf4 high
NeonatalSkin	NeonatalSkin_20	18	Macrophage_Cd74 high
NeonatalSkin	NeonatalSkin_21	17	Macrophage_Lyz2 high
NeonatalSkin	NeonatalSkin_22	16	Brown adipose tissue_mt-Nd5 high
NeonatalSkin	NeonatalSkin_23	14	Lymphatic vessel endothelial cell
NeonatalSkin	NeonatalSkin_24	12	Neutrophil
Ovary	Ovary_1	602	Cumulus cell_Car14 high
Ovary	Ovary_2	558	Small luteal cell
Ovary	Ovary_3	523	luteal cells
Ovary	Ovary_4	484	Stromal cell
Ovary	Ovary_5	473	Thecal cell
Ovary	Ovary_6	407	Cumulus cell_Ube2c high
Ovary	Ovary_7	274	Cumulus cell_Nupr1 high
Ovary	Ovary_8	241	Granulosa cell_Kctd14 high
Ovary	Ovary_9	236	Granulosa cell_Inhba high
Ovary	Ovary_10	206	Large luteal cell
Ovary	Ovary_11	153	Ovarian vascular surface endothelium cell
Ovary	Ovary_12	87	Macrophage_Lyz2 high
Ovary	Ovary_13	84	Ovarian surface epithelium cell
Ovary	Ovary_14	35	Macrophage_Cd74 high
Pancreas	Pancreas_1	768	Erythroblast_Igkc high
Pancreas	Pancreas_2	562	Endothelial cell_Fabp4 high
Pancreas	Pancreas_3	519	Stromal cell_Smoc2 high
Pancreas	Pancreas_4	381	Ductal cell
Pancreas	Pancreas_5	265	Macrophage
Pancreas	Pancreas_6	260	Acinar cell
Pancreas	Pancreas_7	188	Stromal cell_Fn1 high
Pancreas	Pancreas_8	136	Endothelial cell_Tm4sf1 high
Pancreas	Pancreas_9	125	Bate-cell
Pancreas	Pancreas_10	82	Endocrine cell
Pancreas	Pancreas_11	71	Stromal cell_Mfap4 high
Pancreas	Pancreas_12	49	Erythroblast_Hbb-bt high
Pancreas	Pancreas_13	39	T cell
Pancreas	Pancreas_14	34	Dendritic cell
Pancreas	Pancreas_15	24	Smooth muscle cell_Rgs5 high
Pancreas	Pancreas_16	21	Endothelial cell_Lrg1 high
Pancreas	Pancreas_17	21	Smooth muscle cell_Acta2 high
Pancreas	Pancreas_18	13	Granulocyte
Pancreas	Pancreas_19	13	Macrophage_Ly6c2 high
Pancreas	Pancreas_20	16	B cell
Pancreas	Pancreas_21	11	Glial cell
Pancreas	Pancreas_22	12	Dividing cell
PeripheralBlood	PeripheralBlood_1	1557	T cell_Trbc2 high
PeripheralBlood	PeripheralBlood_2	1113	B cell_Ly6d high
PeripheralBlood	PeripheralBlood_3	810	Macrophage_S100a4 high
PeripheralBlood	PeripheralBlood_4	542	Neutrophil_Retnlg high
PeripheralBlood	PeripheralBlood_5	480	Neutrophil_Ltf high
PeripheralBlood	PeripheralBlood_6	464	Neutrophil_Camp high
PeripheralBlood	PeripheralBlood_7	406	Neutrophil_Il1b high
PeripheralBlood	PeripheralBlood_8	319	NK cell_Gzma high
PeripheralBlood	PeripheralBlood_9	297	Macrophage_Ace high
PeripheralBlood	PeripheralBlood_10	226	Monocyte_Elane high
PeripheralBlood	PeripheralBlood_11	189	B cell_Vpreb3 high
PeripheralBlood	PeripheralBlood_12	133	Monocyte_F13a1 high
PeripheralBlood	PeripheralBlood_13	131	T cell_Gm14303 high
PeripheralBlood	PeripheralBlood_14	92	Erythroblast_Car2 high
PeripheralBlood	PeripheralBlood_15	77	B cell_Rps27rt high
PeripheralBlood	PeripheralBlood_16	74	Dendritic cell_Siglech high
PeripheralBlood	PeripheralBlood_17	58	Basophil_Prss34 high
PeripheralBlood	PeripheralBlood_18	41	Macrophage_Pf4 high
PeripheralBlood	PeripheralBlood_19	32	B cell_Igha high
PeripheralBlood	PeripheralBlood_20	32	Macrophage_Flt-ps1 high
PeripheralBlood	PeripheralBlood_21	22	Erythroblast_Hba-a2 high
Placenta	Placenta_1	671	Invasive spongiotrophoblast
Placenta	Placenta_2	437	Progenitor trophoblast_Gjb3 high
Placenta	Placenta_3	388	Macrophage_Spp1 high
Placenta	Placenta_4	302	Monocyte
Placenta	Placenta_5	283	Spiral artery trophoblast giant cells
Placenta	Placenta_6	252	PE lineage cell_S100g high
Placenta	Placenta_7	251	PE lineage cell_Gkn2 high
Placenta	Placenta_8	223	Dendritic cell
Placenta	Placenta_9	192	Macrophage_Apoe high
Placenta	Placenta_10	180	Spongiotrophoblast_Phlda2 high
Placenta	Placenta_11	164	Stromal cell
Placenta	Placenta_12	153	Endothelial cell_Maged2 high
Placenta	Placenta_13	103	Decidual stromal cell
Placenta	Placenta_14	80	Endodermal cell_Afp high
Placenta	Placenta_15	78	Spongiotrophoblast_Hsd11b2 high
Placenta	Placenta_16	76	Erythroblast_Hbb-y high
Placenta	Placenta_17	68	Trophoblast progenitor_Taf7l high
Placenta	Placenta_18	63	Granulocyte_S100a9 high
Placenta	Placenta_19	64	NK cell
Placenta	Placenta_20	40	Granulocyte_Neat1 high
Placenta	Placenta_21	41	Basophil
Placenta	Placenta_22	42	Stromal cell_Acta2 high
Placenta	Placenta_23	39	HSPC_Lmo2 high
Placenta	Placenta_24	35	B cell
Placenta	Placenta_25	23	Labyrinthine trophoblast
Placenta	Placenta_26	33	NKT cell
Placenta	Placenta_27	44	Granulocyte monocyte progenitor cell
Placenta	Placenta_28	21	Megakaryocyte progenitor cell
Prostate	Prostate_1	2223	Prostate gland cell
Prostate	Prostate_2	112	Glandular epithelium
Prostate	Prostate_3	21	Dendritic cell
Prostate	Prostate_4	68	Epithelial cell
Prostate	Prostate_5	48	Stromal cell
Prostate	Prostate_6	33	T cell
SmallIntestine	SmallIntestine_1	1095	B cell_Jchain high
SmallIntestine	SmallIntestine_2	662	T cell_Ccl5 high
SmallIntestine	SmallIntestine_3	628	Epithelial cell_Kcne3 high
SmallIntestine	SmallIntestine_4	609	T cell_Cd7 high
SmallIntestine	SmallIntestine_5	582	Epithelium of small intestinal villi_Fabp1 high
SmallIntestine	SmallIntestine_6	536	Erythroblast
SmallIntestine	SmallIntestine_7	428	Epithelium of small intestinal villi_Fabp6 high
SmallIntestine	SmallIntestine_8	267	Columnar epithelium
SmallIntestine	SmallIntestine_9	255	Paneth cell
SmallIntestine	SmallIntestine_10	231	T cell_Icos high
SmallIntestine	SmallIntestine_11	207	Epithelium of small intestinal villi_Gm23935 high
SmallIntestine	SmallIntestine_12	197	B cell_Ms4a1 high
SmallIntestine	SmallIntestine_13	154	Macrophage_Apoe high
SmallIntestine	SmallIntestine_14	117	B cell_Ighd high
SmallIntestine	SmallIntestine_15	96	Epithelium of small intestinal villi_S100g high
SmallIntestine	SmallIntestine_16	94	B cell_Igkv12-46 high
SmallIntestine	SmallIntestine_17	88	Epithelium of small intestinal villi_mt-Nd1 high
SmallIntestine	SmallIntestine_18	86	Macrophage_G0s2 high
SmallIntestine	SmallIntestine_19	79	Dendritic cell_Cst3 high
SmallIntestine	SmallIntestine_20	60	T cell_Ms4a4b high
SmallIntestine	SmallIntestine_21	52	Dendritic cell_Siglech high
SmallIntestine	SmallIntestine_22	43	Epithelial cell_Sh2d6 high
SmallIntestine	SmallIntestine_23	27	S cell_Chgb high
SmallIntestine	SmallIntestine_24	26	S cell_Gip high
SmallIntestine	SmallIntestine_25	25	Stromal cell_Adamdec1 high
SmallIntestine	SmallIntestine_26	23	Stromal cell_Dcn high
SmallIntestine	SmallIntestine_27	9	Mast cell
SmallIntestine	SmallIntestine_28	8	Macrophage_Cxcl2 high
Spleen	Spleen_1	1026	Marginal zone B cell
Spleen	Spleen_2	622	T cell
Spleen	Spleen_3	80	NK cell
Spleen	Spleen_4	67	Dendritic cell_S100a4 high
Spleen	Spleen_5	57	Monocyte
Spleen	Spleen_6	35	Granulocyte
Spleen	Spleen_7	26	Macrophage
Spleen	Spleen_8	21	Plasma cell
Spleen	Spleen_9	18	Dendritic cell_Siglech high
Spleen	Spleen_10	10	Erythroblast
Spleen	Spleen_11	8	Neutrophil
Stomach	Stomach_1	403	Stomach cell_Gkn2 high
Stomach	Stomach_2	346	Stomach cell_Mt2 high
Stomach	Stomach_3	304	Pit cell_Ifrd1 high
Stomach	Stomach_4	220	Antral mucous cell
Stomach	Stomach_5	205	Epithelial cell_Pla2g1b high
Stomach	Stomach_6	166	Stomach cell_Muc5ac high
Stomach	Stomach_7	165	Epithelial cell_Krt20 high
Stomach	Stomach_8	160	Dividing cell
Stomach	Stomach_9	89	Pit cell_Gm26917 high
Stomach	Stomach_10	90	Parietal cell
Stomach	Stomach_11	47	Gastric mucosal cell
Stomach	Stomach_12	51	G cell
Stomach	Stomach_13	37	Muscle cell
Stomach	Stomach_14	36	Epithelial cell_Gkn3 high
Stomach	Stomach_15	21	Macrophage
Stomach	Stomach_16	30	Tuft cell
Stomach	Stomach_17	19	Dendritic cell
Testis	Testis_1	4326	Elongating spermatid
Testis	Testis_2	987	Spermatogonia_1700001P01Rik high
Testis	Testis_3	1059	Spermatocyte_Calm2 high
Testis	Testis_4	782	Spermatocyte_Mesp1 high
Testis	Testis_5	830	Spermatids_Cst13 high
Testis	Testis_6	756	Spermatids_Tnp1 high
Testis	Testis_7	655	Spermatids_1700016P04Rik high
Testis	Testis_8	816	Spermatocyte_Slc2a3 high
Testis	Testis_9	637	Preleptotene spermatogonia
Testis	Testis_10	528	Spermatocyte_Cabs1 high
Testis	Testis_11	501	Spermatocyte_1700001F09Rik high
Testis	Testis_12	465	Pre-Sertoli cell_Cst9 high
Testis	Testis_13	462	Leydig cell
Testis	Testis_14	329	Spermatids_Hmgb4 high
Testis	Testis_15	269	Sertoli cell
Testis	Testis_16	205	Macrophage_Lyz2 high
Testis	Testis_17	180	Spermatogonia_Tbc1d23 high
Testis	Testis_18	119	Erythroblast_Hbb-bs high
Testis	Testis_19	99	Pre-Sertoli cell_Ctsl high
Thymus	Thymus_1	2261	B cell
Thymus	Thymus_2	1012	DPT cell
Thymus	Thymus_3	403	Proliferating thymocyte
Thymus	Thymus_4	237	abT cell
Thymus	Thymus_5	255	T cell_Ms4a4b high
Thymus	Thymus_6	77	gdT cell
Thymus	Thymus_7	18	Pre T cell
Thymus	Thymus_8	26	T cell_Id2 high
TrophoblastStemCell	TrophoblastStemCell_1	16180	TS_Mrpl12_high
TrophoblastStemCell	TrophoblastStemCell_2	2402	TS_Rps28_high
TrophoblastStemCell	TrophoblastStemCell_3	854	MEF
TrophoblastStemCell	TrophoblastStemCell_4	42	TS_dif_epithelial
TrophoblastStemCell	TrophoblastStemCell_5	11	TS_Mrp155_high
Uterus	Uterus_1	563	Stromal cell_Hsd11b2 high
Uterus	Uterus_2	530	Muscle cell_Mgp high
Uterus	Uterus_3	489	Stromal cell_Ccl11 high
Uterus	Uterus_4	445	Stromal cell_Cxcl14 high
Uterus	Uterus_5	268	Stromal cell_Has1 high
Uterus	Uterus_6	247	Macrophage
Uterus	Uterus_7	236	Endothelial cell_Tm4sf1 high
Uterus	Uterus_8	187	Glandular epithelium_Sprr2f high
Uterus	Uterus_9	186	NK cell
Uterus	Uterus_10	131	Dendritic cell
Uterus	Uterus_11	90	Stromal cell_Gm23935 high
Uterus	Uterus_12	78	Monocyte
Uterus	Uterus_13	76	Granulocyte
Uterus	Uterus_14	66	Glandular epithelium_Ltf high
Uterus	Uterus_15	43	Smooth muscle cell_Rgs5 high
Uterus	Uterus_16	34	Muscle cell_Pcp4 high
Uterus	Uterus_17	29	Endothelial cell_Cldn5 high
Uterus	Uterus_18	25	Keratinocyte
Uterus	Uterus_19	16	B cell
