# Supplementary material for: Revealing the Critical Regulators of Cell Identity in the Mouse Cell Atlas
Source: Cell Rep. Author manuscript; Available in PMC 2018 Dec 5. (PMC6281296; doi:10.1016/j.celrep.2018.10.045)
Supplement: 4 [file NIHMS1512149-supplement-4.xlsx]

## Sheet: Average RAS (98 cell types)
Regulons	3T3 cell (C39)	Adipocyte (C43)	Alveolar type II cell (C36)	Astrocyte (C89)	B cell (C24)	B cell (C56)	B cell (C72)	Cardiac muscle cell (C65)	Cartilage cell (C95)	Chondrocyte (C11)	Chondrocyte (C22)	Clara Cell (C79)	Cumulus cell (C40)	Cycling cell (C55)	Decidual stromal cell (C96)	Dendritic cell (C33)	Dendritic cell (C85)	Dendritic cell (C90)	Embryonic Fibroblasts (C93)	Embryonic stem cell (C6)	Endocrine cell (C74)	Endothelial Cell (C48)	Endothelial cell (C17)	Endothelial cell (C62)	Eosinophil (C82)	Epithelial cell (C46)	Epithelial cell (C60)	Epithelial cell (C67)	Epithelial cell (C76)	Erythroblast (C14)	Erythroblast (C20)	Erythroblast (C97)	Erythroid progenitor (C35)	Gastric mucosa cell (C69)	Granulosa cell (C61)	Hepatocyte (C92)	Hepatocyte (C94)	Intercalated cells of collecting duct (C80)	Intestinal epithelial cell (C31)	Kidney epithelial (C73)	Leydig cell (C71)	Luteal cell (C54)	Macrophage (C25)	Macrophage (C27)	Macrophage (C41)	Macrophage (C91)	Mast cell (C75)	Mast cell (C83)	Mesenchymal stem cell (C5)
Tcf3 (171g)	0.0044598	0.0065289	0.0073367	0.010455	0.015187	0.028002	0.010647	0.0075937	0.011208	0.0082518	0.0062135	0.0085682	0.0093542	0.011542	0.010285	0.0099597	0.007788	0.014265	0.006102	0.0076607	0.010355	0.012084	0.0091099	0.013283	0.010387	0.010719	0.0082016	0.012692	0.0070597	0.012187	0.013164	0.010342	0.0099246	0.0059538	0.0097219	0.0064151	0.0088545	0.0095625	0.0075456	0.0098403	0.0071713	0.0043986	0.012105	0.010386	0.011488	0.01009	0.014364	0.009229	0.0077097
E2f2 (104g)	0.0082913	0.004423	0.014254	0.010295	0.015097	0.033313	0.0089527	0.0049339	0.012044	0.0068505	0.0082253	0.0086418	0.0098737	0.017324	0.0085857	0.014296	0.011188	0.017088	0.0083829	0.012168	0.0072417	0.012908	0.0089036	0.010129	0.012779	0.011851	0.015349	0.01003	0.0075251	0.017935	0.029542	0.017782	0.014944	0.0047072	0.0079651	0.0061108	0.0096305	0.0050061	0.0089179	0.011206	0.0053741	0.0052718	0.014832	0.011702	0.011831	0.013798	0.020953	0.011012	0.010259
Myb (188g)	0.0055934	0.0093957	0.012246	0.012075	0.02442	0.039837	0.018488	0.0065074	0.014086	0.011113	0.010581	0.014244	0.014257	0.01622	0.018466	0.022645	0.017035	0.028848	0.0061812	0.010751	0.013651	0.022361	0.012575	0.014861	0.016851	0.013906	0.010496	0.012198	0.0094183	0.01578	0.018753	0.010537	0.018696	0.0077054	0.010606	0.0095215	0.0096079	0.0077081	0.011776	0.014068	0.0089359	0.0081671	0.019139	0.01586	0.018309	0.017061	0.037944	0.02437	0.0092385
Gabpa (889g)	0.0050095	0.008082	0.011197	0.012031	0.01633	0.016169	0.013002	0.0080625	0.011909	0.010561	0.0092008	0.011538	0.011469	0.011831	0.011625	0.01524	0.01327	0.016748	0.0081157	0.01069	0.012528	0.016247	0.012663	0.015294	0.014029	0.011137	0.009428	0.013274	0.010033	0.01234	0.012413	0.0096472	0.011076	0.0085506	0.011328	0.011105	0.011848	0.010938	0.0084212	0.01039	0.0098859	0.0082324	0.014319	0.013691	0.014714	0.014031	0.015819	0.013669	0.0087214
Tfdp1 (1396g)	0.0093305	0.010474	0.013735	0.014216	0.017101	0.02407	0.015588	0.011317	0.016917	0.01269	0.011654	0.014866	0.015035	0.017591	0.013767	0.015861	0.014768	0.020149	0.011759	0.015229	0.01507	0.014803	0.013042	0.013917	0.014495	0.017174	0.012134	0.014283	0.011536	0.020497	0.021867	0.015835	0.018484	0.010845	0.014888	0.01046	0.012708	0.011815	0.011244	0.016363	0.01262	0.0099809	0.016361	0.012887	0.012862	0.014834	0.021186	0.016408	0.013961
Nfyb (528g)	0.0041258	0.006989	0.010524	0.011571	0.013235	0.020631	0.010884	0.0079114	0.012038	0.0085906	0.0068932	0.011537	0.011005	0.013083	0.0093349	0.013014	0.010903	0.015533	0.0065118	0.01069	0.011526	0.011804	0.010597	0.011875	0.011886	0.012699	0.0081313	0.011284	0.0079762	0.012307	0.014583	0.010729	0.011242	0.0066261	0.011031	0.0074971	0.0092478	0.0086498	0.0088977	0.01265	0.0085002	0.0063187	0.012902	0.010323	0.010263	0.012006	0.015395	0.012583	0.0075827
Atf1 (620g)	0.02443	0.019392	0.017452	0.01641	0.017561	0.020295	0.018817	0.018565	0.021179	0.022796	0.020386	0.020138	0.022356	0.019912	0.021089	0.018796	0.019895	0.017962	0.020472	0.019542	0.021904	0.020312	0.018814	0.018959	0.019221	0.020186	0.018336	0.018984	0.018025	0.022278	0.021087	0.018401	0.019368	0.016571	0.018593	0.015435	0.017016	0.018931	0.015623	0.019795	0.018759	0.019926	0.017923	0.017166	0.017392	0.01717	0.018613	0.020148	0.021408
Atf4 (475g)	0.050385	0.03515	0.032324	0.026058	0.030052	0.034018	0.036223	0.030547	0.043769	0.06569	0.059601	0.028096	0.043666	0.036022	0.036337	0.035754	0.03499	0.032696	0.038528	0.031724	0.034871	0.039595	0.039574	0.033335	0.033991	0.03562	0.041291	0.033219	0.036113	0.036833	0.033941	0.032092	0.035303	0.033894	0.034795	0.026937	0.033431	0.03076	0.029356	0.035064	0.038496	0.043744	0.031827	0.033483	0.03667	0.029683	0.033872	0.03904	0.034995
Nfyc (650g)	0.018886	0.012655	0.014545	0.016257	0.01529	0.020284	0.018113	0.016377	0.021716	0.018519	0.016401	0.014638	0.019257	0.018861	0.016515	0.016333	0.016295	0.019714	0.01698	0.015807	0.019118	0.017956	0.016415	0.016734	0.015737	0.018404	0.014262	0.01539	0.013993	0.018039	0.017432	0.0176	0.014921	0.012898	0.017042	0.011606	0.019502	0.015181	0.012798	0.017168	0.016111	0.012966	0.018374	0.015492	0.015906	0.017822	0.020634	0.018803	0.017227
Pole3 (177g)	0.027804	0.014932	0.021469	0.016052	0.022798	0.036479	0.025847	0.014189	0.031972	0.02234	0.019899	0.02325	0.033225	0.028283	0.02291	0.021518	0.017901	0.02786	0.022231	0.023713	0.025108	0.02033	0.020964	0.020401	0.019289	0.030312	0.020255	0.023307	0.021552	0.032595	0.033696	0.027098	0.027265	0.020441	0.025173	0.013091	0.027279	0.016198	0.020208	0.031912	0.02277	0.022834	0.024258	0.019405	0.018318	0.021813	0.032002	0.024735	0.02434
Ybx1 (125g)	0.041538	0.025927	0.034505	0.032019	0.031733	0.049773	0.047817	0.028419	0.053016	0.034186	0.03273	0.035658	0.052545	0.044787	0.038666	0.035011	0.027132	0.03934	0.034306	0.036598	0.04402	0.031668	0.032906	0.031901	0.032914	0.047194	0.031743	0.037627	0.033718	0.05148	0.047831	0.040837	0.044926	0.040912	0.038756	0.021502	0.044459	0.032531	0.039987	0.048153	0.038457	0.04388	0.04203	0.033767	0.030776	0.039249	0.052227	0.039063	0.033546
Trp53 (17g)	0.10902	0.051627	0.038667	0.033676	0.04631	0.073166	0.049268	0.041057	0.065784	0.053385	0.051551	0.047632	0.073556	0.063107	0.040402	0.044772	0.038652	0.042487	0.089857	0.12372	0.053437	0.03355	0.044858	0.032366	0.035144	0.075049	0.036511	0.04174	0.049414	0.11584	0.08349	0.078115	0.10056	0.051391	0.063555	0.041083	0.063532	0.042641	0.045296	0.084857	0.060202	0.065385	0.058003	0.038654	0.033568	0.060148	0.05909	0.059641	0.097982
Myc (71g)	0.056473	0.038402	0.035326	0.02861	0.043696	0.052867	0.031339	0.032115	0.054801	0.063838	0.057794	0.028958	0.053805	0.047702	0.038222	0.040586	0.039273	0.03922	0.049679	0.059646	0.032853	0.039865	0.039344	0.029821	0.033961	0.051755	0.042964	0.038462	0.04089	0.070215	0.051688	0.040039	0.062403	0.034549	0.044571	0.026299	0.036024	0.028473	0.03345	0.05296	0.040915	0.041462	0.04073	0.033527	0.036688	0.034764	0.047726	0.048077	0.05157
E2f4 (2502g)	0.018045	0.015936	0.015719	0.014073	0.020739	0.02594	0.017368	0.01504	0.020871	0.017024	0.016093	0.016238	0.020235	0.021367	0.016732	0.018972	0.018321	0.020941	0.017213	0.023809	0.018267	0.017427	0.017723	0.016311	0.016703	0.021521	0.017345	0.017173	0.016599	0.028881	0.028449	0.019739	0.025885	0.015682	0.019697	0.013997	0.017275	0.014921	0.015097	0.021326	0.017118	0.016251	0.019572	0.01615	0.015972	0.018277	0.021644	0.020092	0.019831
Bclaf1 (1449g)	0.01633	0.017059	0.016077	0.014315	0.021933	0.023388	0.017769	0.016988	0.021827	0.018775	0.017803	0.01612	0.020354	0.020379	0.017529	0.020039	0.019631	0.020725	0.017682	0.021195	0.018456	0.018972	0.019212	0.018949	0.018104	0.021361	0.018134	0.01858	0.017307	0.025446	0.023326	0.019281	0.023935	0.01586	0.020455	0.01316	0.015398	0.014517	0.015139	0.02129	0.018179	0.016681	0.019655	0.016462	0.016322	0.01769	0.021077	0.020775	0.01959
Pck2 (34g)	0.077473	0.086613	0.049565	0.041059	0.065441	0.073011	0.054504	0.06604	0.066908	0.064924	0.070706	0.044668	0.074411	0.071904	0.054219	0.056825	0.062763	0.062036	0.056339	0.048652	0.052103	0.043548	0.068932	0.046403	0.04864	0.069373	0.06402	0.054963	0.061243	0.096381	0.11153	0.072206	0.11286	0.078185	0.069284	0.03996	0.048376	0.04209	0.060825	0.075743	0.082522	0.092411	0.064167	0.055197	0.052541	0.072684	0.066665	0.063696	0.047901
Ctcf (15g)	0.0067111	0.010166	0.014834	0.01169	0.023345	0.028835	0.022335	0.011234	0.014598	0.013384	0.015021	0.012835	0.018633	0.013015	0.011801	0.021362	0.019734	0.037833	0.010816	0.014864	0.022472	0.018997	0.025613	0.023223	0.013952	0.01599	0.017529	0.015783	0.021598	0.012737	0.01812	0.0071856	0.019661	0.015803	0.013531	0.0052753	0.0050075	0.0083824	0.013319	0.016925	0.010945	0.0092704	0.013804	0.013595	0.014426	0.014997	0.020119	0.015841	0.0086535
Lmo2 (22g)	0.001711	0.0068439	0.0092075	0.011569	0.015489	0.018025	0.013533	0.0043572	0.0059074	0.0091689	0.0072331	0.010195	0.0058313	0.014862	0.02594	0.015519	0.015288	0.025897	0.0051841	0.0098985	0.010079	0.021096	0.010239	0.015626	0.018054	0.0070261	0.0072912	0.011861	0.0034644	0.058851	0.084615	0.02867	0.043957	0.0047151	0.012993	0.025066	0.0074121	0.0068497	0.010212	0.0046998	0.0059932	0.0030008	0.015276	0.016302	0.019842	0.025234	0.02791	0.012591	0.0060492
Gata1 (194g)	0.0090801	0.0098489	0.010104	0.01194	0.0098629	0.015439	0.0095338	0.010194	0.013692	0.010085	0.0099673	0.0095429	0.010318	0.023852	0.017108	0.0089544	0.008726	0.011613	0.0083513	0.012291	0.011052	0.011243	0.0097662	0.0092021	0.012015	0.013439	0.0085935	0.010617	0.0093781	0.037711	0.054425	0.024585	0.029815	0.010238	0.014244	0.018907	0.018908	0.0087052	0.009073	0.011615	0.010181	0.010633	0.01129	0.0093137	0.011673	0.014564	0.025951	0.028419	0.010543
Tal1 (166g)	0.0059658	0.0084193	0.0082064	0.0075338	0.0073592	0.0094967	0.0084324	0.008987	0.0082043	0.0070654	0.006061	0.0088797	0.0074116	0.021013	0.011677	0.007961	0.0060235	0.0092673	0.0054449	0.0069461	0.0095642	0.015765	0.019416	0.037129	0.0098579	0.0097884	0.0082237	0.0096943	0.0084996	0.029087	0.044849	0.023987	0.021783	0.0073718	0.011153	0.011236	0.0092635	0.0088061	0.0062302	0.0079267	0.0083292	0.0096262	0.0091153	0.0084191	0.012293	0.01257	0.022413	0.029887	0.0061713
Usf2 (197g)	0.0030116	0.0084069	0.012939	0.015597	0.012564	0.012723	0.010584	0.013832	0.0090752	0.010713	0.0092871	0.01081	0.0076154	0.0098479	0.0183	0.013952	0.012961	0.018047	0.0061635	0.0061661	0.012491	0.016815	0.011534	0.014506	0.018611	0.0076672	0.01026	0.012422	0.0089364	0.0066625	0.009796	0.0083858	0.0063424	0.0070216	0.0096844	0.0077922	0.0081317	0.014155	0.006634	0.0067703	0.008076	0.0059623	0.016193	0.019069	0.020589	0.021767	0.013427	0.015122	0.0065717
Max (182g)	0.0070769	0.012359	0.014775	0.015219	0.017136	0.014195	0.013729	0.011342	0.014483	0.018399	0.014148	0.01241	0.013558	0.013539	0.018797	0.017687	0.01551	0.017676	0.0097025	0.0096531	0.017297	0.020571	0.014379	0.017867	0.018612	0.011731	0.012681	0.015976	0.012093	0.0096141	0.010312	0.014002	0.0093245	0.0099278	0.011758	0.010427	0.010753	0.014058	0.014113	0.010245	0.011343	0.010803	0.01791	0.020544	0.024796	0.024458	0.016711	0.017901	0.0089152
Srebf2 (70g)	0.0016643	0.0071579	0.035889	0.021302	0.0092337	0.0086354	0.0085423	0.0071391	0.0076283	0.013684	0.010127	0.013101	0.011235	0.0080359	0.014109	0.011398	0.018387	0.012404	0.0037844	0.0062843	0.013068	0.014713	0.0099805	0.013613	0.014571	0.0066794	0.0077632	0.011637	0.0090214	0.00493	0.0056822	0.013299	0.0039761	0.0073098	0.00754	0.011172	0.0072605	0.02151	0.0076002	0.0053954	0.0080125	0.0079227	0.0091482	0.011086	0.012525	0.0087876	0.010939	0.010719	0.0042952
Srebf1 (47g)	0.0051111	0.017037	0.03629	0.048292	0.011261	0.0082874	0.01295	0.018245	0.011191	0.019483	0.015177	0.019557	0.0099937	0.012254	0.020769	0.014198	0.013929	0.013999	0.0079707	0.0052796	0.020515	0.017126	0.014476	0.01968	0.026151	0.0099271	0.015379	0.021374	0.012649	0.0052058	0.0074437	0.010037	0.0062932	0.012669	0.012445	0.024288	0.017043	0.040144	0.011554	0.0076622	0.012867	0.012609	0.016032	0.021093	0.018472	0.023463	0.014214	0.013574	0.0082215
Rfx5 (108g)	0.00088089	0.0053169	0.0090659	0.016588	0.0095156	0.0072558	0.0091339	0.0049713	0.0070393	0.0086024	0.0067045	0.0080564	0.0057772	0.0063545	0.0093502	0.011826	0.01146	0.012004	0.00293	0.0058999	0.010058	0.013893	0.0077647	0.010538	0.009568	0.004656	0.0072774	0.0097945	0.0072158	0.0040509	0.0043494	0.0052431	0.0037433	0.0068261	0.0061104	0.0058921	0.0042856	0.0066687	0.0057719	0.0040534	0.0058397	0.0048229	0.0082167	0.00927	0.012766	0.010597	0.0095163	0.012941	0.0038013
Zfp143 (142g)	0.00078078	0.0048289	0.0083579	0.014579	0.0059737	0.0063841	0.0062016	0.0061351	0.006123	0.010916	0.0075516	0.010484	0.0057556	0.0061435	0.008791	0.0071525	0.0094347	0.006347	0.0025674	0.0054126	0.0074785	0.011986	0.0075913	0.010949	0.0088484	0.004747	0.0062322	0.0089154	0.0043224	0.0047161	0.0049941	0.0080531	0.0040559	0.003144	0.0068269	0.0049586	0.0050018	0.0059173	0.004253	0.0040239	0.0056231	0.0033088	0.0060913	0.0073376	0.011329	0.010912	0.0076218	0.011304	0.004267
Elk4 (258g)	0.00043298	0.0047899	0.0065413	0.0096642	0.0072547	0.0052056	0.012047	0.0052708	0.0050467	0.0064448	0.0044594	0.0069114	0.0040117	0.0041768	0.0062687	0.0075899	0.008061	0.0082983	0.001445	0.0029829	0.0060299	0.011021	0.0063807	0.0099034	0.0072416	0.0039328	0.0053916	0.0075629	0.0039159	0.0030304	0.0029529	0.0039809	0.002539	0.0035003	0.0052336	0.0059798	0.0041933	0.0044226	0.0044428	0.0028231	0.0041387	0.00281	0.0051072	0.0070281	0.0099747	0.0059821	0.0070152	0.0079471	0.0022714
Srf (257g)	0.0023029	0.0047703	0.0085592	0.019792	0.0076099	0.007369	0.0074262	0.0081559	0.0055443	0.014166	0.0084487	0.010103	0.0075069	0.0064349	0.010325	0.0089961	0.0080867	0.0096601	0.010042	0.003741	0.0077367	0.012041	0.0096048	0.013724	0.011075	0.0049877	0.008258	0.010938	0.0061232	0.002666	0.003456	0.0064111	0.0026666	0.0050577	0.007411	0.0047468	0.0030785	0.0068076	0.0038084	0.0039949	0.0065658	0.0045993	0.0080845	0.0094846	0.010419	0.0077065	0.011058	0.011933	0.006584
Thap1 (212g)	0.00086383	0.0045307	0.0071523	0.010324	0.0077018	0.0058833	0.0064634	0.0073518	0.006372	0.010683	0.0076768	0.010695	0.0062111	0.0057826	0.007615	0.011923	0.015868	0.0072688	0.0044727	0.0040022	0.0079926	0.014087	0.0086252	0.01041	0.012241	0.0045826	0.0081952	0.0096897	0.0059568	0.0028926	0.0033556	0.0061563	0.002292	0.0026167	0.0066455	0.0042997	0.0030651	0.0051252	0.0048427	0.0035283	0.0057138	0.0033871	0.0073343	0.011383	0.014473	0.0083127	0.0073173	0.0072421	0.0048418
Elf2 (377g)	0.0010513	0.0051174	0.0084486	0.010715	0.0095481	0.0086868	0.0078256	0.0055606	0.0089747	0.01309	0.0094988	0.0077558	0.0059958	0.0071401	0.0094285	0.0091263	0.0074671	0.010089	0.0040623	0.0053682	0.0082616	0.014634	0.013071	0.017011	0.0096801	0.0069874	0.0070642	0.0099517	0.0053308	0.0045452	0.0051615	0.0062166	0.0037238	0.0035305	0.0081339	0.005164	0.0068284	0.0059303	0.004976	0.0050844	0.0057296	0.0035124	0.0076449	0.0084721	0.011175	0.0083304	0.0085477	0.0087796	0.0041503
Zfp513 (375g)	0.0008452	0.0045906	0.0086932	0.02149	0.0066224	0.0066342	0.0057	0.0060335	0.0065553	0.0099725	0.0083601	0.0089318	0.0067228	0.0061757	0.0068748	0.0079494	0.0097556	0.0066546	0.0045513	0.0039674	0.00779	0.013368	0.010957	0.015879	0.009848	0.0047314	0.0061216	0.0089899	0.0045555	0.0029096	0.0036535	0.0069003	0.0026676	0.0034298	0.0066004	0.0057155	0.006225	0.0094915	0.0039197	0.0038754	0.0052127	0.0030013	0.0071509	0.0092258	0.012838	0.010215	0.005931	0.0070914	0.0036027
Mef2d (74g)	0.00025818	0.003091	0.0055254	0.0075093	0.01075	0.00719	0.0063389	0.0034597	0.0044646	0.00518	0.0046163	0.0052078	0.00267	0.005767	0.0094366	0.011117	0.011189	0.013875	0.0016031	0.0021106	0.016237	0.014081	0.0062244	0.0091272	0.010392	0.0027112	0.0045349	0.0071626	0.0033466	0.0017746	0.0041155	0.0069743	0.0019324	0.001864	0.0033922	0.0044188	0.0018832	0.0034926	0.0026425	0.0015935	0.0027488	0.0020831	0.0057584	0.009423	0.013358	0.0080885	0.0079145	0.0088019	0.0015015
Foxo3 (134g)	0.001208	0.010448	0.029232	0.010309	0.010858	0.0091094	0.011696	0.0092962	0.0044931	0.010914	0.0097425	0.012238	0.0079542	0.0071012	0.017057	0.014583	0.015753	0.012659	0.0063295	0.0035427	0.0083822	0.021726	0.011028	0.018039	0.014568	0.0047831	0.010198	0.010684	0.0075027	0.0038697	0.0052637	0.0065813	0.0041468	0.0041954	0.0069811	0.016523	0.016145	0.0063709	0.0045159	0.0035187	0.0057078	0.0043072	0.0092721	0.015666	0.021549	0.01339	0.016116	0.017461	0.0052933
Foxp1 (69g)	0.0015371	0.014145	0.027291	0.013584	0.013314	0.014701	0.0093592	0.011265	0.0068572	0.013627	0.010052	0.010659	0.0087138	0.0077948	0.0090891	0.011182	0.0095536	0.013518	0.0029133	0.0044246	0.010292	0.017387	0.016173	0.022257	0.01566	0.0060533	0.011024	0.018033	0.0076215	0.0044818	0.0053172	0.0044649	0.0035185	0.0056695	0.007317	0.0068967	0.0037628	0.0090525	0.0049439	0.005194	0.0072449	0.0042908	0.0080097	0.0096616	0.012114	0.0077451	0.014237	0.014613	0.0040216
Hinfp (154g)	0.00092197	0.0050557	0.0085918	0.0097255	0.0093511	0.010593	0.012292	0.0053513	0.0063104	0.008464	0.006413	0.0073651	0.0063721	0.0066995	0.0085003	0.010372	0.0084175	0.014227	0.002817	0.0065089	0.0088152	0.014911	0.0096603	0.015756	0.012639	0.0054618	0.0061815	0.0094375	0.0051093	0.0058103	0.0073348	0.0068497	0.005185	0.0036117	0.0064229	0.0064125	0.0046154	0.0065828	0.0055371	0.0040351	0.005393	0.0038498	0.0098648	0.010403	0.012887	0.0086919	0.01056	0.0073761	0.0047067
Smarcc2 (315g)	0.0025002	0.0047441	0.0089042	0.017279	0.01009	0.0085566	0.012581	0.0062343	0.0081137	0.0061724	0.0048684	0.0092964	0.0057661	0.0080202	0.007984	0.008407	0.0071601	0.010576	0.0051798	0.0059842	0.0098235	0.0088632	0.0078361	0.010875	0.011367	0.0074062	0.0076134	0.011523	0.0063607	0.006795	0.0074047	0.007681	0.0057371	0.0062555	0.007536	0.0062442	0.0047059	0.0072307	0.0065191	0.0058565	0.0061318	0.0034831	0.0090718	0.0088228	0.0080204	0.010932	0.0093241	0.0083722	0.0064409
Nrf1 (502g)	0.0042104	0.0081861	0.0092558	0.014231	0.011416	0.012412	0.0098499	0.012584	0.009539	0.0091987	0.0083027	0.0098302	0.0082396	0.0097659	0.01032	0.012286	0.013852	0.014013	0.0067943	0.0082084	0.012601	0.012645	0.010015	0.012006	0.010377	0.0095331	0.010476	0.012026	0.0094712	0.0086323	0.0085992	0.010988	0.0067321	0.0089649	0.009588	0.010841	0.013994	0.011869	0.0066998	0.0079341	0.0090252	0.0054283	0.011899	0.010624	0.011095	0.011195	0.011171	0.010555	0.0083343
E2f1 (487g)	0.002943	0.008818	0.011422	0.015484	0.0099126	0.013735	0.01071	0.0067727	0.0096298	0.010792	0.0087111	0.010593	0.0077839	0.009538	0.01396	0.01305	0.01092	0.014207	0.0051464	0.0075999	0.010351	0.017261	0.0099101	0.011345	0.015044	0.0080556	0.0088778	0.013559	0.0086332	0.0077377	0.010049	0.0093672	0.0065611	0.0059808	0.0093852	0.011194	0.016669	0.0096858	0.0065593	0.006912	0.0085873	0.0050655	0.014779	0.017979	0.023096	0.022214	0.014336	0.013803	0.0060289
Yy1 (369g)	0.0010762	0.0061118	0.0096549	0.013572	0.010094	0.0098554	0.0089094	0.006325	0.007647	0.0096557	0.0066156	0.0088045	0.0062912	0.0078798	0.0099224	0.01201	0.0096707	0.011823	0.0040019	0.0061663	0.009318	0.015257	0.0096322	0.013574	0.012146	0.0065452	0.0073493	0.010484	0.008011	0.0062496	0.0067167	0.0071517	0.007806	0.0044276	0.0078731	0.0064494	0.0047864	0.0070399	0.005377	0.005635	0.0058042	0.0039092	0.010272	0.011906	0.015691	0.012847	0.011385	0.011105	0.0047938
Sf1 (143g)	0.0048108	0.0090788	0.010644	0.011862	0.015376	0.016893	0.011181	0.0066495	0.0096755	0.013321	0.010826	0.011997	0.011558	0.010355	0.011293	0.013831	0.013071	0.015435	0.0052126	0.0094193	0.010543	0.016958	0.011811	0.014165	0.013062	0.0094551	0.0099336	0.013691	0.0080324	0.0095073	0.010186	0.0098326	0.0095141	0.0054189	0.0089347	0.0083276	0.0055584	0.0071022	0.0071827	0.0077349	0.0080351	0.0086273	0.0096828	0.010998	0.014845	0.010917	0.014436	0.011281	0.0070988
Ikzf1 (46g)	0.0017527	0.0056657	0.0097303	0.017296	0.017458	0.014089	0.013242	0.006807	0.013751	0.010805	0.0092563	0.0081752	0.0070028	0.0089973	0.013307	0.015064	0.014273	0.022676	0.0051914	0.0039682	0.01021	0.018939	0.011943	0.013437	0.014238	0.0058053	0.0058321	0.010195	0.00467	0.0067917	0.0099783	0.0092179	0.0079602	0.0037182	0.0065006	0.0054685	0.0046006	0.0069492	0.0056555	0.005851	0.007007	0.0043909	0.010037	0.012415	0.018081	0.016079	0.015075	0.013893	0.0042323
Elf3 (356g)	0.03168	0.036439	0.037071	0.027244	0.027982	0.026876	0.032985	0.032237	0.029797	0.028633	0.029921	0.03018	0.030139	0.027871	0.033976	0.028953	0.031625	0.030936	0.032281	0.023932	0.035249	0.028965	0.032436	0.031751	0.032557	0.029038	0.037754	0.041574	0.039775	0.025448	0.025465	0.028933	0.028073	0.044629	0.028225	0.02971	0.028271	0.038476	0.038324	0.028529	0.032626	0.033997	0.029932	0.028702	0.025002	0.027394	0.031251	0.030086	0.027806
Nfe2l2 (97g)	0.04893	0.032846	0.055613	0.030807	0.042743	0.027677	0.038574	0.030087	0.027987	0.035316	0.037025	0.042587	0.032976	0.038153	0.046407	0.05968	0.070467	0.045893	0.041714	0.023556	0.035434	0.065757	0.046184	0.040495	0.06843	0.040115	0.065935	0.054945	0.05481	0.02488	0.031015	0.041104	0.025558	0.087021	0.037228	0.045907	0.032518	0.042424	0.059696	0.027759	0.038511	0.042225	0.052345	0.066691	0.075931	0.061861	0.039128	0.048139	0.036218
Vdr (129g)	0.0022445	0.012232	0.015982	0.010575	0.0069194	0.0052741	0.014599	0.0063822	0.0051256	0.0053934	0.0080623	0.0086056	0.0073802	0.005459	0.0078073	0.009285	0.018498	0.0109	0.0040887	0.0036337	0.026681	0.011222	0.006828	0.012981	0.0097666	0.0084329	0.013256	0.015613	0.016255	0.0036538	0.0046532	0.0094768	0.006613	0.020402	0.0060604	0.040918	0.038134	0.039937	0.097849	0.004886	0.0062125	0.0035255	0.0073366	0.0091146	0.0086696	0.0062186	0.0062429	0.0067857	0.0044791
Hnf4a (720g)	0.020353	0.03631	0.026096	0.023242	0.015134	0.017388	0.020049	0.034178	0.015697	0.012722	0.014002	0.025684	0.019421	0.019169	0.021707	0.018577	0.022157	0.016854	0.019611	0.019549	0.026091	0.019765	0.017527	0.017565	0.021189	0.022625	0.022614	0.029969	0.027811	0.01906	0.019918	0.024315	0.020146	0.047099	0.021021	0.058611	0.044649	0.044926	0.057456	0.020951	0.02437	0.02236	0.020338	0.020106	0.020986	0.022261	0.01812	0.01994	0.018856
Tff3 (77g)	0.00022658	0.0030077	0.012909	0.0048537	0.0073685	0.0041707	0.014257	0.0032066	0.0010052	0.0027334	0.0024225	0.010471	0.0026644	0.0046573	0.0044265	0.0077118	0.0091583	0.0084656	0.0019303	0.0043354	0.018853	0.0086512	0.0040529	0.0062836	0.0099423	0.01482	0.019587	0.034467	0.025211	0.0018388	0.0019774	0.0070384	0.0021586	0.022262	0.0061315	0.030693	0.059714	0.012361	0.11628	0.0083454	0.0031009	0.0028463	0.0048309	0.0073542	0.0077217	0.0036884	0.0050009	0.005247	0.001939
Gtf2i (126g)	0.00032205	0.00516	0.013516	0.050231	0.003878	0.0033332	0.0046727	0.010178	0.0063699	0.0071149	0.0046624	0.012185	0.0046484	0.0063401	0.0069225	0.0055488	0.0064988	0.0060348	0.0027608	0.0032922	0.011831	0.0093219	0.0069334	0.009566	0.0098199	0.0087478	0.013086	0.017128	0.017106	0.0018412	0.0022776	0.0070253	0.0017768	0.0069519	0.0087265	0.010205	0.0049917	0.010739	0.0074555	0.0075699	0.0071645	0.0040921	0.0046957	0.0063376	0.0083306	0.0066957	0.0050381	0.0067384	0.0018675
Hoxb13 (16g)	0.00095509	0.012982	0.030881	0.052909	0.004867	0.0019792	0.029174	0.020352	0.0063458	0.0072423	0.0067084	0.03028	0.0064392	0.0050158	0.0093162	0.0069309	0.013844	0.0069706	0.0024139	0.0046608	0.019421	0.0052563	0.0083426	0.0054827	0.010287	0.013877	0.020477	0.018292	0.027407	0.0023878	0.0026204	0.010973	0.0027184	0.033156	0.010218	0.043589	0.0097948	0.027475	0.029476	0.0092507	0.0087464	0.0032637	0.0041051	0.0059608	0.0040257	0.0066856	0.0057675	0.0057382	0.0041411
Ppard (204g)	0.0014988	0.0040628	0.0094467	0.023375	0.0033556	0.0024348	0.010444	0.0034375	0.0039129	0.0061585	0.0049521	0.0076804	0.0041491	0.0041043	0.0062448	0.0042308	0.0041997	0.0043296	0.0040584	0.0044417	0.0093127	0.0085841	0.0045672	0.0065493	0.0081141	0.0073688	0.0088033	0.019111	0.0082467	0.001855	0.0029076	0.0062088	0.0017101	0.013982	0.0042889	0.02051	0.017724	0.015928	0.091037	0.0039933	0.0059584	0.0021517	0.0037264	0.0057494	0.0055636	0.003687	0.0037098	0.0039589	0.0057121
Nr2f6 (114g)	0.0010964	0.0080049	0.014512	0.033392	0.0053046	0.0055808	0.0077227	0.0066824	0.0058349	0.0068807	0.005388	0.012567	0.0081678	0.0058745	0.010187	0.0073827	0.0060972	0.0063376	0.0028991	0.0056361	0.014819	0.016448	0.0090076	0.012712	0.010512	0.0093498	0.0093887	0.015636	0.010925	0.0025705	0.0030318	0.0083494	0.0026766	0.013967	0.0074331	0.062308	0.048386	0.021489	0.054466	0.0056201	0.007582	0.0075533	0.0064039	0.0069183	0.010483	0.0073372	0.0054349	0.0069311	0.0027032
Mlx (75g)	0.0013593	0.003368	0.0062549	0.011059	0.007194	0.0065133	0.010533	0.003829	0.0087759	0.0063792	0.0053681	0.0075501	0.0040943	0.0058631	0.0090928	0.0076267	0.0069617	0.011559	0.003301	0.0087343	0.0084505	0.0098916	0.0056449	0.0079477	0.0082788	0.0069961	0.0066942	0.011635	0.0054009	0.0059277	0.0048778	0.0044595	0.0041345	0.012418	0.0054874	0.0069505	0.0091132	0.0118	0.069412	0.0044241	0.0043295	0.0031677	0.0078087	0.0081004	0.0089968	0.0075563	0.0071613	0.01078	0.0046843
Klf3 (30g)	0.00025685	0.0018094	0.0047694	0.003283	0.0033411	0.0023468	0.0029481	0.0015873	0.003123	0.0046552	0.0048186	0.0054809	0.0011105	0.0032715	0.0068645	0.0049999	0.0045443	0.0059965	0.00013974	0.005232	0.0043084	0.0088101	0.0042834	0.0070231	0.0074019	0.0034129	0.0054679	0.0069736	0.0066875	0.001603	0.004805	0.00089965	0.0013577	0.015079	0.0022661	0.0025028	0.0017086	0.0092097	0.0057303	0.0021878	0.0013947	0.00097554	0.0035248	0.0058768	0.0052089	0.0043891	0.0029545	0.0027434	0.00086533
Nr5a1 (78g)	0.0010353	0.0082169	0.012546	0.028338	0.0033529	0.0033877	0.0056041	0.0077911	0.0063753	0.014189	0.013697	0.010168	0.039069	0.0072944	0.011604	0.0045624	0.010888	0.0055279	0.0034054	0.003637	0.011294	0.0074699	0.010877	0.014397	0.0061591	0.0076446	0.0169	0.022486	0.021168	0.0028974	0.0030474	0.058522	0.0020166	0.015663	0.024989	0.011731	0.011574	0.012666	0.012458	0.0071509	0.078958	0.064682	0.0038244	0.0046933	0.0058059	0.0042978	0.0039431	0.0077454	0.0028686
Gata6 (280g)	0.0082223	0.015636	0.030811	0.015214	0.0038677	0.0047443	0.0073016	0.041714	0.0092091	0.012672	0.012986	0.017405	0.020675	0.013296	0.01169	0.0059104	0.0086832	0.0052479	0.010127	0.0052145	0.01453	0.011534	0.021037	0.023083	0.012053	0.011779	0.013068	0.02566	0.010069	0.0052242	0.0061224	0.022893	0.0043505	0.028965	0.016139	0.013428	0.014114	0.017568	0.024889	0.0080148	0.017809	0.017183	0.0067081	0.0075107	0.0066508	0.0062939	0.005694	0.012115	0.0095052
Pparg (345g)	0.0043174	0.049946	0.025795	0.022029	0.007108	0.0080648	0.010014	0.022721	0.011133	0.012784	0.011267	0.019648	0.020825	0.009712	0.017797	0.0096026	0.01002	0.0085292	0.0069635	0.0089358	0.013788	0.015219	0.017941	0.023532	0.019831	0.011566	0.017908	0.022103	0.018136	0.0072948	0.0097734	0.017011	0.0075841	0.027409	0.015408	0.027317	0.017245	0.025769	0.029441	0.010653	0.016071	0.018238	0.0093893	0.012882	0.014964	0.012401	0.0084399	0.012194	0.0061725
Gata4 (220g)	0.0018162	0.0075659	0.014297	0.018394	0.0038721	0.003274	0.0077332	0.044149	0.0067239	0.0091281	0.0085999	0.012131	0.026442	0.0067747	0.0086185	0.0065273	0.0075924	0.0056376	0.0038496	0.0041366	0.016034	0.022062	0.010864	0.013015	0.0089473	0.010802	0.013947	0.021005	0.011668	0.0027874	0.0043793	0.034681	0.0023602	0.040316	0.020225	0.02351	0.016502	0.017408	0.046801	0.0078783	0.025442	0.023276	0.0050106	0.006104	0.012688	0.005599	0.0046484	0.0069642	0.0028591
Runx2 (91g)	0.0044734	0.0069829	0.010191	0.012261	0.0050301	0.0054301	0.0089033	0.0048811	0.0051028	0.019242	0.019256	0.0093092	0.012393	0.0057014	0.017518	0.01144	0.010784	0.011159	0.0093293	0.0070783	0.0077491	0.014583	0.011404	0.015797	0.017158	0.0051014	0.011513	0.019714	0.0093392	0.0024977	0.0037625	0.018078	0.0065393	0.0071737	0.012891	0.016271	0.0047859	0.013731	0.0057595	0.0048652	0.041333	0.07265	0.0059213	0.01181	0.010352	0.0075663	0.012215	0.011141	0.012053
Bmyc (11g)	0.02264	0.0040812	0.021995	0.086032	0.0046	0.0034354	0.013888	0.015736	0.0022884	0.021237	0.0333	0.02081	0.025177	0.0084581	0.014313	0.0073258	0.021461	0.0077974	0.043373	0.033657	0.033712	0.010993	0.015399	0.016585	0.030667	0.022326	0.11336	0.20863	0.04103	0.0011442	0.0025819	0.1476	0.0048764	0.087362	0.078158	0.015312	0.0082932	0.0821	0.0034181	0.009769	0.10414	0.053711	0.0081776	0.025869	0.0055558	0.004491	0.0055811	0.0031229	0.0772
Tead1 (57g)	0.00063632	0.011658	0.011542	0.016473	0.0031071	0.0017079	0.0038291	0.056712	0.0056664	0.012336	0.012322	0.010798	0.0041856	0.0061906	0.011177	0.0041484	0.0077303	0.0024181	0.015984	0.011111	0.021211	0.013005	0.016599	0.025151	0.011866	0.0034329	0.011603	0.01935	0.0088295	0.00077695	0.0010179	0.0091914	0.00091943	0.002645	0.010443	0.0087036	0.0052965	0.010213	0.0023824	0.0025186	0.0085594	0.0029624	0.0030379	0.0044645	0.0065373	0.0022776	0.0023417	0.0042219	0.0069713
Sox17 (17g)	0.017429	0.039028	0.041091	0.006327	0.003953	0.0045646	0.0057971	0.043272	0.005865	0.0097381	0.018096	0.017092	0.0072342	0.008273	0.030293	0.012273	0.004884	0.0041911	0.037793	0.035223	0.013925	0.075125	0.10147	0.15962	0.023052	0.0055767	0.025872	0.025161	0.023858	0.0010052	0.0020463	0.033371	0.0010628	0.0092312	0.016658	0.014898	0.013252	0.029461	0.0038189	0.0034884	0.012427	0.0055882	0.010229	0.020134	0.027974	0.0050445	0.0038115	0.0066857	0.0059815
Irx1 (11g)	3.2569e-05	0.0099824	0.23314	0.025744	0.0010357	0.0014424	0.0034932	0.009854	0.0040559	0.0065196	0.0027018	0.060623	0.0027447	0.005109	0.0078682	0.0068003	0.0019255	0	0.0027002	0.00095751	0.0076093	0.010068	0.013372	0.031279	0.027493	0.024132	0.013676	0.035378	0.0064328	0.0033381	0.0047051	0.0081024	0.0069162	0.015629	0.012993	0.015565	0.0072937	0.013832	0.0020228	0.0060603	0.0036215	0.00080535	0.003896	0.0052756	0.0080087	0.010267	0.0033477	0.0030629	0.00036645
Mecom (24g)	0.0010259	0.014106	0.057765	0.0074395	0.0032864	0.001986	0.0045352	0.010108	0.0087073	0.0080979	0.0045696	0.015154	0.0025489	0.0053292	0.0041959	0.0084111	0.0056502	0.0044784	0.00222	0.0029658	0.0074075	0.015898	0.019334	0.027568	0.017178	0.0070646	0.0082545	0.012184	0.0072364	0.0024383	0.0037042	0.0010956	0.0029869	0.015763	0.0034414	0.018503	0.010206	0.013098	0.0070285	0.009317	0.0046305	0.001867	0.0066291	0.013778	0.013159	0.0080665	0.0032147	0.010271	0.0022668
Etv5 (19g)	0.00084509	0.01575	0.22551	0.0091393	0.0032911	0.0028362	0.0049035	0.013021	0.0050056	0.0047134	0.0056721	0.035581	0.0024388	0.0045141	0.0055278	0.007874	0.0038967	0.0039801	0.0015054	0.0015715	0.0047177	0.026004	0.031628	0.030806	0.033218	0.017774	0.012393	0.017232	0.0095324	0.0012249	0.0018309	0.0079658	0.0012726	0.0095209	0.004912	0.010556	0.0041708	0.0044763	0.0041029	0.0065632	0.0027475	0.0008727	0.005422	0.012964	0.013609	0.0045911	0.0037207	0.0084882	0.002877
Hivep3 (32g)	0.0003681	0.0041518	0.011027	0.0087765	0.012383	0.0078419	0.013432	0.0027951	0.014227	0.04538	0.021196	0.005716	0.0045637	0.0032766	0.0076461	0.011679	0.021674	0.0087827	0.0016603	0.0012133	0.0051263	0.021099	0.0077473	0.011225	0.012682	0.0025129	0.016506	0.013204	0.0082684	0.0009446	0.0011475	0.0084125	0.0010254	0.0036228	0.0060282	0.0073962	0.0021606	0.0082076	0.0054346	0.0027897	0.0046152	0.0033221	0.0050943	0.012424	0.021434	0.0064951	0.0063409	0.0038901	0.0024901
Runx1 (58g)	0.0023561	0.0091304	0.012548	0.013744	0.0057708	0.010249	0.0048601	0.0042858	0.016797	0.079267	0.060211	0.021839	0.0068278	0.0041845	0.012077	0.015298	0.0064814	0.010157	0.0062406	0.0030607	0.0036635	0.021704	0.012331	0.0077801	0.036957	0.003425	0.028814	0.011607	0.014534	0.001668	0.0023298	0.0038469	0.0024754	0.0044751	0.0035054	0.010607	0.0023843	0.0091714	0.0034826	0.001315	0.0040337	0.0027272	0.013032	0.023962	0.026752	0.0059128	0.055212	0.017511	0.0043298
Klf10 (24g)	0.021019	0.018843	0.022519	0.019575	0.0037075	0.0056146	0.0051361	0.0087438	0.04092	0.2134	0.18094	0.017885	0.026698	0.0075699	0.024525	0.017688	0.011568	0.0055423	0.021688	0.0096693	0.0088362	0.043061	0.04715	0.033606	0.050007	0.0073301	0.049422	0.037179	0.04327	0.0016162	0.0030747	0.014699	0.0016977	0.014677	0.012288	0.011277	0.0070828	0.038073	0.0088461	0.0076363	0.012209	0.014797	0.014772	0.039355	0.057155	0.036125	0.027031	0.027914	0.01732
Erf (27g)	8.8764e-05	0.0018993	0.0034081	0.039346	0.0036817	0.0034905	0.0038682	0.0040159	0.012538	0.043705	0.046023	0.0048214	0.0014425	0.002386	0.0037958	0.0032948	0.001992	0.003753	7.9285e-05	0.0014157	0.0029507	0.007	0.0095644	0.0098959	0.0040091	0.0026966	0.0024975	0.012427	0.0019812	0.0011287	0.0018975	0.0032367	0.0013123	0.0012452	0.0031352	0.0017874	0.0014173	0.0026372	0.0021989	0.0011644	0.0020209	0.0010064	0.0041572	0.0046955	0.003958	0.003494	0.0023442	0.0023211	0.0012179
Nfat5 (21g)	3.4561e-05	0.0013965	0.0051427	0.030312	0.0034015	0.0016489	0.0024734	0.0027169	0.0049583	0.015859	0.0058732	0.0061971	0.0014622	0.0022524	0.0045925	0.0056606	0.0061648	0.002636	0.0010647	0.00062304	0.04635	0.012439	0.0049983	0.010843	0.0068471	0.0017533	0.0028774	0.015598	0.0023192	0.00036288	0.0003601	0.0025084	0.00044975	0.0022736	0.002999	0.0017616	0.0009418	0.0022351	0.0014567	0.0011328	0.0015032	0.00072816	0.0033062	0.0064856	0.010367	0.0041468	0.0023019	0.0073189	0.00080714
Nfil3 (77g)	0.013739	0.031569	0.022769	0.021688	0.017092	0.016392	0.023106	0.03052	0.015026	0.030832	0.026027	0.021646	0.032092	0.017562	0.025138	0.027169	0.027787	0.020506	0.0065626	0.0072284	0.021885	0.037124	0.025406	0.021044	0.029103	0.015915	0.031447	0.021302	0.026444	0.011615	0.013356	0.030154	0.013152	0.018369	0.028968	0.027443	0.013225	0.019618	0.017901	0.015232	0.052794	0.051371	0.019435	0.028897	0.03811	0.024137	0.021201	0.027211	0.0088628
Jund (62g)	0.0023848	0.016688	0.016986	0.024251	0.011875	0.011252	0.020258	0.015522	0.0074609	0.027151	0.020282	0.015589	0.022218	0.011918	0.018096	0.022813	0.02702	0.015144	0.0073318	0.0058502	0.013937	0.045889	0.020847	0.023731	0.020166	0.0093762	0.033971	0.019488	0.019519	0.0043267	0.0062887	0.011336	0.0046139	0.010745	0.013239	0.010393	0.0056552	0.01647	0.0090317	0.0089548	0.016717	0.019542	0.013608	0.025242	0.047915	0.02056	0.018261	0.028981	0.0054056
Hes1 (11g)	0.0019693	0.046196	0.041466	0.028299	0.014929	0.018815	0.049877	0.03922	0.015781	0.06505	0.050678	0.059783	0.08641	0.01818	0.068797	0.045956	0.034599	0.03422	0.021423	0.0064728	0.032287	0.13354	0.093632	0.0714	0.05209	0.016833	0.14897	0.11978	0.12739	0.0026209	0.0060665	0.021704	0.0081016	0.054938	0.077231	0.035573	0.01174	0.072423	0.042345	0.079148	0.059929	0.053005	0.039604	0.055385	0.085982	0.02311	0.05844	0.094929	0.0032478
Egr2 (47g)	0.0018719	0.0094959	0.0093974	0.018226	0.0061796	0.0059719	0.0079376	0.0056496	0.0060885	0.025075	0.025229	0.0079098	0.024289	0.0058582	0.016465	0.015936	0.014273	0.0077743	0.0087342	0.0023746	0.010289	0.032001	0.015281	0.014815	0.02939	0.0034129	0.024842	0.017785	0.012234	0.003925	0.0045422	0.0066324	0.0054847	0.0073765	0.013187	0.008994	0.0038792	0.0067436	0.0045325	0.00328	0.010428	0.018903	0.0090563	0.021633	0.038585	0.016432	0.010503	0.02377	0.0049907
Fos (81g)	0.017168	0.022579	0.028238	0.018883	0.026196	0.015358	0.025178	0.018952	0.016756	0.061998	0.054806	0.022289	0.024394	0.014085	0.029237	0.037508	0.038746	0.03414	0.022947	0.0084894	0.025177	0.047756	0.03582	0.035144	0.04073	0.015034	0.065442	0.047314	0.062604	0.0068889	0.008785	0.013744	0.011722	0.027361	0.019449	0.016797	0.01111	0.033993	0.028328	0.012309	0.0219	0.025743	0.0251	0.045481	0.047111	0.020545	0.018965	0.032137	0.011714
Fosl2 (268g)	0.020554	0.020685	0.024697	0.017629	0.013779	0.011666	0.016674	0.013466	0.01665	0.054474	0.04469	0.017536	0.021419	0.014256	0.02999	0.026188	0.026595	0.019799	0.022885	0.0055755	0.016629	0.041711	0.03087	0.034219	0.034947	0.01229	0.033017	0.029977	0.026773	0.0066314	0.009232	0.017379	0.0082874	0.015166	0.017513	0.01383	0.013335	0.023967	0.017359	0.0097685	0.024265	0.029889	0.019626	0.033364	0.042415	0.023246	0.018988	0.027492	0.018586
Fosb (214g)	0.01375	0.021133	0.023291	0.033788	0.0091308	0.008426	0.017592	0.015205	0.016017	0.065798	0.053318	0.017724	0.031462	0.012875	0.033086	0.022879	0.024916	0.014393	0.021799	0.0051205	0.017993	0.042871	0.032643	0.034661	0.029423	0.0086419	0.034619	0.026527	0.024582	0.0032833	0.0053536	0.020766	0.0063428	0.01169	0.019114	0.012405	0.0072726	0.02055	0.011585	0.0063962	0.027447	0.034651	0.017411	0.034426	0.046331	0.022296	0.016576	0.028882	0.013134
Egr1 (134g)	0.0058998	0.021124	0.015046	0.018247	0.0057945	0.0062382	0.01244	0.019403	0.013768	0.048514	0.041679	0.015431	0.02334	0.011955	0.029307	0.014485	0.01279	0.010538	0.018127	0.0027561	0.013057	0.041607	0.035613	0.03669	0.019715	0.0066645	0.045525	0.024773	0.025783	0.0015292	0.0029785	0.014927	0.005746	0.0091119	0.015681	0.011789	0.0041497	0.015692	0.0077334	0.0056591	0.018669	0.017793	0.011975	0.021446	0.028315	0.010192	0.013192	0.023362	0.012175
Mafk (75g)	0.0079704	0.015206	0.01558	0.018555	0.010427	0.0068837	0.01577	0.0086632	0.0072252	0.063031	0.047705	0.0098177	0.024332	0.0063838	0.018116	0.022909	0.024032	0.01245	0.013857	0.0055363	0.01006	0.037714	0.025157	0.020076	0.020983	0.0038041	0.048055	0.016113	0.02756	0.0020356	0.0023683	0.009737	0.0022838	0.0061325	0.0098956	0.0076694	0.0050273	0.023832	0.008775	0.0031892	0.016663	0.018117	0.013672	0.032985	0.039004	0.023261	0.016283	0.029671	0.0081225
Jun (77g)	0.017038	0.025858	0.026776	0.025519	0.013879	0.0098942	0.024773	0.016214	0.014951	0.04748	0.038327	0.020315	0.03549	0.012499	0.035654	0.033105	0.034079	0.023728	0.018246	0.0033446	0.021857	0.058529	0.040416	0.039228	0.036223	0.010144	0.054846	0.03824	0.043876	0.0045426	0.0058922	0.011356	0.0059185	0.020242	0.020736	0.01676	0.011012	0.033646	0.017875	0.0095219	0.029929	0.034563	0.02297	0.043029	0.05212	0.026364	0.02527	0.033101	0.0095667
Junb (39g)	0.015222	0.033482	0.033967	0.032382	0.027325	0.017175	0.034888	0.017496	0.0097039	0.063774	0.053523	0.025645	0.042094	0.01373	0.043053	0.06037	0.078232	0.03475	0.0087511	0.004047	0.02264	0.089934	0.053864	0.040915	0.056713	0.0095802	0.091724	0.03974	0.064491	0.0057867	0.009203	0.012924	0.0078448	0.019681	0.026104	0.025525	0.0096234	0.03627	0.026832	0.0089069	0.03752	0.041214	0.032524	0.070428	0.095156	0.038232	0.031675	0.048482	0.0050414
Sox10 (61g)	0.00042727	0.012402	0.0086425	0.067753	0.0040922	0.0037227	0.0050949	0.0051166	0.0050103	0.0068358	0.0048803	0.0097927	0.0032124	0.00487	0.007458	0.0074449	0.0069229	0.0068897	0.0021582	0.0025387	0.01214	0.018707	0.011119	0.013478	0.012473	0.0040448	0.018256	0.0096608	0.013795	0.0017265	0.0024156	0.0050405	0.0017312	0.0044297	0.0047448	0.0060373	0.0042319	0.0081349	0.0056393	0.0028029	0.0038947	0.0029262	0.0061812	0.0081825	0.011275	0.009036	0.0049595	0.0089366	0.0024988
Trps1 (39g)	0.00012465	0.0055338	0.0068434	0.030449	0.0029786	0.003279	0.0038394	0.0047704	0.0049389	0.012664	0.009195	0.0090777	0.0065054	0.0047802	0.012038	0.010039	0.018946	0.0055989	0.0034862	0.0011231	0.004082	0.015527	0.010157	0.0088814	0.0095411	0.0024769	0.038859	0.019082	0.018628	0.0013599	0.0016055	0.0047731	0.0015768	0.0037197	0.0066864	0.0026235	0.0014738	0.010351	0.0050675	0.0024696	0.0056697	0.004774	0.0067776	0.01004	0.011891	0.0050843	0.013035	0.019548	0.0017543
Xbp1 (506g)	0.0055143	0.011952	0.021192	0.018504	0.016696	0.014084	0.040861	0.014492	0.017015	0.022134	0.021031	0.017687	0.014165	0.01247	0.027041	0.021087	0.017146	0.022389	0.01075	0.0066344	0.028586	0.02073	0.016127	0.017588	0.023933	0.012728	0.026805	0.023356	0.025231	0.0075592	0.0094518	0.012367	0.0088572	0.031627	0.012061	0.013433	0.020161	0.017314	0.031941	0.01032	0.013663	0.0097231	0.018048	0.021208	0.021797	0.020331	0.023771	0.020612	0.0092008
Cebpd (64g)	0.0033912	0.015007	0.038823	0.012856	0.0077087	0.011445	0.013365	0.010423	0.0074651	0.030876	0.029326	0.015655	0.016502	0.010142	0.018158	0.014283	0.011652	0.010974	0.0070539	0.0027732	0.011916	0.016488	0.018689	0.01269	0.021084	0.0071293	0.052712	0.015433	0.024179	0.0034501	0.0045891	0.0031255	0.004394	0.0083944	0.0082324	0.017406	0.019175	0.012233	0.0069062	0.0062896	0.0080297	0.01004	0.014402	0.021283	0.020461	0.02388	0.013136	0.014781	0.0064416
Nr3c1 (64g)	0.0003653	0.0043779	0.0084898	0.0084476	0.0091903	0.010592	0.0055044	0.0042796	0.0038505	0.0076176	0.0062036	0.0052165	0.0029668	0.0045117	0.011376	0.0095027	0.0055759	0.0085642	0.00095513	0.0016669	0.0064827	0.023931	0.016091	0.03495	0.014102	0.0023096	0.0074625	0.014327	0.0038164	0.00098288	0.0016187	0.0010197	0.0012485	0.0021892	0.0042776	0.0036818	0.0024974	0.0045581	0.00255	0.0015698	0.0030104	0.0019994	0.0088008	0.015159	0.018282	0.011396	0.0088983	0.0093117	0.0016885
Mef2c (335g)	0.011673	0.015596	0.014246	0.022887	0.017484	0.013005	0.013372	0.038773	0.014677	0.018812	0.019414	0.012711	0.0093276	0.014951	0.02232	0.018097	0.015437	0.015906	0.018871	0.0084027	0.013417	0.025616	0.028998	0.040212	0.018351	0.012089	0.012075	0.015494	0.010341	0.006242	0.0065403	0.011347	0.0067312	0.0085325	0.013933	0.01268	0.011545	0.016059	0.009716	0.0090153	0.011848	0.0096928	0.018012	0.020799	0.025776	0.02004	0.012725	0.015807	0.015525
Elk3 (205g)	0.012554	0.016943	0.02016	0.016744	0.013408	0.0096047	0.0098546	0.015061	0.012709	0.032032	0.029662	0.010732	0.0091143	0.010354	0.019748	0.01542	0.015621	0.013022	0.014098	0.0059385	0.012262	0.050613	0.052852	0.090571	0.019268	0.0087494	0.01516	0.023412	0.012103	0.0064856	0.0084618	0.0077355	0.0084373	0.006973	0.010652	0.011925	0.0082293	0.010388	0.0079604	0.0072822	0.0089537	0.0091819	0.013727	0.0176	0.028179	0.012559	0.012184	0.016827	0.012255
Ets2 (331g)	0.0028107	0.01265	0.015398	0.011099	0.010368	0.0072916	0.0099486	0.0097387	0.0059684	0.021173	0.017224	0.0096147	0.0074133	0.0063136	0.020211	0.019341	0.016411	0.010576	0.0075965	0.0054998	0.0096598	0.050233	0.040041	0.064584	0.025464	0.0052806	0.017491	0.018694	0.015059	0.003311	0.0047294	0.005525	0.0039239	0.0059563	0.0083015	0.013142	0.006322	0.012085	0.0075282	0.0053693	0.0062626	0.0049893	0.01336	0.024316	0.052635	0.023788	0.01231	0.015018	0.0046822
Rxra (240g)	0.0018735	0.013953	0.013472	0.013801	0.0080336	0.0056798	0.0086335	0.012954	0.0046831	0.0083612	0.0067407	0.01114	0.0054693	0.0066688	0.0098763	0.013359	0.012456	0.0097359	0.0033074	0.0034638	0.012827	0.025043	0.017152	0.02725	0.019924	0.0042685	0.010025	0.012957	0.0079709	0.0025406	0.0040433	0.0080014	0.002587	0.0076234	0.0068303	0.013915	0.0075635	0.0079605	0.006901	0.0027676	0.0058171	0.0036751	0.014333	0.021623	0.038374	0.026635	0.0081226	0.0093945	0.0030688
Foxo1 (306g)	0.00086563	0.0091401	0.007683	0.014917	0.012073	0.0089893	0.0088822	0.01005	0.0065862	0.018062	0.014696	0.0067934	0.014314	0.004639	0.0083776	0.0092915	0.0081033	0.0091144	0.0033278	0.0026764	0.0082188	0.019284	0.015585	0.025452	0.010768	0.0036206	0.0094048	0.014325	0.0052976	0.0020437	0.002924	0.0062223	0.0022943	0.0041211	0.0057089	0.0059191	0.003445	0.0070289	0.0053446	0.0029893	0.0063142	0.0052897	0.0061477	0.0086389	0.012831	0.0074709	0.0082228	0.0082094	0.002639
Atf3 (874g)	0.010144	0.01538	0.019739	0.02113	0.014077	0.01316	0.016092	0.014571	0.014221	0.027234	0.022758	0.016115	0.017869	0.014339	0.021371	0.019302	0.020699	0.016625	0.01421	0.010433	0.017258	0.025619	0.019536	0.021371	0.020724	0.012962	0.024105	0.021237	0.020306	0.0093929	0.011067	0.017517	0.0087642	0.013507	0.015374	0.012718	0.013073	0.019318	0.016397	0.012095	0.014946	0.01442	0.016588	0.022262	0.027966	0.020389	0.015096	0.017707	0.011629
Klf7 (827g)	0.003035	0.0092398	0.012049	0.01608	0.008478	0.0069971	0.0083889	0.0094619	0.0068998	0.014243	0.012287	0.010742	0.0078697	0.0079987	0.014073	0.011537	0.010049	0.010495	0.0067931	0.0049639	0.0099233	0.022795	0.018624	0.031279	0.014713	0.0055761	0.012734	0.014917	0.0088461	0.0034563	0.0044462	0.0078425	0.0039265	0.0048646	0.008292	0.0074268	0.0051051	0.0091123	0.006048	0.004736	0.0078065	0.0066895	0.010013	0.014085	0.01874	0.011225	0.010011	0.0115	0.0054628
Klf4 (734g)	0.012003	0.013524	0.021569	0.018343	0.012393	0.010658	0.013683	0.013654	0.014327	0.033165	0.030281	0.015484	0.013295	0.012705	0.022321	0.017635	0.017151	0.014754	0.016224	0.0066083	0.016639	0.025389	0.024145	0.0315	0.021467	0.010446	0.021048	0.022676	0.018754	0.0048809	0.0064512	0.013469	0.0064633	0.01442	0.014081	0.010635	0.0092189	0.015735	0.013929	0.0089181	0.013067	0.014651	0.012862	0.01825	0.022507	0.01358	0.013612	0.016616	0.012358
Maf (701g)	0.0053813	0.013968	0.017028	0.017599	0.012162	0.00861	0.011674	0.011326	0.010671	0.019892	0.017376	0.012194	0.011076	0.011304	0.01786	0.019752	0.01794	0.013614	0.0090063	0.003869	0.012347	0.0282	0.018302	0.02252	0.022046	0.0076108	0.016075	0.017344	0.012495	0.004013	0.0054641	0.011959	0.0054343	0.0086921	0.010252	0.014282	0.0094067	0.013297	0.014709	0.0061627	0.010496	0.0095536	0.018457	0.025819	0.033921	0.024017	0.013443	0.015856	0.0071353
Gata2 (55g)	0.0011172	0.0065346	0.0098246	0.01919	0.010748	0.0075618	0.012247	0.0053465	0.0020814	0.0053989	0.0065967	0.014912	0.0053356	0.0050131	0.026575	0.020647	0.018054	0.016284	0.0012563	0.0021991	0.0093883	0.029368	0.017359	0.030779	0.02686	0.004503	0.0073876	0.015808	0.0052004	0.0019832	0.0031723	0.018538	0.0043334	0.0093627	0.0089964	0.024494	0.012834	0.0084355	0.0074944	0.0016901	0.014413	0.0059299	0.010681	0.025387	0.029813	0.0072577	0.063834	0.07508	0.0023454
Mafg (61g)	0.00089184	0.0043705	0.0056206	0.0042333	0.0076096	0.0092969	0.0054392	0.0041993	0.0016774	0.012301	0.0135	0.0029151	0.0034095	0.0048616	0.021541	0.013649	0.0042925	0.016319	0.0032242	0.0024236	0.0058323	0.018756	0.010212	0.0081941	0.017714	0.0015176	0.010805	0.0029457	0.0038041	0.0018669	0.0040893	0.0031057	0.0034048	0.0013308	0.0038438	0.014669	0.0046652	0.0050994	0.002805	0.00066435	0.0034417	0.0022852	0.018502	0.03056	0.030871	0.034354	0.020903	0.013651	0.0018489
Cebpe (260g)	0.0065167	0.01726	0.016887	0.014191	0.019178	0.020149	0.012242	0.0093074	0.012775	0.014002	0.018905	0.015732	0.0065031	0.012532	0.023208	0.021323	0.015633	0.02386	0.0078579	0.006044	0.011674	0.024136	0.014689	0.016932	0.023339	0.0093464	0.017234	0.013365	0.010244	0.0075556	0.011913	0.012118	0.010364	0.006275	0.01041	0.023049	0.02061	0.0090617	0.0087847	0.0070694	0.010353	0.0090703	0.019547	0.020483	0.024455	0.020631	0.033356	0.022884	0.008903
Ltf (25g)	0.0016874	0.034457	0.011114	0.0064716	0.029586	0.01846	0.032596	0.01781	0.016453	0.038559	0.016883	0.0081345	0.0030643	0.0078591	0.057167	0.053011	0.040392	0.035482	0.0012166	0.0031701	0.010586	0.041167	0.01602	0.022784	0.058177	0.0035874	0.032539	0.010538	0.01017	0.003951	0.0058705	0.010758	0.010878	0.0064749	0.0033953	0.012144	0.0067183	0.0066418	0.0051173	0.0017012	0.0039664	0.0025591	0.03065	0.064653	0.066433	0.043646	0.067689	0.046991	0.0027678
Batf (20g)	0.00034189	0.001297	0.0063768	0.002975	0.036636	0.012965	0.022904	0.0024199	0.0023209	0.0068455	0.010206	0.0046752	0.0011169	0.0074903	0.020813	0.050337	0.051803	0.042707	0.0017155	0.0012691	0.0073659	0.033031	0.013789	0.019489	0.037885	0.0024595	0.0072845	0.0040218	0.0053805	0.0017505	0.0021533	0.0018832	0.0023726	0.00058643	0.0021246	0.0050092	0.0015044	0.0029024	0.0046444	0.0014098	0.0010999	0.0011169	0.019003	0.027721	0.021784	0.020706	0.02401	0.024021	0.0026934
Irf5 (243g)	0.0027541	0.0054625	0.017191	0.012032	0.032349	0.016314	0.018221	0.0048713	0.0066228	0.0092658	0.0096007	0.0084072	0.0056968	0.010544	0.024488	0.044627	0.036727	0.03187	0.0052666	0.0045369	0.0085697	0.037953	0.013647	0.018047	0.035496	0.0055532	0.0098895	0.010424	0.0096927	0.0048707	0.0060171	0.0066155	0.0053805	0.0057435	0.0069608	0.012243	0.0060531	0.010663	0.013406	0.0042612	0.0052477	0.0063459	0.034995	0.050271	0.060261	0.045309	0.025935	0.023064	0.0046293
Elf4 (329g)	0.0041103	0.0063398	0.012094	0.0097543	0.023537	0.017235	0.015068	0.0061799	0.0079481	0.015406	0.01173	0.0091561	0.0072236	0.009079	0.018288	0.030044	0.024135	0.026432	0.0089898	0.0054432	0.009827	0.025186	0.013546	0.017379	0.02816	0.006668	0.0094395	0.011185	0.0084235	0.0064064	0.0071029	0.0071183	0.0058681	0.0056688	0.0075977	0.010378	0.0057058	0.0074057	0.0096277	0.0049933	0.0060845	0.0052561	0.023101	0.027896	0.03269	0.025065	0.02727	0.020955	0.009733
Ets1 (1028g)	0.010543	0.012944	0.018133	0.015687	0.030249	0.021903	0.021629	0.012035	0.01341	0.020835	0.017858	0.014119	0.013077	0.014433	0.021473	0.029498	0.028147	0.027712	0.012884	0.0099554	0.015754	0.035159	0.024107	0.032513	0.027007	0.012168	0.017424	0.019158	0.017258	0.011054	0.012521	0.01141	0.012111	0.012746	0.013239	0.014076	0.011868	0.014159	0.014257	0.011028	0.012699	0.012382	0.022071	0.027612	0.033563	0.025226	0.026639	0.022415	0.012089
Elf1 (1358g)	0.0054692	0.0080593	0.014745	0.012576	0.026317	0.018965	0.017411	0.0079896	0.0085322	0.011177	0.0099501	0.010722	0.0092349	0.009757	0.016638	0.022725	0.021709	0.024478	0.0074473	0.0067115	0.012292	0.025108	0.015156	0.01964	0.020043	0.0083395	0.012419	0.013655	0.013262	0.0081237	0.009436	0.0086345	0.0089392	0.0085421	0.009325	0.0088321	0.0068244	0.0091828	0.010797	0.0070905	0.0085688	0.0073967	0.01673	0.019914	0.023566	0.020361	0.020921	0.019536	0.0071394
Fli1 (628g)	0.0037265	0.0063274	0.014954	0.011293	0.032204	0.019691	0.020621	0.00644	0.0061831	0.0083032	0.0093716	0.0088951	0.0052431	0.0085522	0.020354	0.030994	0.023093	0.031524	0.0059975	0.0051204	0.012001	0.033117	0.021396	0.032475	0.025475	0.0061376	0.01361	0.0127	0.012491	0.0053799	0.0068186	0.0063014	0.0078547	0.0063132	0.0074403	0.0114	0.0056996	0.0087464	0.011293	0.0050048	0.0059792	0.0043762	0.024027	0.030445	0.035211	0.027271	0.028405	0.023921	0.0061535
Spib (241g)	0.0098476	0.0088807	0.019865	0.011582	0.057554	0.035912	0.025288	0.010501	0.011766	0.010752	0.011598	0.013707	0.010035	0.013957	0.018669	0.044988	0.034001	0.041996	0.011318	0.010502	0.011244	0.027195	0.018627	0.019476	0.023744	0.012236	0.018821	0.01915	0.019396	0.01016	0.014274	0.010795	0.012504	0.012913	0.011603	0.011363	0.0077886	0.0097267	0.0158	0.012667	0.0096897	0.010306	0.023156	0.031286	0.032434	0.027178	0.0278	0.020281	0.012171
Runx3 (141g)	0.0052627	0.006165	0.0153	0.006254	0.047318	0.02135	0.028551	0.0058327	0.0064669	0.0066292	0.010135	0.0084466	0.0065942	0.0098237	0.026518	0.05428	0.049366	0.04597	0.007748	0.0048686	0.0078337	0.039583	0.016884	0.016159	0.043184	0.0062949	0.01324	0.01122	0.012738	0.0041352	0.0054954	0.0054538	0.008011	0.0058995	0.0054998	0.014193	0.0040401	0.0063759	0.012179	0.0059	0.0046353	0.0074156	0.025917	0.048868	0.057448	0.034142	0.046958	0.040311	0.0077805
Atf6 (109g)	0.0013316	0.0068379	0.015998	0.0091516	0.020075	0.0090891	0.025181	0.0050439	0.0051074	0.013761	0.011142	0.008044	0.0076552	0.0059669	0.015037	0.023486	0.022075	0.016223	0.0040176	0.0044064	0.024009	0.018389	0.0099169	0.016207	0.013315	0.0051099	0.0084468	0.0099171	0.0075509	0.0052164	0.0052092	0.0052157	0.0037918	0.0055891	0.0065922	0.010783	0.0037284	0.0071381	0.011644	0.0037428	0.0062392	0.0054436	0.0098917	0.016695	0.020437	0.014437	0.011622	0.012738	0.0050915
Mafb (83g)	0.0033407	0.010844	0.015438	0.014635	0.014987	0.006132	0.011556	0.0057445	0.0039882	0.021901	0.016293	0.0082665	0.0055695	0.010913	0.024272	0.039714	0.025624	0.02217	0.0054463	0.0021578	0.012256	0.053536	0.019028	0.019527	0.044029	0.0028517	0.021943	0.011308	0.014609	0.0016138	0.0023646	0.0052216	0.001844	0.0048914	0.0058405	0.012542	0.003795	0.012689	0.0080216	0.0025205	0.0063781	0.005068	0.066777	0.10439	0.13063	0.11598	0.013916	0.015952	0.0038494
Spic (272g)	0.0056238	0.01213	0.014876	0.014114	0.020645	0.011273	0.015812	0.0064581	0.006065	0.013934	0.011521	0.0093977	0.008218	0.010091	0.020214	0.036382	0.029949	0.023853	0.0080632	0.004296	0.0094513	0.044963	0.014985	0.017628	0.032713	0.0068916	0.010584	0.011444	0.010007	0.0056465	0.0070842	0.012204	0.0053447	0.0079739	0.0078187	0.021708	0.0094298	0.011638	0.013303	0.0051194	0.0078843	0.0069516	0.026585	0.046796	0.078317	0.056502	0.017593	0.016291	0.0061205
Cebpa (907g)	0.0048063	0.026776	0.036322	0.018662	0.013988	0.011077	0.013985	0.01182	0.0070708	0.010978	0.0098431	0.018125	0.0092078	0.0094377	0.018615	0.02198	0.018688	0.019797	0.0068236	0.006001	0.012514	0.028556	0.014649	0.019608	0.028098	0.0085361	0.015094	0.01827	0.014312	0.0055021	0.0069505	0.010088	0.0060307	0.010844	0.0096582	0.025941	0.018224	0.015563	0.011632	0.0065112	0.012323	0.010645	0.021907	0.029865	0.043159	0.033013	0.020796	0.017217	0.0066019
Cebpb (302g)	0.0013549	0.017099	0.013206	0.012442	0.011724	0.0082651	0.012912	0.0068402	0.0038445	0.0207	0.016416	0.01003	0.010392	0.0061638	0.01727	0.030814	0.022403	0.017863	0.0043039	0.0031001	0.0086367	0.04949	0.016673	0.019452	0.040323	0.0035304	0.01832	0.012856	0.013994	0.0022916	0.0033529	0.0055604	0.0027414	0.0065515	0.006677	0.020156	0.0090797	0.011253	0.0082333	0.0023033	0.0082057	0.0075664	0.023232	0.042588	0.076324	0.042882	0.021803	0.017666	0.0035439
Bcl3 (286g)	0.0036647	0.0062666	0.018535	0.010301	0.029861	0.012766	0.02137	0.0043164	0.0046344	0.011719	0.010179	0.0092287	0.0055147	0.0062643	0.015207	0.038309	0.051147	0.030699	0.0048034	0.0029155	0.0089814	0.031424	0.013846	0.018111	0.024538	0.0047396	0.017644	0.012798	0.01821	0.0030184	0.004969	0.0050298	0.0054075	0.0062398	0.0057916	0.015337	0.0075483	0.0092722	0.023659	0.0035352	0.0054554	0.0034983	0.016818	0.035322	0.044303	0.031134	0.015121	0.013628	0.0040585
Nfkb2 (442g)	0.0070678	0.0093128	0.018605	0.010068	0.028644	0.015452	0.019218	0.010696	0.0089764	0.01644	0.014067	0.010845	0.0090385	0.010402	0.017997	0.035588	0.056332	0.025	0.0099803	0.0063131	0.011036	0.032352	0.020465	0.018554	0.024254	0.009676	0.020431	0.01517	0.019217	0.0046081	0.0055146	0.0085972	0.0059461	0.0092576	0.011371	0.011229	0.0094153	0.011005	0.01486	0.0068807	0.00915	0.0080954	0.017537	0.032216	0.038813	0.023455	0.019647	0.019923	0.0089262
Relb (711g)	0.004614	0.0076706	0.016033	0.013926	0.02233	0.010831	0.016392	0.0067633	0.0062349	0.012526	0.011018	0.010327	0.0069428	0.0082187	0.015099	0.030281	0.044542	0.021887	0.0063343	0.0042815	0.0094338	0.031194	0.015375	0.01867	0.019777	0.0071858	0.013643	0.014579	0.012531	0.0036864	0.0048098	0.0065864	0.0047626	0.0072094	0.0085888	0.011554	0.0067276	0.010083	0.019148	0.0054246	0.0076291	0.0052282	0.015808	0.027312	0.03884	0.024557	0.014376	0.016447	0.0063735
Irf1 (652g)	0.0050722	0.0098257	0.015802	0.013409	0.022187	0.011986	0.019222	0.0080342	0.006723	0.012916	0.011375	0.01153	0.010477	0.0085674	0.018982	0.028607	0.031426	0.022264	0.0067321	0.0045537	0.011434	0.047461	0.023147	0.030374	0.021928	0.0078311	0.019492	0.017242	0.01646	0.0042108	0.0051955	0.0079971	0.0061127	0.0088855	0.0095087	0.016109	0.0077348	0.011508	0.028093	0.0065764	0.010615	0.0088332	0.015815	0.029744	0.050615	0.025685	0.016687	0.017979	0.0059281
Stat2 (441g)	0.0041563	0.0057382	0.01168	0.012373	0.018668	0.009011	0.016274	0.005128	0.0050759	0.0087587	0.0082771	0.0070092	0.0050517	0.0064348	0.019206	0.021981	0.023433	0.020133	0.0062387	0.0042724	0.0087217	0.027704	0.015555	0.024516	0.020926	0.0043356	0.0089936	0.013289	0.008509	0.0032383	0.0046368	0.0050181	0.0050102	0.0043792	0.0052198	0.0091191	0.0063249	0.0079753	0.010509	0.0035313	0.0055821	0.003069	0.014608	0.025602	0.029366	0.020619	0.011078	0.0094291	0.0057865
Irf8 (1051g)	0.0056271	0.0094875	0.016563	0.015712	0.022303	0.016661	0.017652	0.0078444	0.0099631	0.015852	0.013871	0.013133	0.0098687	0.011501	0.018191	0.027225	0.02582	0.025054	0.0076422	0.0056797	0.013463	0.029939	0.016105	0.019968	0.023805	0.0092318	0.012964	0.015122	0.011536	0.0083013	0.0096405	0.011465	0.0082821	0.010239	0.010439	0.015201	0.010748	0.012844	0.018172	0.007818	0.010774	0.0095825	0.023597	0.029553	0.03775	0.030459	0.020575	0.019213	0.0075761
Irf7 (827g)	0.0051966	0.0097709	0.015761	0.013216	0.022848	0.014516	0.017811	0.0085248	0.0082834	0.014592	0.013081	0.012053	0.0097062	0.010732	0.022117	0.031913	0.030644	0.025166	0.0084083	0.0066357	0.013187	0.037477	0.019099	0.024019	0.028183	0.0086779	0.016536	0.017594	0.01522	0.0067339	0.0096074	0.0095799	0.0085072	0.011445	0.010068	0.015349	0.008998	0.012753	0.021894	0.0077804	0.0092305	0.009245	0.023217	0.035325	0.049422	0.034058	0.019375	0.018444	0.0083361
Stat1 (679g)	0.0044725	0.0077962	0.01538	0.013089	0.034932	0.019094	0.023895	0.0064203	0.0074749	0.012873	0.012232	0.010844	0.0081318	0.010204	0.021624	0.039316	0.040733	0.033065	0.0083449	0.0060165	0.011086	0.040942	0.017782	0.022072	0.031616	0.007325	0.014858	0.014159	0.014575	0.0052869	0.0070549	0.006965	0.0066776	0.0072754	0.0080568	0.015029	0.0079968	0.0098341	0.018586	0.0061611	0.0075968	0.0065446	0.027101	0.042629	0.057817	0.039428	0.024326	0.021999	0.0079737
Rel (365g)	0.0031148	0.0071256	0.015369	0.014112	0.025775	0.010466	0.016826	0.0052345	0.0043897	0.012967	0.010475	0.0086366	0.0056937	0.0067027	0.018604	0.040665	0.052382	0.028818	0.0042546	0.0029812	0.0086519	0.042694	0.014695	0.018739	0.026918	0.0043593	0.01289	0.010728	0.0099472	0.0030349	0.0036438	0.004749	0.0037425	0.004972	0.0059192	0.012158	0.0046934	0.010252	0.0099297	0.0033866	0.0061271	0.0058247	0.020034	0.038365	0.060095	0.03303	0.016278	0.016034	0.0030133
Irf2 (401g)	0.0034819	0.0056205	0.012804	0.0099319	0.023344	0.010216	0.016569	0.0044663	0.0041428	0.0075172	0.0062989	0.006857	0.0043851	0.0053123	0.013144	0.025517	0.029668	0.022908	0.0037057	0.0025538	0.0073307	0.025827	0.011332	0.019719	0.021562	0.0037401	0.0095687	0.0126	0.0093668	0.0023958	0.0037532	0.0041788	0.0044535	0.0041473	0.0044571	0.008677	0.0031391	0.0069815	0.011812	0.0028885	0.0042829	0.0037503	0.015734	0.026351	0.031595	0.025535	0.012797	0.01191	0.0031277
Irf9 (723g)	0.0022978	0.0070876	0.012552	0.011481	0.021323	0.012967	0.015773	0.0063242	0.00548	0.011052	0.010383	0.0090909	0.0063844	0.0077084	0.016236	0.024951	0.022832	0.022738	0.0051255	0.0049221	0.010223	0.032827	0.017575	0.027322	0.021519	0.0052208	0.013283	0.01391	0.012935	0.0045984	0.0078546	0.0073946	0.006419	0.005456	0.0072397	0.014186	0.0066785	0.0092842	0.010804	0.0035898	0.0068487	0.004345	0.017087	0.027658	0.032558	0.020351	0.016178	0.014432	0.0049846
Nfkb1 (552g)	0.0025257	0.0065548	0.013373	0.012727	0.021964	0.01194	0.014228	0.0057926	0.0045732	0.012762	0.010188	0.0086116	0.0060272	0.0064954	0.014455	0.027697	0.028978	0.023849	0.0047364	0.00323	0.0090772	0.031105	0.014186	0.020454	0.02254	0.0043212	0.0099752	0.011354	0.0089455	0.0039335	0.0052765	0.0048804	0.0054204	0.004088	0.0056012	0.013107	0.0049322	0.0059719	0.0090142	0.0034468	0.00578	0.0041038	0.015805	0.026117	0.036705	0.022507	0.017249	0.016638	0.0041201
Crem (1128g)	0.0053807	0.010825	0.012634	0.012655	0.014484	0.010743	0.015058	0.0096192	0.0086554	0.01375	0.01167	0.013425	0.010687	0.0092164	0.0155	0.018568	0.019334	0.015263	0.0073615	0.0066632	0.012228	0.025657	0.014284	0.016754	0.015027	0.0073804	0.013302	0.012714	0.011646	0.0070931	0.0080808	0.0097264	0.0072881	0.0080233	0.010001	0.011666	0.006803	0.011642	0.0096058	0.0071833	0.010174	0.0089353	0.011642	0.017603	0.024552	0.013852	0.013168	0.015937	0.006616
Rela (188g)	0.00095506	0.0059493	0.0088717	0.0089287	0.015119	0.0093148	0.012534	0.0047202	0.0047057	0.010562	0.0084542	0.008131	0.0072806	0.0058047	0.0097216	0.019231	0.039366	0.014472	0.0027815	0.0035241	0.0071825	0.024888	0.014249	0.016137	0.01785	0.004349	0.010553	0.010871	0.0091824	0.0037886	0.0044642	0.0045215	0.0039082	0.0033117	0.0058118	0.007867	0.0032001	0.0060237	0.0054095	0.0033804	0.0061828	0.0045068	0.0084519	0.015048	0.022989	0.011823	0.012498	0.011981	0.0036161
Nr2f2 (15g)	0.00065763	0.0023723	0.0060111	0.004193	0.0010751	0.0015033	0.0021412	0.022632	0.0045138	0.0047882	0.0025668	0.0061408	0.0018893	0.010718	0.015281	0.0038327	0.0023814	0.0010426	0.015899	0.00059938	0.006618	0.042982	0.0083615	0.0086944	0.0039093	0.0034971	0.0030891	0.0087615	0.001865	0.00070841	0.0012267	0.0045937	0.00081304	0.0013057	0.019819	0.027277	2.142e-06	0.0046799	0.0009925	0.0027535	0.0061568	0.0021395	0.0036569	0.0036611	0.0087006	0.0013021	0.0010273	0.0030781	0.0149
Hoxa10 (39g)	0.00038494	0.0029248	0.0037371	0.010329	0.00071221	0.0017685	0.0017974	0.0050791	0.012441	0.0027843	0.0031631	0.0062231	0.0037004	0.015826	0.010156	0.0017941	0.00092246	0.0021281	0.0033475	0.0028442	0.0088472	0.005733	0.0080205	0.011218	0.0044533	0.01403	0.0039745	0.0099507	0.0096331	0.00051177	0.00096659	0.0076391	0.00058757	0.0016399	0.0074304	0.003239	0.0016225	0.0077487	0.0017562	0.018998	0.0066881	0.0019276	0.0030952	0.0023571	0.0016594	0.0012886	0.0020934	0.0027916	0.0019909
Pbx1 (15g)	0.00062674	0.0029577	0.0060596	0.0046227	0.0011237	0.0010955	0.0021519	0.0039738	0.0059921	0.0039923	0.0043698	0.0062834	0.0061521	0.0083875	0.03653	0.0028264	0.00090258	0.0016267	0.00080474	0.00013822	0.0080427	0.0060029	0.0073699	0.013872	0.002756	0.0048457	0.0026381	0.015349	0.0013423	0.00025931	0.00074996	0	0.00054838	0.0023802	0.0088734	0.0059953	0.0038482	0.0054357	0.00083249	0.0035097	0.0044241	0.0030708	0.002553	0.0033833	0.0023933	0.00079997	0.0013076	0.0029518	0.0031038
Meis1 (30g)	0.00027827	0.0033111	0.002832	0.0049359	0.0024842	0.0024533	0.0026435	0.0077148	0.0043715	0.0036343	0.0033694	0.0036195	0.0016652	0.013691	0.0019989	0.0024538	0.0033051	0.003427	0.0036094	0.0014223	0.0045102	0.0049983	0.003559	0.0037291	0.014611	0.0038201	0.0019613	0.0049	0.0012082	0.0010372	0.0017686	0.0084671	0.0011142	0.0012879	0.0048539	0.0076741	0.034909	0.0013198	0.0024637	0.0017311	0.0025998	0.0018513	0.0028315	0.0025986	0.0034974	0.0020396	0.009171	0.0054216	0.0019245
Hoxa5 (14g)	0.00035804	0.0023689	0.0022927	0.003863	0.0017255	0.00044009	0.0020552	0.0046345	0.0086546	0.0025491	0.0029459	0.0047545	0.001259	0.01415	0.0050537	0.0011059	0.00085201	0.0010894	0.0033278	0.0042519	0.0046067	0.0067961	0.004103	0.006153	0.00076587	0.0030543	0.001555	0.0034842	0.00078744	0.00062142	0.00078829	0.0026717	0.00030422	0.0013245	0.0060404	0.0022069	0.0005197	0.0045282	0.00074847	0.010119	0.0045956	0.0015509	0.0026975	0.0016126	0.0020837	0.0010896	0.00084681	0.0031486	0.0024018
Sox11 (15g)	0.00023843	0.0044415	0.0056865	0.013649	0.0019013	0.0046604	0.0015822	0.0077406	0.01894	0.090491	0.060202	0.0083129	0.0095454	0.014442	0.013843	0.0034215	0.0012959	0.0019962	0.0093219	0.003209	0.014499	0.020009	0.010275	0.0062101	0.0062311	0.0048627	0.0080414	0.01545	0.0098361	0.0024751	0.0028622	0.0082965	0.002743	0.0047385	0.0074818	0.0039665	0.0020721	0.013032	0.0048655	0.0083838	0.0056284	0.0025487	0.0031086	0.003102	0.020699	0.0033725	0.0051178	0.0036294	0.0039411
Hoxc9 (33g)	0.013875	0.0069355	0.0041624	0.0055763	0.0040566	0.0058667	0.0028247	0.005077	0.019174	0.011775	0.009667	0.0046488	0.011583	0.014959	0.0031119	0.003703	0.0029564	0.0034647	0.017862	0.0023561	0.0089931	0.014977	0.019287	0.026366	0.0035818	0.0065016	0.0028914	0.004835	0.0077008	0.0013754	0.001861	0.014661	0.0021779	0.010672	0.012404	0.0047087	0.0011536	0.008436	0.0068323	0.021302	0.0047689	0.0079378	0.004526	0.0038193	0.022	0.0042596	0.0023945	0.00407	0.012339
Sox4 (157g)	0.002581	0.0065775	0.0097331	0.029023	0.0042091	0.0059414	0.0057565	0.013242	0.015536	0.026614	0.019951	0.018666	0.02268	0.016716	0.019942	0.0069777	0.014764	0.005308	0.0084931	0.006271	0.017712	0.016874	0.017845	0.015548	0.0084191	0.010711	0.013103	0.016662	0.01494	0.0015145	0.0022533	0.016102	0.0018772	0.003337	0.012118	0.0043215	0.0031054	0.0064057	0.0039477	0.0099119	0.015606	0.020857	0.0085345	0.01015	0.011733	0.0082124	0.0060347	0.0094404	0.0043238
Tead2 (155g)	0.011242	0.0073556	0.010368	0.019151	0.0096343	0.011402	0.0067196	0.011968	0.036727	0.028765	0.026479	0.018494	0.01962	0.030992	0.016964	0.007941	0.017297	0.013265	0.019029	0.010989	0.023831	0.013434	0.022633	0.021022	0.0075114	0.025307	0.013924	0.013968	0.017361	0.0066707	0.0077612	0.033502	0.0051647	0.008601	0.033144	0.0062322	0.024596	0.012536	0.0072138	0.027755	0.018477	0.013616	0.011594	0.0074625	0.012466	0.0082342	0.0098931	0.014479	0.016066
Zfp580 (145g)	0.0063427	0.0078826	0.0096346	0.015744	0.0053282	0.0084844	0.004792	0.0082578	0.017574	0.016415	0.01336	0.012277	0.010485	0.014603	0.0087323	0.007081	0.0077819	0.007337	0.0096409	0.0053595	0.016445	0.011568	0.01567	0.020524	0.010753	0.0098736	0.0064889	0.014837	0.0076001	0.0034457	0.0038398	0.0099375	0.002505	0.0060603	0.011189	0.0058285	0.0066426	0.0080812	0.0053431	0.012462	0.0076762	0.0094363	0.0068031	0.0065553	0.01266	0.0064688	0.0049576	0.0086267	0.0085485
Hoxc10 (22g)	0.0037301	0.003045	0.0059547	0.0053198	0.0061537	0.0028708	0.0024848	0.0033008	0.0096119	0.029891	0.023698	0.0037148	0.0048676	0.0081664	0.0039809	0.0037819	0.0034002	0.0055537	0.020008	0.0037057	0.0058208	0.0027151	0.0065901	0.0057796	0.0067743	0.0034936	0.0042101	0.0035612	0.0055116	0.0010973	0.0021334	0.00090333	0.0030045	0.002793	0.0050454	0.0013	0.00077404	0.0078442	0.0032929	0.036617	0.0026944	0.0044009	0.0031638	0.0029721	0.0028738	0.0041856	0.0032135	0.0031578	0.033062
Hoxb8 (14g)	0.00017472	0.0012646	0.001076	0.003932	0.0036068	0.0047395	0.0039296	0.00083836	0.0091718	0.00092778	0.0021463	0.0035458	0.0010257	0.0088562	0.0045091	0.00087818	0.00048246	0.003271	0.00088771	0.0012076	0.0046446	0.0031749	0.0068755	0.0043192	0.0011726	0.0046935	0.00097939	0.00072969	0.0024215	0.00023207	0.00037349	0.00106	0.00018339	0.00015677	0.0034127	0.0010175	0.0015126	0.0053577	0.00090653	0.014653	0.0026134	0.00074717	0.0016387	0.00046187	0.00073547	0.00034295	0.00094383	0.0018814	0.00090643
Creb3 (230g)	0.0090584	0.012693	0.014289	0.017365	0.010342	0.011601	0.026135	0.01277	0.029972	0.030037	0.030158	0.013781	0.01649	0.017007	0.019103	0.014638	0.011262	0.015983	0.016343	0.0073798	0.022713	0.019339	0.020054	0.019963	0.016904	0.013046	0.011389	0.014687	0.013242	0.0072836	0.0084457	0.025154	0.010624	0.012961	0.017135	0.0098424	0.021224	0.011366	0.011731	0.010286	0.018515	0.013726	0.014046	0.01499	0.018277	0.018431	0.017477	0.01704	0.014996
Creb3l1 (551g)	0.01074	0.013652	0.01553	0.025597	0.009472	0.010071	0.015784	0.014078	0.022982	0.032099	0.030449	0.01687	0.014494	0.01596	0.022504	0.012683	0.011018	0.012139	0.015962	0.0057986	0.022489	0.017856	0.020864	0.023234	0.016234	0.011774	0.016622	0.020599	0.018078	0.0051596	0.0067767	0.013914	0.0072122	0.014612	0.013631	0.0099066	0.013632	0.011873	0.01034	0.010447	0.016625	0.012019	0.013168	0.014861	0.014729	0.012961	0.014818	0.020644	0.014251
Creb3l2 (308g)	0.0041162	0.011263	0.021076	0.022558	0.0062298	0.0064301	0.016434	0.011937	0.019294	0.041582	0.031433	0.013834	0.0097493	0.010264	0.019271	0.007807	0.0077302	0.0082166	0.010198	0.0043824	0.017498	0.015345	0.016549	0.018565	0.014638	0.008109	0.0096669	0.014263	0.011901	0.0032815	0.0039477	0.011032	0.0046037	0.0072031	0.0096406	0.0068021	0.010978	0.0099939	0.0063892	0.0069126	0.011841	0.0080496	0.0084924	0.011007	0.01242	0.010574	0.008253	0.012913	0.0086821
Fosl1 (651g)	0.042962	0.024117	0.024271	0.023348	0.016036	0.019549	0.019898	0.021313	0.031507	0.066183	0.057523	0.021013	0.026502	0.023132	0.035841	0.024814	0.026296	0.01955	0.041794	0.02005	0.022324	0.029295	0.032255	0.02957	0.030938	0.022412	0.027279	0.028365	0.024083	0.017359	0.015853	0.022815	0.015798	0.018543	0.02267	0.022437	0.023624	0.024804	0.020039	0.019839	0.024927	0.027435	0.022951	0.029313	0.029497	0.022582	0.024512	0.02977	0.039986
Sox9 (92g)	0.015317	0.019984	0.022701	0.049509	0.0048971	0.0098527	0.008666	0.015893	0.07899	0.20584	0.19093	0.026547	0.012393	0.018716	0.021828	0.013889	0.014702	0.0057081	0.022678	0.008189	0.017275	0.024155	0.033058	0.023654	0.034138	0.013291	0.044242	0.049825	0.023388	0.0027586	0.004899	0.032118	0.00734	0.0090245	0.011719	0.014772	0.027776	0.02234	0.005481	0.0051942	0.015752	0.012135	0.013091	0.02602	0.021954	0.012036	0.016529	0.023532	0.02474
Nfatc1 (56g)	0.012793	0.016358	0.013149	0.029546	0.0069063	0.010569	0.0064013	0.016809	0.054728	0.17876	0.16837	0.011399	0.0053737	0.018988	0.02256	0.011224	0.010876	0.0075056	0.033678	0.0029474	0.018158	0.019686	0.03379	0.026584	0.019169	0.012668	0.010084	0.014911	0.0065717	0.0023513	0.0049286	0.022252	0.0091647	0.0026488	0.01234	0.0075719	0.01779	0.0051586	0.0034762	0.0040527	0.014358	0.013065	0.010715	0.015373	0.013869	0.0077614	0.01039	0.018107	0.023293
Rora (45g)	0.011264	0.0085847	0.013481	0.050163	0.0058453	0.0068648	0.0052191	0.0070768	0.0058629	0.025112	0.025493	0.0093346	0.028195	0.0095778	0.022071	0.0068554	0.010416	0.0058436	0.011515	0.0029778	0.012792	0.011467	0.011963	0.016043	0.01334	0.0044231	0.009209	0.012364	0.0097123	0.002739	0.0031878	0.02287	0.0026326	0.0035818	0.020382	0.024102	0.0081891	0.0081581	0.0031447	0.0043483	0.086903	0.13585	0.006766	0.0097638	0.012597	0.0057864	0.0075367	0.015885	0.012777
Nfix (38g)	0.0013117	0.0087235	0.0099459	0.067142	0.002693	0.006142	0.0042138	0.011388	0.0068175	0.01318	0.020404	0.01088	0.0087526	0.011503	0.013852	0.0045184	0.0059037	0.0053429	0.0091496	0.0015073	0.007816	0.0084145	0.011279	0.015698	0.0082891	0.0040541	0.0073385	0.020466	0.0069389	0.00094525	0.002064	0.0032703	0.0047866	0.0022076	0.0050279	0.0036128	0.0025723	0.010653	0.0016406	0.0050535	0.0049623	0.0024329	0.0042911	0.0065048	0.0049793	0.003654	0.0054227	0.0076129	0.0048762
Twist2 (17g)	0.009103	0.010543	0.0015705	0.0092732	0.0050836	0.0045168	0.0047404	0.0089415	0.012211	0.026315	0.039641	0.0064561	0.0072865	0.018021	0.017439	0.0032653	0.0044576	0.0029795	0.01707	0.0035428	0.0086546	0.006756	0.013393	0.013605	0.0069401	0.0057546	0.0035886	0.0089105	0.0091491	0.0016594	0.00096847	0.0055439	0.0011767	0.0064041	0.0086356	0.0030559	0.0061395	0.0066268	0.0017673	0.0031	0.012966	0.0055814	0.0043788	0.0074836	0.0023576	0.00097174	0.0029452	0.011543	0.013771
Tcf4 (12g)	0.00018942	0.011626	0.0074238	0.023876	0.0053517	0.0060888	0.0079883	0.0097175	0.009766	0.012262	0.02818	0.021995	0.0047119	0.018025	0.012038	0.011977	0.018682	0.018673	0.0022869	0.0012943	0.012274	0.044025	0.032135	0.12815	0.0044089	0.0028482	0.0049811	0.03318	0.0045576	0.00075939	0.0011535	0.0022636	0.0016091	0.0020922	0.00653	0.0090276	0.0022725	0.003856	0.0010046	0.0010281	0.011355	0.0022176	0.010983	0.017324	0.026448	0.016325	0.0048384	0.012925	0.0029588
Gtf2ird1 (47g)	0.0037737	0.0046881	0.007272	0.033162	0.0046711	0.0051038	0.0078258	0.0054554	0.0094381	0.012607	0.010835	0.0075242	0.0054701	0.0082256	0.0087617	0.005364	0.004411	0.0050107	0.0060526	0.0042861	0.010492	0.0081484	0.0087278	0.012781	0.0064699	0.0055904	0.0057038	0.010683	0.0046223	0.0033214	0.0037124	0.0066195	0.010082	0.0032967	0.0074717	0.0035668	0.0056751	0.0084341	0.0040003	0.0049696	0.013397	0.0077673	0.0067762	0.0064146	0.005912	0.005992	0.0061684	0.0059542	0.011377
Myog (60g)	0.0043393	0.024656	0.010568	0.01843	0.0082934	0.0096268	0.012172	0.036549	0.031332	0.025707	0.025482	0.015798	0.012116	0.017793	0.017719	0.01037	0.011169	0.011499	0.016826	0.0046767	0.025094	0.011866	0.024497	0.019723	0.010559	0.013437	0.018386	0.014797	0.011684	0.0068095	0.0084678	0.011983	0.0048644	0.0092484	0.01504	0.012604	0.010829	0.015543	0.0058622	0.010352	0.013548	0.0084305	0.012659	0.012523	0.016422	0.016527	0.010568	0.013714	0.011471
Zfp329 (19g)	6.2581e-05	0.0016214	0.0077902	0.1369	0.0007072	0.0010064	0.0019847	0.0045186	0.011887	0.0074908	0.0082883	0.021879	0.0013053	0.0099686	0.0029826	0.0011542	0.0011808	0.00057469	0.0031923	0.0012814	0.037554	0.0017386	0.016472	0.034544	0.0017408	0.0037511	0.0016911	0.0057905	0.032849	0.00034961	0.0005919	0.0013154	0.00022897	0.0011816	0.0026326	0.0003425	0.00097089	0.00096992	0.0012193	0.0044831	0.0019529	0.00053623	0.00274	0.001437	0.0012637	0.00038343	0.00073536	0.0029384	0.0015007
Ebf1 (27g)	0.0002751	0.032498	0.0061319	0.0064403	0.072626	0.084175	0.027817	0.015284	0.0035245	0.0068962	0.0055562	0.0073536	0.0029841	0.0057628	0.0030987	0.0098551	0.006513	0.023406	0.0002797	0.0019948	0.010298	0.0098638	0.012932	0.028511	0.01934	0.0021841	0.0058826	0.0079755	0.0049273	0.0009981	0.002018	0.0049852	0.0017065	0.0045526	0.0034895	0.0019282	0.0045512	0.003296	0.0030242	0.0018338	0.0019915	0.0013657	0.007533	0.014583	0.017137	0.021883	0.003456	0.0055108	0.0018504
Nfia (11g)	0.00023584	0.081888	0.0075411	0.011554	0.01112	0.023399	0.01069	0.040491	0.0051396	0.012667	0.0079273	0.012423	0.0052816	0.010182	0.006126	0.012295	0.0043059	0.020333	0.00028651	0.0010261	0.015036	0.017298	0.027139	0.046902	0.041938	0.003013	0.0080919	0.017162	0.0019318	0.0011517	0.0014792	0.014816	0.0016841	0.0095255	0.0072743	0.014673	0.037479	0.005592	0.0015642	0.0018507	0.0030428	0.0025947	0.012379	0.028442	0.036841	0.034307	0.0032263	0.0092435	0.0013068
Nfib (20g)	0.00020075	0.0078078	0.0081799	0.015061	0.0031482	0.0040363	0.0039357	0.0085859	0.0052466	0.013862	0.015822	0.01508	0.0031579	0.0062736	0.0050282	0.0033349	0.0015745	0.01247	0.0012205	0.00059541	0.0082264	0.013119	0.016345	0.042987	0.004736	0.00314	0.012333	0.027885	0.0030836	0.0010787	0.0012875	0.0048165	0.001928	0.0021116	0.0048619	0.0036871	0.00065989	0.0037102	0.0021665	0.0016704	0.0025545	0.0024832	0.0033677	0.00426	0.0048881	0.0046644	0.0024691	0.0072673	0.0018136
Ar (19g)	0.001048	0.0066203	0.0060136	0.012742	0.0069544	0.01323	0.0029626	0.0053897	0.0026341	0.023028	0.018491	0.0060672	0.0068572	0.0034222	0.0054193	0.0037788	0.0048799	0.0041225	0.0056256	0.00059542	0.0084332	0.0063154	0.010975	0.030296	0.0086305	0.001174	0.011179	0.024817	0.0038897	0.00024256	0.00045559	0	0.00086104	0.0009458	0.00172	0.0019399	0.00046088	0.0048054	0.001868	0.0022446	0.0015138	0.0032331	0.0040641	0.010295	0.0060502	0.005647	0.0018957	0.0051401	0.0019776
Nr1d2 (21g)	0.00023193	0.0032982	0.012109	0.013615	0.004093	0.0029181	0.0035971	0.0045198	0.002957	0.011346	0.0070258	0.011526	0.0063212	0.003462	0.0052336	0.0042319	0.0064344	0.0039199	0.0013139	0.0024797	0.010442	0.011535	0.0097937	0.048215	0.0090442	0.0028221	0.0069381	0.033348	0.0042489	0.0012623	0.0014064	0.0039342	0.0014182	0.0025881	0.0037506	0.002927	0.0030013	0.007336	0.0031147	0.0019199	0.0033433	0.0038175	0.0044195	0.0060885	0.0077393	0.0047566	0.0039045	0.0035351	0.0022647
Tef (64g)	0.00012759	0.0058114	0.027139	0.030416	0.001997	0.0019435	0.0036604	0.019059	0.0035434	0.0071385	0.0059227	0.020015	0.0055972	0.0041472	0.0075195	0.0047942	0.0042881	0.0035585	0.00154	0.0017242	0.0098538	0.012203	0.0090996	0.02464	0.011961	0.0021229	0.0032977	0.032295	0.0035039	0.0012567	0.0016697	0.0031432	0.0017703	0.0032836	0.0038617	0.0071885	0.003217	0.0057917	0.0025608	0.0015708	0.004331	0.0023501	0.0044781	0.0070734	0.01107	0.0073762	0.0032552	0.0055413	0.0013372
Dbp (46g)	0.00036108	0.0043515	0.053357	0.018825	0.0036548	0.0020138	0.0049082	0.0071117	0.0031231	0.0098256	0.0074766	0.012057	0.0034575	0.0039925	0.006445	0.0053623	0.0033926	0.00486	0.0013618	0.001486	0.010017	0.025745	0.021917	0.07522	0.013953	0.0032266	0.0059662	0.033603	0.0036019	0.00034128	0.00063724	0.0036034	0.00081756	0.0019057	0.0032931	0.01288	0.0021367	0.0069656	0.0031895	0.0022817	0.0039092	0.0019998	0.0049021	0.0070007	0.0097643	0.0051975	0.0027912	0.0052254	0.0019353
Cebpg (15g)	0.00031955	0.0022136	0.003284	0.0020771	0.0046254	0.0040475	0.0040984	0.0021752	0.0048233	0.0047286	0.003302	0.0030044	0.0021581	0.0028525	0.0011219	0.0048358	0.0060879	0.0048077	0.00069771	0.001928	0.0033859	0.011868	0.0043103	0.0071848	0.0061586	0.0019586	0.0016381	0.0036019	0.0008489	0.0017386	0.0021918	0.0040152	0.002181	0.0011053	0.0016566	0.003015	0.0017914	0.0012068	0.0014597	0.0010989	0.0012374	0.00039724	0.0032423	0.0039436	0.0068325	0.0027169	0.004381	0.0035738	0.0013624
Sox5 (16g)	1.4477e-05	0.0003963	0.00015681	0.0013212	0.00018792	0.00033483	0.0012843	7.3779e-05	0.00091022	0.0020859	0.00098398	0.0074353	0.00027541	0.00032637	0	0.00014391	0.0011047	0.00042214	0.00015981	0.0013823	0.0010958	0.00032039	0.00017697	0.00025715	0.00066853	0.00055913	0.00042223	0.0011925	5.9496e-05	0.00016219	2.1298e-05	0	0.0001416	0.00066576	0.00076972	0	0.0029989	0.0011275	0.00035116	0.00037143	0.00051349	8.5561e-05	0.00041394	0.00039588	0.00013989	0.00015709	0.00026297	0.00069602	0.00022327
Dmrtb1 (14g)	0.00030884	0.0042615	0.0050448	0.0092689	0.0014401	0.0023247	0.0033051	0.0047785	0.0072712	0.0048611	0.0030048	0.010064	0.0046583	0.0042233	0.005142	0.0028939	0.005305	0.0026768	0.0020855	0.0031963	0.0087595	0.003999	0.0032692	0.0044187	0.0025617	0.0057552	0.0058953	0.0072937	0.0031549	0.0039002	0.0027515	0.0069488	0.001751	0.0034723	0.010684	0.0043025	0.0070472	0.0051442	0.0037454	0.0039307	0.0044387	0.0034253	0.0043536	0.0031164	0.0038227	0.0056126	0.0036245	0.0034007	0.0028852
Ovol2 (255g)	0.0018703	0.0062664	0.0079611	0.0081298	0.0060797	0.0078877	0.0093703	0.0083201	0.0070052	0.0059007	0.0051777	0.014452	0.0055819	0.0064173	0.0066972	0.0060502	0.005666	0.0077212	0.0047634	0.0053298	0.010608	0.0063258	0.0063649	0.006969	0.0067543	0.0075018	0.0065404	0.0097408	0.0061695	0.0059303	0.0063314	0.0071026	0.005728	0.011564	0.0076333	0.011933	0.0092849	0.010862	0.018495	0.0057884	0.0081645	0.0046372	0.0064003	0.0059852	0.0054678	0.0063835	0.0069679	0.0074305	0.0050612
Zscan12 (101g)	0.00045907	0.0024913	0.0037799	0.0056577	0.0027543	0.0029333	0.0040891	0.0029988	0.0051526	0.00298	0.0022866	0.017306	0.0027197	0.004484	0.0033869	0.0031107	0.0022719	0.0030949	0.0021433	0.0025929	0.0053846	0.0034928	0.0027843	0.0042052	0.0028562	0.0042025	0.0042706	0.0049332	0.0023894	0.0030172	0.0033572	0.0041123	0.0024915	0.0016344	0.0052416	0.0025226	0.002041	0.0072377	0.0028862	0.0041822	0.0067146	0.0019175	0.0027223	0.0025119	0.0037421	0.00286	0.00299	0.0033579	0.0022152
Rara (23g)	0.00010877	0.0016896	0.0045535	0.0038747	0.011216	0.0023127	0.0044345	0.0025066	0.0032769	0.0080702	0.0065555	0.0044873	0.0019996	0.0039924	0.0032434	0.016068	0.004653	0.008884	0.0033506	0.0024218	0.0030552	0.013849	0.0045153	0.0045384	0.012466	0.0011136	0.011873	0.0048586	0.0042212	0.00091462	0.0010249	0.0028525	0.0008031	0.00073239	0.0047989	0.0028365	0.00097319	0.001901	0.0017778	0.00061965	0.0021403	0.0015159	0.0073186	0.019921	0.017863	0.0052612	0.0048362	0.008575	0.0026996
Gtf3c2 (12g)	0.00015751	0.0064887	0.0063028	0.0097519	0.0029248	0.0022889	0.0035165	0.0051686	0	0.012759	0.0075232	0.007211	0.0037606	0.0061143	0.0033773	0.0066071	0.0069148	0.0050459	0.0020961	0.0023424	0.0049672	0.014485	0.0082925	0.0080973	0.0046179	0.00201	0.0067123	0.0072712	0.0046369	0.0035293	0.0043162	0.0086566	0.002009	0.0012913	0.0068573	0.0023218	0.0029564	0.0054535	0.0015276	0.0011613	0.0059292	0.0025895	0.0028316	0.0057259	0.0094883	0.0041596	0.0032327	0.015079	0.0015747
Pura (15g)	6.4033e-05	0.001645	0.005902	0.0044265	0.0080805	0.0075443	0.0033619	0.0020777	0.0027353	0.0035794	0.0028672	0.0034962	0.0012305	0.0045276	0.0048633	0.006687	0.0060526	0.0038734	0	0.001334	0.02635	0.01058	0.0087916	0.023336	0.005176	0.0018177	0.0028521	0.0071573	0.0026729	0.0026058	0.0031994	0.0024762	0.0016781	0.0013988	0.0014181	0.0050092	0.0021999	0.0068341	0.002834	0.0033803	0.001048	0.001087	0.0045085	0.0064373	0.0080228	0.0086627	0.0061684	0.0043109	0.0010653
Zbtb24 (11g)	4.0149e-05	0.0027494	0.0096753	0.0028929	0.010274	0.0076053	0.0048275	0.0052802	0.0049161	0.014602	0.0086798	0.0033563	0.00549	0.0027021	0.0015549	0.0035509	0.0035394	0.0071979	2.9732e-05	0.0026468	0.016494	0.0059636	0.0091923	0.013562	0.0040851	0.0027178	0.0021479	0.01142	0.0030987	0.001667	0.0012305	0.00049703	0.0010171	0.0059011	0.0066292	0.0037584	0.0018721	0.0051218	0.002088	0.0022087	0.0024056	0.0015066	0.0028607	0.0026909	0.0029174	0.0016221	0.0043233	0.010406	0.0012404
Zbtb11 (14g)	9.0667e-05	0.0029542	0.0061278	0.019067	0.0042279	0.0026545	0.0051807	0.0026367	0.0041301	0.0057227	0.0034291	0.0063243	0.0035377	0.0032657	0.014984	0.010248	0.0027067	0.0040483	0.00084099	0.0034916	0.0031026	0.010211	0.0060676	0.0088741	0.0072236	0.0026283	0.0033207	0.0044857	0.0014411	0.002004	0.0019681	0.0020146	0.0014644	0.0035712	0.0033799	0.0061052	0.0017414	0.0030057	0.0022869	0.0023792	0.0035878	0.0019585	0.0071387	0.0072867	0.0097627	0.0092671	0.0048482	0.00445	0.0013454
Sp1 (57g)	0.00018493	0.0027394	0.0054409	0.0070979	0.004994	0.0041261	0.0048135	0.0028628	0.0039818	0.0068864	0.0048892	0.0048918	0.0023546	0.0032751	0.0051542	0.0066163	0.011722	0.0050787	0.00065932	0.0021324	0.016585	0.011316	0.0081633	0.014252	0.0067824	0.0024295	0.0045572	0.0073339	0.0030051	0.0016784	0.0021419	0.0028943	0.0015953	0.0015937	0.0034371	0.015123	0.0020228	0.0038121	0.0021496	0.0017878	0.0024485	0.0012593	0.0037302	0.0056483	0.0083708	0.0042204	0.0041848	0.0054101	0.0020396
Ahr (41g)	0.00046726	0.015565	0.012387	0.013158	0.0089133	0.0085925	0.0078433	0.013315	0.0043418	0.012624	0.010545	0.010541	0.011292	0.0054193	0.0096385	0.016341	0.010926	0.011729	0.00093691	0.0042359	0.0097452	0.042018	0.034089	0.088602	0.016621	0.0060457	0.0094467	0.017144	0.0076757	0.0036062	0.0044684	0.0042502	0.0038868	0.0073694	0.0049287	0.010912	0.0023908	0.013683	0.0151	0.0058171	0.0042259	0.0051621	0.010004	0.013046	0.024455	0.0089143	0.013008	0.0077427	0.0020593
Etv6 (21g)	0.00025266	0.0038177	0.0072293	0.014506	0.0065027	0.0047633	0.014131	0.0025252	0.0007463	0.0089395	0.0073175	0.0056666	0.0022418	0.00323	0.0050929	0.016407	0.022824	0.010908	0.00081833	0.0021961	0.0050459	0.017011	0.0065349	0.014723	0.020544	0.0019131	0.0040064	0.0097936	0.0037693	0.001373	0.0022115	0.0042606	0.0013478	0.0018825	0.0025607	0.0064698	0.0027337	0.0058302	0.0028773	0.0011032	0.0040825	0.0024291	0.0064444	0.01227	0.016494	0.0071974	0.0055219	0.0029093	0.0013143
E2f3 (16g)	0.00041983	0.0022826	0.0076509	0.012447	0.0049038	0.0045327	0.0036777	0.0028728	0.0020995	0.0066001	0.0042488	0.0065263	0.0026429	0.0029573	0.0044306	0.0067338	0.0067931	0.0055842	0.0021964	0.0017722	0.0069545	0.011122	0.0070755	0.013328	0.011567	0.0026269	0.004252	0.012592	0.0022813	0.001612	0.0026352	0.0078159	0.0024286	0.0023323	0.003697	0.0031119	0.00086	0.0035691	0.0051124	0.0020536	0.0035607	0.002376	0.0045831	0.0072657	0.0096637	0.0025492	0.0060662	0.0065653	0.0018084
Stat6 (13g)	0.00020978	0.0033299	0.0074122	0.0044146	0.0085654	0.0060135	0.0050961	0.0037504	0.0016719	0.0033139	0.0023289	0.0079675	0.0023097	0.0024818	0.0071121	0.010424	0.011802	0.009435	0.00022642	0.0019502	0.0040836	0.012375	0.0050744	0.0087231	0.011742	0.0020954	0.0052626	0.0051553	0.002996	0.0020576	0.0025913	0.0050534	0.0017476	0.0014571	0.0021989	0.0047534	1.2382e-05	0.0045511	0.0035775	0.0016111	0.0013573	0.00089105	0.0066924	0.0087867	0.011297	0.0051612	0.0055067	0.0047241	0.0012884
Tcf7 (59g)	0.001445	0.0061063	0.015037	0.012099	0.024915	0.019104	0.014054	0.0069259	0.0075737	0.01222	0.008101	0.010735	0.0088533	0.0081949	0.011127	0.014011	0.014631	0.019736	0.0036893	0.0068067	0.0084421	0.018809	0.0083531	0.011728	0.018577	0.0065062	0.006882	0.010999	0.0072094	0.0084967	0.0081648	0.0037449	0.0086801	0.0044034	0.0061707	0.0073579	0.0040233	0.0075813	0.0056195	0.0064675	0.0057896	0.0059718	0.010828	0.01024	0.01431	0.013323	0.01766	0.013291	0.0041169
Rorc (21g)	0.00043664	0.063466	0.023839	0.01536	0.014304	0.005029	0.01337	0.0098161	0.0049074	0.01756	0.010519	0.015821	0.0056604	0.0049327	0.017107	0.0099437	0.010864	0.013964	0.0019071	0.0035403	0.009138	0.017144	0.013593	0.015912	0.022737	0.0019036	0.0066164	0.023191	0.005545	0.0019388	0.003226	0.0022894	0.0019218	0.0044074	0.0048558	0.084731	0.0055156	0.013756	0.011407	0.001796	0.006155	0.0042987	0.0055204	0.0097283	0.009977	0.0066578	0.0087096	0.011547	0.0015124
Foxj3 (61g)	0.00042448	0.0045388	0.0082625	0.0087675	0.0090639	0.005792	0.0060153	0.0050772	0.0054548	0.0076934	0.005441	0.0051842	0.0044901	0.0040252	0.0095244	0.0099394	0.0099117	0.0094674	0.0016957	0.0028699	0.0059548	0.018215	0.009286	0.01165	0.0085485	0.003603	0.0054068	0.0079472	0.0039739	0.0030788	0.0032404	0.0039223	0.0022706	0.0052374	0.0046349	0.0056935	0.002677	0.0047565	0.0044647	0.0024291	0.0036679	0.0020416	0.0069333	0.0092428	0.015888	0.0087418	0.0065986	0.0066579	0.002242
Stat5b (21g)	0.00027281	0.005365	0.010972	0.0068625	0.011351	0.0082203	0.0052474	0.0056602	0.0036294	0.0070695	0.0065096	0.0096975	0.0082149	0.0043626	0.0047789	0.011422	0.0088687	0.010078	0.0024649	0.0043797	0.0087212	0.02596	0.02295	0.056941	0.01791	0.0038092	0.0057778	0.011996	0.0075132	0.007588	0.0059677	0.0053186	0.0048746	0.0041036	0.005268	0.0086038	0.004309	0.0063921	0.003647	0.0032777	0.016223	0.03331	0.0096449	0.012048	0.015941	0.0092034	0.016645	0.0099269	0.0027666
Esrra (15g)	0.00040644	0.0045469	0.0050417	0.014181	0.0033098	0.0026225	0.0039665	0.0056359	0.001518	0.0066777	0.003685	0.0029471	0.0031131	0.0045338	0.0037276	0.0044432	0.0019737	0.0031015	0.00078888	0.0020038	0.0146	0.010166	0.0070716	0.0070203	0.010479	0.0037052	0.0040823	0.0081734	0.0034256	0.0019624	0.0024545	0.0079435	0.0016006	0.0035269	0.00601	0.0050128	0.0018305	0.0087213	0.0028936	0.0039155	0.003714	0.00080968	0.0031741	0.0035468	0.019154	0.01559	0.0052038	0.0028769	0.0017701
Foxn3 (11g)	0.00085269	0.0030413	0.011704	0.041814	0.008887	0.0079631	0.0057961	0.0034805	0.0041961	0.0055943	0.0037726	0.0064731	0.002942	0.0056194	0.011378	0.0054552	0.0050625	0.007223	0.0024758	0.0010732	0.010563	0.007793	0.0035735	0.0055542	0.0021147	0.00406	0.0073035	0.0090869	0.0049719	0.0007845	0.0010799	0.0052228	0.0010848	0.00048482	0.0066568	0.0028287	0.00045858	0.0014756	0.0015474	0.0029328	0.002973	0.0014132	0.0089235	0.0079371	0.0051468	0.001884	0.0042955	0.0037023	0.0038743
Crebzf (84g)	0.0006646	0.004405	0.0068209	0.03403	0.0060785	0.0060633	0.006901	0.0043778	0.0041689	0.0051428	0.0041008	0.0082115	0.0031293	0.0051316	0.0060505	0.0041895	0.003883	0.0054315	0.0015733	0.0042206	0.006909	0.0088589	0.0058699	0.0095165	0.0062103	0.0043956	0.0047254	0.0079063	0.0043837	0.0034047	0.002977	0.0055303	0.0025244	0.0026157	0.0044242	0.0026574	0.0031392	0.0056225	0.0035045	0.0037189	0.0030569	0.0017825	0.0039612	0.0041719	0.0057378	0.0036321	0.0051535	0.004453	0.0026515
Pou3f3 (47g)	0.00045242	0.0025759	0.0057926	0.058298	0.0039386	0.0041255	0.0036271	0.0053303	0.012616	0.016337	0.0089121	0.01383	0.0045107	0.010179	0.0065812	0.006068	0.0052909	0.0044436	0.0014366	0.0030274	0.014171	0.012784	0.0083999	0.010497	0.0048564	0.0050194	0.0044123	0.0078445	0.0042412	0.0017082	0.0015416	0.0094095	0.001184	0.0027582	0.0052186	0.0033742	0.0017705	0.026903	0.0037404	0.0078924	0.0059424	0.0024169	0.0085398	0.0088677	0.0085533	0.0096774	0.0038326	0.0037176	0.0018577
Thra (14g)	5.7356e-06	0.0037591	0.0029375	0.038146	0.00030424	0.00090971	0.0014494	0.007994	0.002532	0.0030391	0.002726	0.0046575	0.0024255	0.0036954	0.0027623	0.00085663	0.0011455	0.00086839	8.4948e-06	0.0007023	0.0084088	0.0034975	0.0026	0.0024688	0.002177	0.0021932	0.0016201	0.0040416	0.00093366	0.00087936	0.00075545	0.0042648	0.00059579	0.00047329	0.003974	0.0011738	0.00017212	0.0021951	0.001384	0.0011354	0.0030471	0.0015683	0.0014838	0.001624	0.0023868	0.0018345	0.0013801	0.0026768	0.00068151
Zfp68 (14g)	0.00019656	0.0015967	0.0024075	0.016514	0.0041384	0.0027575	0.0028193	0.002548	0.0033082	0.0045566	0.0026873	0.0033232	0.0019167	0.0045129	0.0032334	0.0054812	0.0062527	0.0065098	0.00076666	0.0023503	0.0042931	0.0099644	0.005738	0.011623	0.0063536	0.0018461	0.00301	0.0019086	0.0013658	0.0013579	0.0016076	0	0.0017362	0.00082926	0.0028139	0.0027362	4.1392e-05	0.0017503	0.00091973	0.00080511	0.0019365	0.00097627	0.0027852	0.0053283	0.0060146	0.0039739	0.0025841	0.0039441	0.001156
Bcl11a (31g)	0.00019457	0.0041062	0.018207	0.0062984	0.087169	0.024482	0.019834	0.0074614	0.010186	0.004907	0.0077454	0.011924	0.011375	0.016618	0.0048571	0.046515	0.0305	0.045789	0.0009917	0.0019736	0.0056858	0.011291	0.010144	0.0055852	0.0088008	0.0075981	0.013132	0.0052378	0.01143	0.016836	0.03032	0.010285	0.019279	0.0083575	0.0088014	0.0050875	0.0045557	0.007409	0.017898	0.0091334	0.0089036	0.01516	0.010306	0.026381	0.019601	0.019264	0.0097711	0.0077627	0.006505
Stat5a (20g)	0.00015133	0.0013164	0.0049797	0.0071733	0.01363	0.010277	0.019496	0.0014848	0.0032361	0.0044977	0.0036044	0.0031156	0.0025935	0.0021484	0.0022256	0.02312	0.062157	0.0073936	0.0003657	0.0013445	0.0027747	0.013569	0.0041409	0.0058425	0.0265	0.0017103	0.0054157	0.0048053	0.0044398	0.0016395	0.0015438	0.0010284	0.0017377	0.0010082	0.0028429	0.0051609	0.0017015	0.0013125	0.0033499	0.0013828	0.0030502	0.0024455	0.0042016	0.01549	0.015897	0.0047432	0.011751	0.0054474	0.0012961
Zfp664 (11g)	0.00027768	0.0016511	0.02416	0.012749	0.0025483	0.0032752	0.0032473	0.0015913	0.0026882	0.0046282	0.0028881	0.019564	0.0019608	0.0037949	0.0013801	0.0054243	0.002957	0.002188	0.0012406	0.0020743	0.0064515	0.0054333	0.0054046	0.007551	0.016946	0.0034409	0.010439	0.012946	0.056522	0.0013144	0.0018764	0.0015858	0.0006707	0.0067278	0.0030513	0.00081282	0.00057838	0.0015589	0.0028464	0.0014426	0.0028013	0.0011767	0.003321	0.0031024	0.0040513	0.0053295	0.0027909	0.0018392	0.0018937
Zfp87 (15g)	0.00027755	0.0018143	0.0033376	0.0077764	0.0062889	0.005504	0.0035349	0.0020752	0.0047066	0.0076802	0.0075656	0.0049072	0.003372	0.0029472	0.010372	0.0067035	0.0025015	0.004625	0.00059464	0.0034091	0.0046982	0.0073049	0.0043659	0.0062194	0.0056391	0.0039508	0.0034917	0.0048287	0.0025378	0.0033298	0.0018477	0.0019324	0.0024259	0.0017828	0.0040143	0.0019377	0.0052587	0.00313	0.0039188	0.0035079	0.0033316	0.0019496	0.0052419	0.0052123	0.0052398	0.0049689	0.012594	0.012341	0.0019839
Hsf1 (25g)	0.00058952	0.0022932	0.0041447	0.0083235	0.0044495	0.0042968	0.0040361	0.0029908	0.0039741	0.0041107	0.002594	0.0072788	0.0039693	0.0033865	0.0042561	0.0037822	0.0026502	0.0046	0.0012594	0.0036493	0.0055301	0.0044205	0.0037757	0.0054362	0.0057086	0.0033149	0.0036325	0.0074128	0.0032825	0.003175	0.0032557	0.0031936	0.00256	0.0028297	0.0052851	0.001833	0.0012029	0.0035828	0.0034338	0.0021243	0.0025916	0.0017233	0.0031943	0.0037028	0.0033364	0.0039485	0.003344	0.0027822	0.0024578
Kdm4a (16g)	0.00023819	0.0011279	0.0060992	0.0078807	0.0051283	0.0030273	0.0053522	0.0021242	0.0014431	0.0046575	0.0022131	0.0075405	0.001797	0.0039322	0.0050488	0.011524	0.036812	0.0037678	0.00097186	0.0032729	0.0034741	0.014454	0.0033138	0.0086879	0.0070956	0.0023148	0.0073614	0.0056805	0.0063066	0.0007995	0.001279	0.0032706	0.001346	0.00099077	0.0025963	0.0035443	0.00077313	0.0045687	0.0023519	0.0015207	0.0018554	0.00082297	0.0042936	0.009697	0.015906	0.0054406	0.0050881	0.0094304	0.0028039
Atf2 (19g)	8.9727e-05	0.0035499	0.0036275	0.005885	0.0035876	0.0016387	0.0026545	0.0034171	0.0025602	0.0032628	0.0044253	0.0050727	0.0021044	0.0030574	0.011797	0.0053547	0.003269	0.010376	0.00070887	0.0013035	0.0026797	0.0046677	0.004742	0.009049	0.0043489	0.0018958	0.0018865	0.0033589	0.0021539	0.0012339	0.0022387	0.001183	0.001149	0.0014391	0.0020981	0.0021284	0.0027031	0.0063078	0.0017215	0.0018315	0.0024453	0.00061844	0.0033962	0.0034769	0.0033631	0.0026145	0.0025293	0.0024561	0.0010512
Klf15 (14g)	0.0018248	0.042886	0.011006	0.058615	0.0074869	0.0061209	0.01309	0.012408	0.0092558	0.011384	0.013801	0.042498	0.0076613	0.0085851	0.015014	0.0098007	0.01302	0.0077955	0.0091447	0.0073137	0.016222	0.015359	0.014978	0.014496	0.037343	0.0073955	0.0060339	0.0090201	0.010769	0.0070407	0.0085185	0.0065025	0.0071593	0.031542	0.010832	0.057281	0.011856	0.045061	0.0095669	0.0050507	0.0087951	0.0050227	0.010769	0.013546	0.016589	0.014029	0.0058756	0.005918	0.0076964
Mtf1 (11g)	0.00018109	0.0025365	0.0045285	0.0071666	0.0065022	0.0079389	0.0035494	0.0023883	0.0056104	0.0069422	0.0044569	0.0063817	0.0035878	0.002421	0.00047459	0.0045871	0.0040523	0.0088752	0.0022137	0.0053512	0.0051479	0.0083517	0.0038426	0.0043457	0.0056623	0.0036319	0.0066919	0.0053388	0.0029666	0.0040213	0.0040128	0.0040709	0.0034491	0.001654	0.0048061	0.0017648	0.0029132	0.0038322	0.0030075	0.0023983	0.0028711	0.0013339	0.0044264	0.0044135	0.0048661	0.0058424	0.0071823	0.0051486	0.0024396
Elk1 (26g)	0.00010311	0.0029397	0.0038663	0.0044794	0.0043054	0.0031514	0.00518	0.0021677	0.001875	0.0045759	0.0030121	0.002768	0.0023502	0.0027422	0.0017648	0.0038924	0.0055484	0.0049384	0.0015049	0.0027219	0.0038605	0.0068442	0.0040272	0.0061045	0.0031387	0.0016619	0.0039457	0.0046059	0.0018035	0.0015202	0.0017493	0.00028371	0.0011886	0.0015044	0.0030811	0.0019434	0.0010947	0.004146	0.0021677	0.0012544	0.0031823	0.0021382	0.0029632	0.0035896	0.0043381	0.0031298	0.003748	0.0031195	0.001456
Arnt (14g)	0.00013391	0.0036908	0.0057338	0.0041848	0.0052138	0.0040472	0.0045261	0.003656	0.0023392	0.00551	0.004039	0.0061633	0.0028619	0.0039049	0.0059663	0.0045628	0.0028249	0.0060372	0.0015991	0.0032369	0.0079825	0.0078136	0.005928	0.0099704	0.0053419	0.0026253	0.0032924	0.0070006	0.0020457	0.0016752	0.0030575	0.006986	0.0012858	0.0021009	0.0047568	0.0019901	0.0017272	0.0039319	0.0032479	0.0026592	0.0034691	0.0016576	0.0067329	0.0067912	0.0070767	0.01055	0.0042027	0.0031489	0.0011779
Pou2f1 (53g)	0.00025616	0.0039371	0.0072455	0.039273	0.0086582	0.0082394	0.005886	0.0027232	0.0034443	0.0072227	0.0054189	0.010215	0.0028846	0.0040993	0.0046995	0.005029	0.0034942	0.0089931	0.0013015	0.0019749	0.02394	0.011399	0.0057226	0.0094072	0.00759	0.0062773	0.0051968	0.013318	0.0044656	0.0018049	0.0030631	0.0018781	0.0015199	0.011154	0.0037555	0.033443	0.050391	0.015757	0.0029513	0.0023905	0.0029735	0.0014281	0.0040954	0.0054547	0.0072644	0.0046215	0.0056866	0.0054059	0.0017675
Taf7 (18g)	0.00031828	0.0027618	0.0040271	0.012752	0.0013934	0.0030623	0.0031964	0.040062	0.0039625	0.0028596	0.0048052	0.0053872	0.0017098	0.0046031	0.020153	0.0055423	0.013165	0.001686	0.0018136	0.0047648	0.039281	0.011177	0.0066709	0.013619	0.0048436	0.0076658	0.0054943	0.015138	0.0033983	0.0016764	0.0030905	0.0024106	0.0012148	0.025665	0.0029107	0.051474	0.057731	0.0038553	0.0021523	0.00085299	0.0019213	0.00053189	0.0029512	0.0024774	0.0049351	0.0016849	0.0018039	0.0017931	0.0021127
Smad5 (12g)	7.7725e-05	0.0010652	0.004207	0.0108	0.0026748	0.00833	0.0023533	0.0032903	0.0022515	0.0049661	0.0021635	0.056379	0.0020815	0.0031986	0.0028278	0.0030615	0.001981	0.003604	0.00069622	0.0015181	0.013752	0.0065734	0.0049869	0.0087205	0.0057716	0.0032228	0.0027924	0.010755	0.0021871	0.0007144	0.0008888	0.0038185	0.00082213	0.00043335	0.0066727	0.002937	0.0018334	0.00097813	0.0013816	0.0024491	0.0015062	0.0024142	0.0021908	0.0036033	0.0040537	0.0024168	0.0043079	0.0025425	0.00089442
Deaf1 (10g)	0.00019148	0.0025059	0.0029324	0.0094763	0.005011	0.0041655	0.0052615	0.0034267	0.0057219	0.0050204	0.0029364	0.0046576	0.004425	0.0070172	0.011203	0.0033213	0.0043337	0.00509	0.0013796	0.0029184	0.0069675	0.0089278	0.009053	0.006812	0.0050668	0.0043328	0.0032857	0.0046443	0.0031977	0.0055635	0.0066913	0.018224	0.0030747	0.0019704	0.0064908	0.0028573	0.0044442	0.0020726	0.0020081	0.0029172	0.0045025	0.002161	0.0036381	0.002642	0.004199	0.0024647	0.0061915	0.0071185	0.0022052
Zfp157 (19g)	0.00033452	0.0030802	0.0083526	0.011604	0.0055177	0.0043082	0.0042737	0.004839	0.0061414	0.0068332	0.0067873	0.0072288	0.0037627	0.0065028	0.0065473	0.0045266	0.0043915	0.012112	0.0040733	0.0029501	0.0075414	0.0071145	0.0068436	0.0082846	0.0073355	0.0055494	0.0046334	0.0068688	0.0041957	0.0018319	0.0020892	0.0088153	0.0017608	0.0021377	0.005158	0.001891	0.0024204	0.0041671	0.0038176	0.0045648	0.0037416	0.0018572	0.0038873	0.0038136	0.0052103	0.0048578	0.0031014	0.003621	0.0035704
Zfp362 (13g)	0.00015656	0.0015732	0.0037722	0.11912	0.00297	0.0026362	0.0032821	0.0022219	0.0013673	0.0046843	0.0023174	0.0069516	0.0036089	0.0020316	0.0015165	0.0048447	0.0036588	0.011268	0.0011504	0.003311	0.0037775	0.0075303	0.0045392	0.0055617	0.0052912	0.0029936	0.0021714	0.0071149	0.0015976	0.00094132	0.0010537	0.0041389	0.0010492	0.0012463	0.0027888	0.0039983	0.0020223	0.002194	0.0015862	0.0018723	0.0022377	0.0014783	0.0017744	0.0028436	0.0047612	0.0030609	0.0026075	0.0029213	0.0012067
Gtf2b (19g)	0.00033355	0.0024849	0.0090092	0.0084987	0.0050487	0.0041363	0.004383	0.0043319	0.00099606	0.0045521	0.0026764	0.0075117	0.0029111	0.0030863	0.0061352	0.0037567	0.0042358	0.0059106	0.0019185	0.0019666	0.0070985	0.0081862	0.0043712	0.007985	0.007345	0.0046945	0.0061188	0.0067968	0.003679	0.0017705	0.0019612	0.0038322	0.0018365	0.002297	0.0093495	0.0028163	0.0016919	0.0042477	0.0034062	0.003153	0.0023359	0.0012974	0.0036129	0.0055655	0.0064288	0.0035915	0.0034041	0.0049911	0.0017768
Smc3 (29g)	0.004747	0.010008	0.010718	0.012355	0.013481	0.017946	0.011058	0.009632	0.017719	0.011505	0.0084321	0.014508	0.012722	0.014215	0.010178	0.010784	0.0073158	0.019562	0.0053487	0.013423	0.011482	0.0098338	0.012035	0.012728	0.010266	0.012118	0.0061023	0.012493	0.0081524	0.015786	0.013399	0.010599	0.01081	0.0039539	0.01394	0.007291	0.0057384	0.0070161	0.0054606	0.013828	0.0093851	0.004905	0.010434	0.0087565	0.010508	0.01036	0.010854	0.012138	0.0071604
Mycn (57g)	0.00092447	0.0062857	0.010204	0.0078234	0.0043419	0.0054694	0.0049194	0.0066193	0.010585	0.0084501	0.0058382	0.0084213	0.013702	0.0070297	0.0053326	0.0034521	0.0085417	0.0065472	0.0022231	0.00974	0.011897	0.0076921	0.0073561	0.0095711	0.0069788	0.0060178	0.0052939	0.0073698	0.00458	0.0027244	0.0028508	0.019053	0.0017337	0.0050212	0.010738	0.0052838	0.003615	0.0050906	0.00519	0.0086654	0.0085264	0.011973	0.0044221	0.0039195	0.0049489	0.0049095	0.0055594	0.0080648	0.0035946
Mios (23g)	0.0010106	0.0049751	0.0084207	0.010166	0.0092696	0.0094981	0.0062962	0.0060261	0.0059867	0.0070666	0.0055088	0.0064401	0.0083943	0.0070809	0.0075142	0.0085216	0.0052868	0.0096849	0.0034928	0.006903	0.0090901	0.012728	0.0080851	0.014697	0.0094816	0.0070079	0.0066026	0.012028	0.0051821	0.0061415	0.0066565	0.0090481	0.004184	0.0037504	0.0074118	0.0054008	0.006	0.0073487	0.0048232	0.0072717	0.0051041	0.0030798	0.0088847	0.0086279	0.011175	0.0079509	0.0093676	0.0069096	0.0042034
[truncated: 49 more columns]

## Sheet: RSS (98 cell types)
Regulons	3T3 cell (C39)	Adipocyte (C43)	Alveolar type II cell (C36)	Astrocyte (C89)	B cell (C24)	B cell (C56)	B cell (C72)	Cardiac muscle cell (C65)	Cartilage cell (C95)	Chondrocyte (C11)	Chondrocyte (C22)	Clara Cell (C79)	Cumulus cell (C40)	Cycling cell (C55)	Decidual stromal cell (C96)	Dendritic cell (C33)	Dendritic cell (C85)	Dendritic cell (C90)	Embryonic Fibroblasts (C93)	Embryonic stem cell (C6)	Endocrine cell (C74)	Endothelial Cell (C48)	Endothelial cell (C17)	Endothelial cell (C62)	Eosinophil (C82)	Epithelial cell (C46)	Epithelial cell (C60)	Epithelial cell (C67)	Epithelial cell (C76)	Erythroblast (C14)	Erythroblast (C20)	Erythroblast (C97)	Erythroid progenitor (C35)	Gastric mucosa cell (C69)	Granulosa cell (C61)	Hepatocyte (C92)	Hepatocyte (C94)	Intercalated cells of collecting duct (C80)	Intestinal epithelial cell (C31)	Kidney epithelial (C73)	Leydig cell (C71)	Luteal cell (C54)	Macrophage (C25)	Macrophage (C27)	Macrophage (C41)	Macrophage (C91)	Mast cell (C75)	Mast cell (C83)	Mesenchymal stem cell (C5)
Tcf3 (171g)	0.17613	0.17819	0.18231	0.17126	0.19938	0.1972	0.17592	0.17503	0.16974	0.19425	0.18297	0.17212	0.18317	0.1818	0.16867	0.18731	0.17088	0.17224	0.16905	0.1946	0.17447	0.18349	0.19288	0.18147	0.17279	0.18282	0.17772	0.17831	0.172	0.2025	0.1973	0.16845	0.18713	0.1729	0.17849	0.16924	0.16954	0.17249	0.18382	0.17432	0.17343	0.17358	0.19374	0.18973	0.18602	0.17041	0.17626	0.17201	0.19496
E2f2 (104g)	0.17939	0.17339	0.18857	0.1704	0.19297	0.19507	0.17315	0.17149	0.16938	0.18541	0.18301	0.17117	0.18057	0.18366	0.16825	0.189	0.17124	0.17182	0.16914	0.19966	0.17149	0.18089	0.1872	0.17632	0.17254	0.18079	0.18182	0.17466	0.17128	0.20624	0.21414	0.16875	0.18983	0.17094	0.17475	0.1688	0.16922	0.16966	0.18258	0.17357	0.17107	0.17329	0.19239	0.1872	0.18273	0.17054	0.17719	0.17168	0.19568
Myb (188g)	0.17412	0.17687	0.1822	0.17016	0.19802	0.19295	0.17604	0.17161	0.16919	0.1897	0.18317	0.17202	0.18185	0.17966	0.16873	0.19287	0.17173	0.17295	0.16845	0.19083	0.17311	0.18463	0.18893	0.17732	0.17257	0.1797	0.17549	0.17429	0.17118	0.19539	0.19329	0.16808	0.18898	0.17174	0.17499	0.16904	0.16884	0.17007	0.18282	0.17337	0.17203	0.17424	0.19224	0.18791	0.18509	0.17038	0.18019	0.17413	0.18817
Gabpa (889g)	0.1759	0.17895	0.18646	0.17124	0.19757	0.18404	0.1763	0.17451	0.16956	0.1969	0.18681	0.17279	0.18408	0.18043	0.16863	0.19262	0.17225	0.17225	0.16926	0.19954	0.17475	0.18561	0.19735	0.18145	0.17354	0.18148	0.1777	0.1777	0.17298	0.19884	0.19276	0.16827	0.18661	0.17409	0.1786	0.17002	0.16982	0.17245	0.18354	0.17379	0.17447	0.17701	0.19429	0.19241	0.18766	0.17091	0.17582	0.17307	0.1947
Tfdp1 (1396g)	0.17906	0.17907	0.18576	0.17098	0.19291	0.1862	0.17579	0.17509	0.16975	0.19539	0.1866	0.1728	0.18433	0.18213	0.16855	0.18858	0.17169	0.17197	0.16947	0.20241	0.17435	0.18106	0.1924	0.17792	0.17249	0.18381	0.17772	0.17626	0.17247	0.20614	0.20025	0.16847	0.19129	0.17403	0.17882	0.16941	0.16946	0.17175	0.18413	0.175	0.17443	0.17658	0.19183	0.18678	0.18211	0.17037	0.17612	0.17275	0.20018
Nfyb (528g)	0.17487	0.17801	0.18626	0.17128	0.19383	0.18852	0.17539	0.17471	0.16967	0.19326	0.18324	0.17303	0.18409	0.18216	0.16847	0.19041	0.17169	0.17213	0.169	0.20086	0.17454	0.18193	0.19428	0.17926	0.17296	0.18379	0.17684	0.17676	0.17216	0.20008	0.19753	0.16839	0.1877	0.17299	0.17884	0.16935	0.16943	0.17171	0.18502	0.17529	0.17385	0.17539	0.19311	0.18802	0.18306	0.1706	0.17598	0.17293	0.19273
Atf1 (620g)	0.18872	0.18341	0.18575	0.17069	0.18881	0.18079	0.17544	0.17694	0.16972	0.2045	0.1924	0.17311	0.18674	0.18077	0.16876	0.18742	0.17191	0.17078	0.17011	0.20268	0.17519	0.18197	0.19516	0.17855	0.17269	0.18278	0.17935	0.17661	0.17346	0.20155	0.19365	0.16839	0.18779	0.17518	0.17865	0.16969	0.16956	0.1727	0.18549	0.17469	0.17545	0.18085	0.18903	0.18754	0.1829	0.17014	0.17379	0.1726	0.20556
Atf4 (475g)	0.19105	0.18336	0.18605	0.17033	0.18779	0.17992	0.17584	0.17618	0.16999	0.22109	0.2042	0.17195	0.18792	0.18073	0.1687	0.1882	0.17179	0.17079	0.17019	0.19962	0.17436	0.18285	0.19866	0.17825	0.17257	0.18242	0.1817	0.17632	0.17398	0.19907	0.19119	0.16836	0.18785	0.17599	0.17893	0.16961	0.16971	0.17221	0.18601	0.17454	0.17631	0.18314	0.18864	0.18876	0.18495	0.17003	0.17379	0.17289	0.20245
Nfyc (650g)	0.18691	0.1801	0.18528	0.17112	0.18902	0.18256	0.17624	0.17716	0.1701	0.20284	0.19109	0.17235	0.18675	0.1819	0.16865	0.18757	0.17173	0.17157	0.17003	0.20096	0.1753	0.18232	0.19549	0.17881	0.17247	0.18356	0.17838	0.17616	0.17294	0.19993	0.1928	0.16848	0.18601	0.17453	0.17928	0.16944	0.17017	0.1724	0.18475	0.17475	0.17543	0.17802	0.19241	0.18837	0.18372	0.17062	0.17532	0.17299	0.20358
Pole3 (177g)	0.18709	0.17793	0.18541	0.17005	0.18936	0.18543	0.17605	0.17363	0.17013	0.19773	0.1877	0.17272	0.18965	0.18225	0.1686	0.18588	0.1708	0.17145	0.1698	0.20169	0.17461	0.17943	0.19252	0.17719	0.17176	0.18528	0.17811	0.17645	0.17322	0.20612	0.1994	0.16854	0.18984	0.17506	0.17941	0.16903	0.17008	0.17122	0.18591	0.17644	0.17521	0.17989	0.19035	0.18583	0.18078	0.17016	0.17574	0.17251	0.2026
Ybx1 (125g)	0.186	0.17877	0.1855	0.17061	0.18691	0.18324	0.17716	0.17499	0.17021	0.19661	0.18815	0.17253	0.18942	0.18211	0.16866	0.18616	0.17063	0.17104	0.16972	0.2007	0.17519	0.17916	0.19212	0.177	0.17202	0.18488	0.17794	0.1765	0.17311	0.2057	0.19643	0.16848	0.19039	0.17667	0.17903	0.16907	0.17012	0.17205	0.18951	0.17601	0.17559	0.18194	0.19192	0.18716	0.18133	0.17045	0.17588	0.17246	0.19855
Trp53 (17g)	0.19577	0.18087	0.18024	0.16958	0.18497	0.182	0.174	0.17418	0.16967	0.19554	0.18752	0.17172	0.18701	0.18045	0.16827	0.18241	0.17026	0.16993	0.171	0.22863	0.17348	0.17525	0.18825	0.17365	0.17059	0.18461	0.17508	0.17382	0.17262	0.2178	0.19817	0.16868	0.19777	0.17487	0.17911	0.1693	0.16986	0.17125	0.18336	0.17675	0.17533	0.18105	0.18858	0.18172	0.17704	0.17029	0.17364	0.17216	0.21811
Myc (71g)	0.18925	0.18172	0.18409	0.17002	0.19058	0.18246	0.17357	0.17499	0.17001	0.21152	0.19748	0.17127	0.18781	0.18146	0.16852	0.18669	0.17143	0.1707	0.1703	0.21252	0.17287	0.18029	0.19338	0.17555	0.17169	0.18453	0.17975	0.17579	0.1735	0.21222	0.19549	0.16837	0.19477	0.17465	0.17926	0.16918	0.16945	0.17112	0.18444	0.17586	0.17522	0.17999	0.18911	0.18519	0.18201	0.16989	0.1745	0.17286	0.20762
E2f4 (2502g)	0.18436	0.18131	0.18463	0.17035	0.19253	0.18421	0.17508	0.17558	0.16974	0.19737	0.18847	0.17227	0.18561	0.18192	0.16854	0.18805	0.1717	0.17135	0.16979	0.20972	0.17424	0.18052	0.19447	0.17746	0.1722	0.184	0.17908	0.17607	0.17318	0.21046	0.20165	0.16848	0.19387	0.17499	0.1795	0.16955	0.16964	0.17183	0.18534	0.17535	0.17502	0.179	0.1912	0.18702	0.18218	0.17036	0.17483	0.17271	0.20411
Bclaf1 (1449g)	0.18296	0.18207	0.18489	0.17039	0.19362	0.18277	0.17521	0.17643	0.16983	0.19973	0.19022	0.17222	0.18563	0.18131	0.16858	0.18893	0.17195	0.1713	0.16984	0.20581	0.17427	0.18144	0.19621	0.17877	0.17252	0.18384	0.17948	0.17663	0.17337	0.20617	0.19645	0.16845	0.19214	0.17504	0.17984	0.16943	0.16942	0.17171	0.1853	0.17531	0.17539	0.17921	0.19121	0.18725	0.1824	0.17027	0.17464	0.17285	0.20361
Pck2 (34g)	0.18842	0.18831	0.18366	0.16999	0.19137	0.18197	0.1746	0.17774	0.16967	0.20059	0.19383	0.17146	0.18715	0.18199	0.16851	0.1862	0.17182	0.17096	0.16975	0.19567	0.17334	0.17752	0.19795	0.17604	0.17164	0.18353	0.1801	0.17569	0.17368	0.21047	0.20652	0.16856	0.20043	0.17811	0.18004	0.16927	0.16933	0.17121	0.18822	0.17581	0.17784	0.18554	0.19081	0.18732	0.1819	0.17084	0.17429	0.17248	0.19548
Ctcf (15g)	0.17417	0.17635	0.18273	0.16981	0.19468	0.18611	0.17689	0.1735	0.16914	0.18975	0.18617	0.1712	0.18403	0.17651	0.16828	0.18955	0.17212	0.17437	0.16901	0.19395	0.17555	0.18114	0.20291	0.18071	0.17148	0.17978	0.17902	0.17532	0.17478	0.18756	0.18998	0.16785	0.1882	0.17498	0.17584	0.16828	0.16813	0.16999	0.18251	0.1741	0.17238	0.17415	0.18391	0.18312	0.18016	0.1699	0.17443	0.17176	0.18346
Lmo2 (22g)	0.1697	0.17496	0.17984	0.17044	0.19063	0.18234	0.17486	0.17055	0.16831	0.18689	0.17921	0.17128	0.17429	0.17989	0.16952	0.18795	0.17199	0.17367	0.16842	0.19017	0.17225	0.18634	0.18655	0.17896	0.1738	0.17456	0.17384	0.1748	0.16908	0.26375	0.27253	0.16932	0.21929	0.17047	0.17757	0.17206	0.16872	0.17001	0.18201	0.16986	0.17097	0.17025	0.18983	0.19074	0.18887	0.17245	0.17928	0.1718	0.18198
Gata1 (194g)	0.18058	0.18013	0.18361	0.17096	0.18581	0.18235	0.17375	0.1755	0.16966	0.19373	0.18663	0.17166	0.18157	0.18922	0.169	0.1824	0.17055	0.17068	0.16918	0.20098	0.17353	0.17982	0.18976	0.17589	0.1724	0.18277	0.17624	0.17533	0.17227	0.23944	0.24537	0.16921	0.2079	0.17471	0.18006	0.1713	0.17077	0.17125	0.18341	0.17395	0.17414	0.17861	0.18793	0.18427	0.18298	0.17076	0.17941	0.17736	0.19712
Tal1 (166g)	0.17874	0.18108	0.184	0.17034	0.18496	0.17952	0.17443	0.17635	0.16919	0.19115	0.18277	0.17233	0.1805	0.19142	0.1688	0.18396	0.17018	0.17075	0.16892	0.19277	0.17404	0.18773	0.21578	0.20117	0.17262	0.18183	0.17784	0.1764	0.1729	0.2387	0.24877	0.16958	0.20581	0.17417	0.18003	0.17048	0.16964	0.17222	0.18156	0.17322	0.17438	0.1801	0.18836	0.18627	0.18742	0.17105	0.18047	0.18022	0.1905
Usf2 (197g)	0.17318	0.18024	0.19062	0.17262	0.19357	0.18217	0.1755	0.17968	0.16926	0.19947	0.18844	0.17291	0.17999	0.17941	0.1694	0.19271	0.17258	0.17302	0.16899	0.18901	0.17536	0.18771	0.19719	0.18197	0.17592	0.17844	0.17937	0.17796	0.17287	0.18751	0.1898	0.16823	0.18022	0.17347	0.17795	0.16948	0.16929	0.17427	0.18149	0.17216	0.17381	0.17522	0.19941	0.20286	0.19649	0.17297	0.17532	0.17411	0.19039
Max (182g)	0.17739	0.18185	0.18847	0.17152	0.19506	0.18052	0.17555	0.17571	0.16964	0.2083	0.19172	0.1724	0.18424	0.18016	0.16904	0.1925	0.17229	0.17186	0.1693	0.19316	0.1759	0.18689	0.19657	0.18145	0.17428	0.18026	0.17901	0.17797	0.17315	0.18972	0.18642	0.16844	0.18197	0.17404	0.1775	0.16957	0.16934	0.1729	0.18934	0.17294	0.17435	0.17803	0.19577	0.19816	0.19491	0.17238	0.17513	0.17366	0.19163
Srebf2 (70g)	0.17079	0.17914	0.22581	0.17487	0.18869	0.17861	0.17455	0.17469	0.16911	0.20894	0.19113	0.1744	0.18628	0.17803	0.16914	0.19007	0.17506	0.17183	0.1685	0.19012	0.17636	0.18683	0.19512	0.18214	0.17491	0.17762	0.17732	0.17805	0.1733	0.18325	0.18189	0.16877	0.17618	0.17409	0.17634	0.17049	0.16925	0.17822	0.18394	0.17147	0.17417	0.1781	0.18832	0.19126	0.18788	0.17014	0.17443	0.17281	0.18348
Srebf1 (47g)	0.17436	0.18569	0.2104	0.17837	0.18554	0.17503	0.17479	0.17946	0.16912	0.20813	0.19189	0.17452	0.17948	0.17838	0.16916	0.18706	0.1717	0.17083	0.16893	0.18091	0.17689	0.18319	0.19486	0.18202	0.17629	0.17783	0.18046	0.1804	0.17313	0.17905	0.18042	0.16816	0.17681	0.17519	0.1774	0.17183	0.17019	0.18072	0.18449	0.17138	0.17481	0.17893	0.19172	0.19738	0.18781	0.17206	0.17379	0.17214	0.18804
Rfx5 (108g)	0.1698	0.17885	0.19033	0.17498	0.1949	0.17941	0.17696	0.17412	0.16938	0.20244	0.18843	0.17317	0.1805	0.17826	0.16892	0.19686	0.17376	0.17277	0.16849	0.19463	0.17622	0.19069	0.19547	0.18224	0.17389	0.17689	0.17934	0.17904	0.17349	0.18433	0.18199	0.16815	0.17788	0.17539	0.17681	0.16959	0.16884	0.17221	0.18375	0.17143	0.17385	0.17598	0.19136	0.19308	0.19343	0.17141	0.17531	0.17525	0.18594
Zfp143 (142g)	0.16978	0.17878	0.19068	0.17467	0.18748	0.17928	0.1748	0.17627	0.16935	0.21415	0.19286	0.17532	0.18169	0.17904	0.16897	0.18825	0.17324	0.17076	0.16848	0.1951	0.17491	0.1897	0.19741	0.18412	0.17392	0.17795	0.17868	0.17892	0.17161	0.18882	0.18548	0.16859	0.17992	0.1717	0.17883	0.16949	0.16922	0.17214	0.1808	0.17179	0.17427	0.17398	0.18747	0.19022	0.19315	0.17195	0.17452	0.17516	0.19011
Elk4 (258g)	0.16915	0.18183	0.1908	0.17377	0.19689	0.17967	0.18377	0.1771	0.16945	0.20429	0.18756	0.17427	0.18048	0.17782	0.16884	0.1944	0.17366	0.17268	0.1682	0.1881	0.17508	0.19286	0.19956	0.18642	0.1743	0.17861	0.17987	0.17983	0.17226	0.18576	0.18185	0.1682	0.17773	0.1735	0.17873	0.17045	0.16934	0.17191	0.18511	0.17141	0.17393	0.17469	0.18898	0.19482	0.19575	0.17072	0.17558	0.17434	0.18376
Srf (257g)	0.17338	0.17776	0.18884	0.17589	0.18983	0.17952	0.17527	0.1776	0.16899	0.21901	0.19285	0.17428	0.18389	0.17828	0.16899	0.19031	0.17195	0.17175	0.17063	0.1859	0.17433	0.1875	0.20075	0.1857	0.17457	0.17743	0.18043	0.1798	0.1726	0.17936	0.17932	0.16827	0.17525	0.17339	0.17853	0.16921	0.16847	0.17221	0.17863	0.17138	0.17452	0.17558	0.19086	0.19332	0.18894	0.1704	0.17629	0.17456	0.19772
Thap1 (212g)	0.17006	0.17825	0.18761	0.17276	0.19226	0.17827	0.17501	0.17772	0.16939	0.21302	0.19309	0.17538	0.18284	0.17848	0.16876	0.19918	0.17641	0.17115	0.16914	0.18875	0.17524	0.19263	0.20081	0.18326	0.17607	0.17757	0.18178	0.17972	0.17303	0.18138	0.18017	0.16834	0.17487	0.17108	0.17854	0.16921	0.16858	0.17156	0.18258	0.17128	0.17433	0.17417	0.19103	0.20048	0.19853	0.17093	0.17421	0.1726	0.19295
Elf2 (377g)	0.17044	0.17875	0.18923	0.17253	0.19532	0.18169	0.17588	0.17495	0.1699	0.2179	0.1962	0.17303	0.18125	0.17979	0.16892	0.19117	0.17174	0.17201	0.16891	0.19343	0.17494	0.19167	0.21159	0.18982	0.17397	0.18129	0.17914	0.17915	0.17213	0.18711	0.18493	0.16828	0.17833	0.17189	0.17977	0.16938	0.16962	0.17176	0.18202	0.17245	0.17386	0.17397	0.19037	0.19148	0.1908	0.17068	0.17465	0.17307	0.18841
Zfp513 (375g)	0.1701	0.17861	0.19166	0.17745	0.18965	0.17973	0.17438	0.17621	0.16947	0.21109	0.19546	0.1743	0.1841	0.17924	0.16865	0.19027	0.17336	0.1709	0.16921	0.18923	0.17515	0.19178	0.20863	0.19029	0.17461	0.17812	0.1787	0.17911	0.17185	0.18198	0.18151	0.16844	0.17624	0.17219	0.17862	0.16978	0.16963	0.17455	0.18032	0.17172	0.17384	0.17358	0.19071	0.19539	0.1959	0.17165	0.17316	0.17252	0.18773
Mef2d (74g)	0.16833	0.17614	0.18602	0.17222	0.20594	0.18255	0.17616	0.17334	0.16916	0.19531	0.18621	0.1723	0.17549	0.17988	0.1694	0.2025	0.17545	0.17534	0.16819	0.18048	0.18434	0.19754	0.19643	0.18428	0.17652	0.1745	0.17721	0.17839	0.17127	0.17717	0.18418	0.16865	0.17448	0.17037	0.17436	0.16954	0.16827	0.17081	0.17716	0.16953	0.17152	0.1724	0.18922	0.20016	0.20192	0.17155	0.17594	0.17456	0.17692
Foxo3 (134g)	0.17022	0.18508	0.21968	0.17161	0.19376	0.18005	0.17749	0.17733	0.16854	0.20404	0.19224	0.17435	0.18231	0.17763	0.16958	0.19733	0.17449	0.17218	0.16928	0.18239	0.17385	0.19624	0.1998	0.1875	0.17529	0.17565	0.18098	0.17801	0.17279	0.1814	0.18215	0.16818	0.1774	0.17176	0.17646	0.17209	0.17141	0.17126	0.17858	0.17043	0.17278	0.17399	0.19004	0.20182	0.20194	0.17164	0.17816	0.1762	0.18923
Foxp1 (69g)	0.17049	0.18903	0.21497	0.17247	0.19662	0.18559	0.17518	0.17845	0.16898	0.20869	0.19131	0.17328	0.1825	0.1778	0.16856	0.18956	0.17171	0.17219	0.16827	0.18398	0.17458	0.19014	0.20932	0.19042	0.17537	0.17668	0.18097	0.18309	0.17244	0.18203	0.18107	0.16792	0.17517	0.17278	0.17625	0.16941	0.16842	0.17241	0.17847	0.17138	0.17359	0.17335	0.18578	0.18837	0.18727	0.16982	0.17655	0.17449	0.1827
Hinfp (154g)	0.1699	0.17825	0.189	0.17205	0.19438	0.18414	0.1797	0.17452	0.1692	0.20178	0.18754	0.17265	0.18161	0.17879	0.16877	0.19345	0.17217	0.17355	0.16847	0.19705	0.17525	0.19176	0.20107	0.18819	0.17557	0.17821	0.17766	0.17847	0.17186	0.19085	0.19055	0.16835	0.18162	0.17182	0.17719	0.16973	0.16894	0.17211	0.18306	0.17142	0.17335	0.17435	0.19522	0.19563	0.19351	0.1708	0.17602	0.17223	0.18997
Smarcc2 (315g)	0.17374	0.17738	0.18884	0.17466	0.19495	0.18074	0.17934	0.17523	0.16955	0.19289	0.18275	0.17357	0.18003	0.18022	0.16864	0.18839	0.17134	0.17194	0.16915	0.19424	0.17563	0.18242	0.19471	0.18184	0.17448	0.18106	0.17917	0.17989	0.17257	0.19336	0.18988	0.16838	0.1824	0.17445	0.17825	0.1696	0.1689	0.17227	0.18507	0.17277	0.17381	0.1735	0.19249	0.19108	0.1841	0.17132	0.17478	0.17255	0.19612
Nrf1 (502g)	0.17601	0.18118	0.18648	0.17265	0.19375	0.18308	0.17569	0.17966	0.16951	0.19825	0.18831	0.17294	0.18212	0.18043	0.16872	0.19214	0.17335	0.17232	0.16929	0.19758	0.17612	0.18479	0.19626	0.18091	0.173	0.18191	0.18068	0.17859	0.17367	0.19479	0.18929	0.16855	0.18217	0.17564	0.17884	0.17045	0.1707	0.1738	0.183	0.17338	0.17511	0.17527	0.19448	0.19119	0.18625	0.17082	0.17478	0.17278	0.19819
E2f1 (487g)	0.17375	0.18204	0.19014	0.17304	0.19082	0.18448	0.1763	0.17462	0.16952	0.20252	0.18914	0.17332	0.18148	0.18017	0.16911	0.19336	0.17225	0.17238	0.16889	0.19574	0.17476	0.1899	0.19602	0.18027	0.17511	0.18001	0.17893	0.17977	0.17319	0.19243	0.19229	0.1684	0.1818	0.1732	0.17864	0.17052	0.17124	0.17278	0.18269	0.17273	0.1748	0.17484	0.19967	0.20398	0.20185	0.17354	0.17651	0.17413	0.19091
Yy1 (369g)	0.17025	0.17951	0.18969	0.17312	0.19417	0.18202	0.176	0.17509	0.16938	0.20331	0.18685	0.1731	0.18062	0.17967	0.16885	0.19477	0.17236	0.17221	0.16876	0.19421	0.175	0.19038	0.19889	0.18433	0.17468	0.17935	0.17852	0.17862	0.17356	0.191	0.18749	0.1683	0.1864	0.17241	0.17835	0.16961	0.16888	0.17203	0.18189	0.17245	0.17338	0.17401	0.19438	0.19684	0.19577	0.17174	0.17587	0.17378	0.18925
Sf1 (143g)	0.17594	0.18064	0.18638	0.17138	0.19758	0.18563	0.1756	0.17367	0.16929	0.20454	0.19066	0.17324	0.18502	0.17955	0.16867	0.19172	0.17248	0.17216	0.16872	0.19728	0.17402	0.18725	0.19687	0.18123	0.17347	0.18018	0.17871	0.17845	0.17223	0.19363	0.18981	0.16833	0.18504	0.17201	0.17693	0.16953	0.16871	0.17103	0.1819	0.17257	0.17358	0.17788	0.1875	0.18901	0.18887	0.17036	0.17558	0.17246	0.19115
Ikzf1 (46g)	0.17072	0.17626	0.18541	0.17328	0.20239	0.18362	0.17741	0.17393	0.17018	0.19903	0.18816	0.17167	0.17887	0.1785	0.16899	0.1946	0.17333	0.17463	0.16876	0.18096	0.17409	0.19047	0.19776	0.18126	0.17446	0.17569	0.17454	0.17635	0.17044	0.18699	0.18986	0.16832	0.18298	0.17075	0.17472	0.16892	0.16855	0.17104	0.179	0.17149	0.17306	0.17312	0.18849	0.19209	0.19432	0.17184	0.17646	0.17373	0.18202
Elf3 (356g)	0.18596	0.18635	0.19141	0.17092	0.1895	0.17923	0.17639	0.178	0.16955	0.19894	0.19152	0.173	0.18477	0.17978	0.16881	0.18749	0.17205	0.17114	0.17018	0.19677	0.1755	0.1811	0.19793	0.17939	0.17315	0.18197	0.18269	0.17983	0.17565	0.19425	0.18896	0.16841	0.18686	0.17991	0.17855	0.17018	0.16972	0.17414	0.19406	0.17431	0.17635	0.1821	0.1906	0.18902	0.18208	0.17023	0.17429	0.17249	0.20074
Nfe2l2 (97g)	0.18775	0.18061	0.19299	0.17035	0.19132	0.1765	0.17515	0.17497	0.16893	0.19594	0.18924	0.17303	0.18163	0.17962	0.1688	0.19519	0.17438	0.17135	0.17002	0.18946	0.17352	0.18809	0.19851	0.17858	0.17559	0.18191	0.18595	0.1793	0.17561	0.18749	0.18675	0.16843	0.18108	0.18398	0.17807	0.17045	0.16937	0.17293	0.19662	0.1725	0.1752	0.18078	0.1955	0.20048	0.19554	0.17172	0.1737	0.17314	0.19915
Vdr (129g)	0.17163	0.18465	0.19437	0.17104	0.18242	0.17396	0.17746	0.17349	0.16848	0.18442	0.18513	0.17174	0.17921	0.17426	0.16832	0.18466	0.17428	0.17092	0.16848	0.18036	0.18213	0.18129	0.18553	0.18019	0.17213	0.17868	0.18186	0.17981	0.17626	0.1787	0.17869	0.16831	0.17992	0.18215	0.17416	0.176	0.1744	0.18351	0.28852	0.17081	0.17232	0.17202	0.18316	0.18563	0.1809	0.16921	0.17132	0.17061	0.18308
Hnf4a (720g)	0.18433	0.19215	0.19102	0.17148	0.18487	0.17825	0.17519	0.18207	0.16905	0.18869	0.18432	0.17386	0.18327	0.17935	0.16868	0.18569	0.17195	0.17035	0.16981	0.20006	0.17571	0.18054	0.1916	0.17703	0.17269	0.18299	0.18055	0.17987	0.17546	0.19523	0.19055	0.16856	0.18686	0.1846	0.17891	0.174	0.17195	0.17757	0.21537	0.17445	0.17665	0.18105	0.18959	0.18859	0.18414	0.17055	0.17314	0.17215	0.19928
Tff3 (77g)	0.16796	0.17296	0.19333	0.1695	0.18569	0.17353	0.17879	0.17109	0.1677	0.17766	0.17419	0.17332	0.17273	0.17393	0.16807	0.1843	0.17178	0.17071	0.16803	0.1845	0.17996	0.18017	0.18027	0.17521	0.17295	0.18863	0.19121	0.19611	0.18289	0.17401	0.17314	0.16821	0.17267	0.18603	0.17502	0.17538	0.17971	0.17433	0.32932	0.17386	0.17036	0.17185	0.17975	0.18468	0.18157	0.16873	0.17107	0.17034	0.17556
Gtf2i (126g)	0.16832	0.17844	0.19892	0.18624	0.17961	0.17329	0.1725	0.17982	0.1692	0.19668	0.18234	0.17551	0.17803	0.17808	0.16856	0.18229	0.17119	0.17027	0.16842	0.18342	0.17744	0.18359	0.19249	0.18075	0.17368	0.18356	0.18698	0.18582	0.18022	0.17554	0.17529	0.16836	0.17258	0.17539	0.18012	0.17097	0.16902	0.17454	0.18756	0.17432	0.17504	0.17469	0.18159	0.18537	0.1851	0.17004	0.17176	0.17178	0.177
Hoxb13 (16g)	0.16883	0.18245	0.20795	0.18143	0.17554	0.16935	0.18382	0.18192	0.16851	0.18394	0.17912	0.17898	0.17558	0.17224	0.16836	0.17785	0.172	0.16939	0.16796	0.17926	0.17713	0.17273	0.1836	0.17194	0.17145	0.18204	0.18528	0.17958	0.18013	0.17293	0.17212	0.16828	0.17161	0.18789	0.17602	0.17602	0.16924	0.17785	0.20976	0.17243	0.17281	0.1708	0.1743	0.17698	0.17248	0.169	0.1703	0.16967	0.17787
Ppard (204g)	0.17188	0.17748	0.19362	0.17843	0.17953	0.17252	0.17876	0.17281	0.16871	0.19663	0.18535	0.17349	0.17843	0.17554	0.16857	0.18072	0.17029	0.16982	0.16904	0.19151	0.17644	0.18435	0.18707	0.17829	0.17356	0.1828	0.18294	0.18996	0.17504	0.17697	0.17882	0.16837	0.17323	0.18379	0.17509	0.1747	0.17299	0.17873	0.33312	0.17189	0.17473	0.17199	0.1808	0.18603	0.1815	0.16916	0.17121	0.17048	0.19827
Nr2f6 (114g)	0.17008	0.18235	0.1982	0.17979	0.18238	0.17603	0.1747	0.17524	0.16892	0.19361	0.18303	0.17503	0.18351	0.1765	0.16886	0.18491	0.17065	0.17013	0.16839	0.19118	0.17858	0.19157	0.19612	0.18316	0.17371	0.18308	0.18083	0.18304	0.17541	0.17752	0.17686	0.16841	0.17444	0.1809	0.17751	0.18283	0.17829	0.17944	0.26054	0.1723	0.17469	0.17905	0.18487	0.18533	0.18719	0.17004	0.17172	0.17154	0.17962
Mlx (75g)	0.17073	0.17426	0.18253	0.17224	0.18696	0.17753	0.17716	0.17222	0.16964	0.19201	0.18316	0.17234	0.17617	0.17673	0.16875	0.18563	0.17109	0.17216	0.16853	0.20258	0.17415	0.18327	0.18654	0.17802	0.17261	0.17966	0.17752	0.17977	0.17172	0.18915	0.18215	0.16798	0.17802	0.17981	0.17524	0.16976	0.16997	0.17473	0.28636	0.1714	0.17191	0.17264	0.18841	0.18842	0.18504	0.17018	0.17309	0.17367	0.18778
Klf3 (30g)	0.1681	0.17148	0.18008	0.16917	0.17765	0.17159	0.17085	0.16972	0.16841	0.18655	0.18266	0.1715	0.17009	0.17333	0.16868	0.18086	0.17017	0.17047	0.16751	0.19063	0.1716	0.18319	0.18291	0.17786	0.17282	0.17416	0.1767	0.17612	0.17327	0.17397	0.18237	0.1676	0.17127	0.18426	0.17107	0.16847	0.16805	0.17406	0.18348	0.16964	0.16905	0.16922	0.17817	0.18408	0.17916	0.16929	0.17015	0.16934	0.17158
Nr5a1 (78g)	0.16959	0.18076	0.19179	0.17714	0.1759	0.17226	0.17225	0.17532	0.16887	0.21096	0.19901	0.17308	0.22097	0.17724	0.16887	0.1775	0.17225	0.16954	0.16838	0.18147	0.17524	0.17813	0.19744	0.18327	0.17089	0.17919	0.1878	0.18693	0.18016	0.17725	0.17558	0.17242	0.17213	0.18094	0.19326	0.17067	0.17023	0.17415	0.19389	0.17277	0.21538	0.23082	0.17707	0.1785	0.17781	0.16884	0.17027	0.17146	0.17874
Gata6 (280g)	0.18018	0.18724	0.21036	0.17203	0.17605	0.1731	0.17267	0.1952	0.1691	0.20103	0.19276	0.17489	0.19412	0.18148	0.16862	0.17849	0.1707	0.16914	0.16962	0.1847	0.17556	0.18075	0.21148	0.18688	0.17259	0.18188	0.18075	0.18502	0.17286	0.18243	0.18112	0.16919	0.17597	0.18588	0.1822	0.17045	0.17017	0.17485	0.20617	0.17243	0.17886	0.18501	0.18129	0.18217	0.17753	0.16912	0.17081	0.17238	0.19621
Pparg (345g)	0.17404	0.21402	0.20141	0.17318	0.18087	0.17568	0.17374	0.18272	0.16922	0.19836	0.18797	0.17492	0.19195	0.17723	0.16899	0.18272	0.1708	0.16982	0.16886	0.19231	0.17452	0.18284	0.20292	0.18548	0.17479	0.18035	0.18326	0.18159	0.17568	0.18563	0.1861	0.16866	0.17997	0.18347	0.18041	0.1725	0.17039	0.17679	0.20783	0.17323	0.17697	0.18429	0.1843	0.18864	0.18584	0.17021	0.17179	0.17197	0.18572
Gata4 (220g)	0.17121	0.17965	0.19357	0.17367	0.17722	0.17209	0.17364	0.20077	0.16888	0.19655	0.1879	0.17367	0.20469	0.17641	0.16848	0.18104	0.17077	0.1695	0.16849	0.18337	0.1775	0.19369	0.19669	0.18121	0.17206	0.18269	0.18364	0.18452	0.17453	0.1771	0.17902	0.17036	0.17296	0.19525	0.18784	0.1731	0.17105	0.17591	0.23959	0.1731	0.18507	0.19337	0.1796	0.18142	0.1875	0.16918	0.17065	0.17095	0.17893
Runx2 (91g)	0.17615	0.17934	0.18826	0.17215	0.1803	0.17505	0.1751	0.17278	0.16865	0.22507	0.21035	0.17279	0.18871	0.17555	0.16958	0.19107	0.17235	0.17154	0.16996	0.19414	0.17321	0.18742	0.19938	0.18499	0.17638	0.17575	0.18205	0.18522	0.17372	0.17638	0.17776	0.16924	0.18073	0.17426	0.18257	0.17195	0.16873	0.17495	0.18068	0.1713	0.19633	0.2381	0.18195	0.19369	0.18549	0.16986	0.17541	0.17313	0.21121
Bmyc (11g)	0.18293	0.17007	0.18442	0.17984	0.17171	0.16925	0.17192	0.17377	0.16765	0.19261	0.19601	0.17201	0.18395	0.1718	0.16815	0.1734	0.17124	0.16861	0.17191	0.21175	0.17643	0.17354	0.18374	0.1746	0.17394	0.18021	0.21665	0.22905	0.17769	0.16891	0.16984	0.17293	0.17144	0.19504	0.20002	0.16914	0.16829	0.18388	0.17038	0.17036	0.19773	0.19379	0.17469	0.18836	0.17134	0.16801	0.16897	0.16812	0.26527
Tead1 (57g)	0.16892	0.18776	0.19247	0.17423	0.17608	0.17012	0.17119	0.21682	0.1689	0.20907	0.19891	0.17405	0.17577	0.17669	0.16902	0.17722	0.17139	0.16852	0.17197	0.21071	0.18275	0.1868	0.21476	0.19602	0.17343	0.17351	0.18334	0.18621	0.17394	0.17039	0.17047	0.16853	0.16977	0.17022	0.18097	0.17022	0.16892	0.17364	0.17347	0.16967	0.17546	0.17208	0.17562	0.17876	0.17995	0.16825	0.1693	0.16994	0.19511
Sox17 (17g)	0.184	0.19763	0.20642	0.16874	0.17234	0.1706	0.17	0.18854	0.16814	0.18357	0.1892	0.1723	0.17422	0.17323	0.16942	0.18018	0.16862	0.16829	0.17254	0.22785	0.17257	0.21296	0.27804	0.23876	0.17372	0.17195	0.18382	0.17936	0.17536	0.16916	0.17008	0.16925	0.16866	0.17192	0.17744	0.16962	0.16918	0.17543	0.17199	0.1689	0.17296	0.17146	0.17959	0.18948	0.19063	0.16832	0.16884	0.16926	0.17862
Irx1 (11g)	0.1675	0.17965	0.41512	0.17507	0.16922	0.16886	0.16975	0.17533	0.1682	0.18316	0.17256	0.18966	0.17131	0.17269	0.16829	0.17816	0.1682	0.16745	0.16803	0.16992	0.17178	0.17838	0.19365	0.19375	0.1776	0.19236	0.18091	0.19231	0.1708	0.17515	0.1762	0.16815	0.17851	0.17848	0.17901	0.17107	0.16897	0.17368	0.17091	0.17108	0.16989	0.16832	0.17438	0.17633	0.17804	0.16998	0.16929	0.16875	0.16849
Mecom (24g)	0.16946	0.18935	0.25983	0.17043	0.17498	0.17012	0.17131	0.17737	0.16933	0.19245	0.17859	0.17535	0.17197	0.17448	0.16799	0.18414	0.17008	0.16914	0.16808	0.17758	0.17273	0.18869	0.21472	0.19584	0.1764	0.17773	0.17772	0.17861	0.17229	0.17501	0.17662	0.16758	0.17373	0.18086	0.17157	0.17264	0.16999	0.17452	0.18244	0.17433	0.17144	0.17007	0.18216	0.19535	0.1887	0.16996	0.16963	0.17267	0.17546
Etv5 (19g)	0.16884	0.18808	0.40481	0.17049	0.17368	0.17063	0.17094	0.17822	0.1684	0.1801	0.17881	0.18199	0.17108	0.17247	0.16806	0.18053	0.16897	0.16871	0.16782	0.17211	0.17039	0.19541	0.23058	0.19463	0.1806	0.18773	0.18042	0.18059	0.17271	0.17067	0.17129	0.16815	0.16969	0.17466	0.17244	0.17007	0.16839	0.1696	0.175	0.17159	0.16946	0.16847	0.17766	0.19006	0.18605	0.16866	0.16964	0.17111	0.17601
Hivep3 (32g)	0.16829	0.17527	0.19159	0.17134	0.19806	0.17881	0.17989	0.17078	0.17091	0.30068	0.21901	0.17115	0.1764	0.17254	0.1686	0.19319	0.17789	0.17122	0.16799	0.17253	0.17177	0.19828	0.19135	0.18162	0.17504	0.17192	0.18991	0.18114	0.17378	0.17091	0.17082	0.16845	0.17004	0.17127	0.17547	0.16986	0.16808	0.17255	0.18087	0.16988	0.17188	0.17261	0.18069	0.19691	0.20463	0.16977	0.17225	0.16984	0.1777
Runx1 (58g)	0.17168	0.18056	0.18989	0.17214	0.18029	0.17942	0.17129	0.17162	0.17063	0.33009	0.26626	0.17731	0.17859	0.17261	0.1688	0.19414	0.17019	0.17075	0.16901	0.17814	0.17	0.19289	0.19794	0.17563	0.18312	0.17247	0.19683	0.17733	0.17577	0.17264	0.17311	0.16782	0.17242	0.17131	0.17143	0.17006	0.16803	0.17206	0.17479	0.16842	0.17072	0.17106	0.19325	0.2101	0.20402	0.16914	0.19417	0.17509	0.1824
Klf10 (24g)	0.18306	0.17983	0.18588	0.17057	0.17132	0.17054	0.16934	0.17121	0.17097	0.35639	0.2923	0.17157	0.18587	0.17164	0.1687	0.18208	0.16961	0.16831	0.1698	0.18219	0.17008	0.19039	0.21585	0.18261	0.17798	0.17219	0.19102	0.18123	0.17845	0.1697	0.17076	0.1681	0.16903	0.173	0.17324	0.16876	0.1682	0.17552	0.17572	0.16987	0.1717	0.17574	0.18135	0.20042	0.20293	0.17197	0.17464	0.17316	0.19291
Erf (27g)	0.16774	0.17234	0.17759	0.18797	0.17991	0.17415	0.17254	0.17363	0.17163	0.33245	0.29961	0.17163	0.17142	0.1724	0.16819	0.17749	0.16895	0.16965	0.16749	0.17467	0.17078	0.18189	0.20357	0.18375	0.17091	0.1736	0.17245	0.18424	0.16956	0.17278	0.17457	0.16799	0.17167	0.16926	0.17304	0.16827	0.16801	0.16971	0.17466	0.16885	0.17015	0.16954	0.1813	0.18257	0.17765	0.16912	0.16992	0.16937	0.17382
Nfat5 (21g)	0.16757	0.17192	0.18597	0.18807	0.18119	0.1713	0.17157	0.17259	0.16962	0.24659	0.19211	0.17423	0.17236	0.173	0.16865	0.18741	0.17291	0.16941	0.16803	0.17129	0.21686	0.19763	0.19131	0.18939	0.17465	0.17241	0.17433	0.19331	0.17053	0.16948	0.16906	0.16798	0.16924	0.17128	0.17415	0.16848	0.16796	0.16993	0.17325	0.16914	0.16981	0.16938	0.18058	0.19251	0.1987	0.16994	0.17048	0.17441	0.17256
Nfil3 (77g)	0.17985	0.18993	0.1888	0.17131	0.18695	0.17788	0.1764	0.1811	0.16904	0.21187	0.19611	0.17304	0.19186	0.17882	0.16889	0.19282	0.17309	0.17095	0.16833	0.18124	0.17474	0.19018	0.20066	0.17877	0.17449	0.17927	0.18516	0.17685	0.17535	0.18606	0.18416	0.16884	0.18131	0.17536	0.18275	0.17093	0.16904	0.17249	0.18646	0.17295	0.1855	0.19532	0.18901	0.19635	0.1955	0.17086	0.17406	0.1737	0.18428
Jund (62g)	0.17055	0.18396	0.18837	0.17299	0.1851	0.1768	0.17744	0.17704	0.1685	0.21752	0.19675	0.17283	0.19015	0.17738	0.16883	0.1946	0.17455	0.17086	0.16871	0.18169	0.17365	0.20186	0.20251	0.18354	0.17399	0.17662	0.19137	0.17853	0.1752	0.1768	0.17788	0.16818	0.174	0.17369	0.17718	0.1693	0.16838	0.17303	0.18026	0.17171	0.17592	0.18316	0.18678	0.19974	0.21028	0.17119	0.17476	0.17579	0.18078
Hes1 (11g)	0.1683	0.18315	0.18481	0.16983	0.17515	0.1729	0.17615	0.1759	0.16819	0.20894	0.19214	0.17427	0.19684	0.17271	0.16923	0.18744	0.17078	0.17012	0.16872	0.17278	0.17229	0.20319	0.21789	0.18419	0.17341	0.17312	0.20262	0.18906	0.18339	0.16933	0.17093	0.16795	0.17125	0.17784	0.18544	0.16954	0.16811	0.17548	0.1869	0.1792	0.1776	0.18182	0.18675	0.19289	0.19686	0.169	0.17547	0.17705	0.1702
Egr2 (47g)	0.17026	0.17905	0.18172	0.17259	0.17868	0.17356	0.17251	0.17197	0.16847	0.22182	0.20862	0.17083	0.19646	0.17352	0.16899	0.19108	0.17224	0.16966	0.16921	0.17441	0.17293	0.19727	0.19867	0.17993	0.17829	0.17161	0.18907	0.17941	0.17343	0.17727	0.17652	0.16799	0.17629	0.17262	0.17868	0.1694	0.16823	0.1703	0.1752	0.16937	0.17384	0.18548	0.18317	0.20039	0.20951	0.17115	0.17278	0.1757	0.18178
Fos (81g)	0.1798	0.18127	0.18842	0.17023	0.1905	0.17546	0.17525	0.17482	0.16884	0.23198	0.21082	0.1721	0.18337	0.17493	0.16877	0.19475	0.17353	0.17193	0.16971	0.18075	0.17403	0.19036	0.20321	0.18186	0.17513	0.17655	0.19411	0.18282	0.18087	0.17693	0.17689	0.16799	0.17762	0.17658	0.17606	0.16928	0.16853	0.17407	0.19036	0.17106	0.17428	0.1803	0.18903	0.20209	0.19484	0.16981	0.17233	0.17326	0.18501
Fosl2 (268g)	0.1856	0.18393	0.19144	0.17084	0.18456	0.1756	0.17451	0.17452	0.16926	0.24045	0.21378	0.17237	0.18568	0.17728	0.1692	0.19313	0.17309	0.17101	0.17034	0.17956	0.17343	0.19342	0.20796	0.18541	0.17606	0.17732	0.18655	0.18072	0.17574	0.17966	0.18031	0.16833	0.17722	0.17448	0.17784	0.16943	0.16912	0.17371	0.18669	0.17131	0.17721	0.18597	0.19018	0.20155	0.19926	0.1709	0.17374	0.17396	0.20096
Fosb (214g)	0.17982	0.18346	0.1894	0.1732	0.17878	0.17325	0.17452	0.17498	0.16912	0.2491	0.21894	0.17221	0.19164	0.17602	0.16928	0.18944	0.17257	0.17	0.17011	0.17813	0.17357	0.19295	0.20805	0.18492	0.17457	0.17443	0.18655	0.17894	0.17484	0.17365	0.17501	0.16844	0.17475	0.1728	0.17817	0.16918	0.16837	0.1727	0.18046	0.16998	0.17784	0.18762	0.18696	0.20099	0.20038	0.17062	0.17278	0.17389	0.19167
Egr1 (134g)	0.17402	0.1852	0.18407	0.17118	0.17562	0.17223	0.17315	0.17771	0.16908	0.23826	0.21416	0.17209	0.18814	0.17627	0.16927	0.18385	0.17059	0.16958	0.16997	0.17403	0.17254	0.19485	0.21554	0.18774	0.17303	0.17351	0.19398	0.17939	0.17597	0.17061	0.17218	0.16828	0.17469	0.17216	0.17728	0.16928	0.16805	0.17201	0.1774	0.16991	0.17565	0.18004	0.18297	0.19223	0.19163	0.16918	0.17225	0.17341	0.19264
Mafk (75g)	0.17749	0.18327	0.18824	0.17207	0.18424	0.1738	0.17612	0.17357	0.16856	0.27238	0.23025	0.1712	0.19337	0.17342	0.1689	0.19676	0.17424	0.17047	0.16989	0.18197	0.17235	0.1982	0.21017	0.18224	0.17471	0.17171	0.20117	0.17736	0.17849	0.17243	0.17195	0.16813	0.17108	0.17135	0.17495	0.16897	0.16833	0.17542	0.18089	0.1692	0.17632	0.18296	0.18841	0.21066	0.20581	0.17199	0.17449	0.17647	0.18819
Jun (77g)	0.18115	0.18475	0.18986	0.17156	0.18207	0.17348	0.17615	0.1747	0.16888	0.22554	0.20347	0.1723	0.19194	0.17502	0.16926	0.19491	0.17363	0.17108	0.16953	0.17368	0.17404	0.19784	0.2112	0.18527	0.17529	0.17465	0.1933	0.18185	0.17858	0.17465	0.1747	0.16797	0.17348	0.17529	0.17771	0.1695	0.16866	0.17476	0.18457	0.17067	0.17758	0.18595	0.19003	0.20436	0.20086	0.17078	0.17448	0.17411	0.18396
Junb (39g)	0.17706	0.1839	0.1886	0.17131	0.18764	0.17489	0.17634	0.17329	0.16817	0.22486	0.20411	0.17194	0.18915	0.17355	0.16908	0.20258	0.17724	0.17134	0.16825	0.17283	0.17254	0.20147	0.2098	0.18168	0.17637	0.17251	0.1984	0.17885	0.1794	0.174	0.17555	0.16789	0.17324	0.17325	0.17686	0.16972	0.16823	0.17334	0.18595	0.16969	0.17683	0.18415	0.19065	0.21038	0.21034	0.17099	0.17388	0.17451	0.17424
Sox10 (61g)	0.16844	0.18876	0.18629	0.18984	0.17863	0.17306	0.17232	0.17339	0.16869	0.19207	0.1809	0.17335	0.17396	0.17471	0.16848	0.18447	0.17092	0.17026	0.16814	0.17813	0.17656	0.1938	0.20052	0.18362	0.17458	0.17453	0.19109	0.17753	0.17698	0.17389	0.17451	0.16803	0.17182	0.17212	0.17389	0.16938	0.16861	0.17248	0.18103	0.16989	0.17128	0.17199	0.18356	0.18744	0.18805	0.17041	0.17122	0.17237	0.17797
Trps1 (39g)	0.16775	0.17769	0.18295	0.17964	0.17548	0.17248	0.17119	0.17295	0.1687	0.21098	0.19199	0.17318	0.18024	0.17462	0.16916	0.19015	0.17658	0.1699	0.16854	0.17219	0.17091	0.19076	0.19801	0.17875	0.17328	0.17189	0.21437	0.18619	0.18053	0.17249	0.17227	0.16804	0.17135	0.17143	0.17596	0.16835	0.1679	0.17375	0.18021	0.16962	0.17298	0.17487	0.18514	0.19178	0.18962	0.16929	0.17689	0.17789	0.17474
Xbp1 (506g)	0.17399	0.17897	0.19084	0.17138	0.1897	0.1781	0.18416	0.17584	0.1695	0.20673	0.19525	0.17296	0.18178	0.17717	0.16923	0.19134	0.17174	0.17186	0.1691	0.18307	0.17797	0.18354	0.19392	0.1788	0.17436	0.17872	0.18528	0.17936	0.17619	0.18256	0.18202	0.16817	0.17888	0.18197	0.17588	0.16961	0.17013	0.17276	0.20257	0.17195	0.17409	0.17535	0.19102	0.19347	0.18777	0.17086	0.17595	0.17318	0.18813
Cebpd (64g)	0.17192	0.18249	0.21011	0.17057	0.17946	0.1771	0.17441	0.17427	0.16852	0.22376	0.20756	0.17291	0.18515	0.17618	0.16885	0.18595	0.17082	0.17003	0.16868	0.1746	0.17284	0.18177	0.19935	0.17671	0.17432	0.17468	0.20231	0.17654	0.1767	0.175	0.17536	0.16766	0.17379	0.17248	0.17375	0.17049	0.17038	0.17165	0.17763	0.17055	0.17187	0.17612	0.18851	0.19581	0.18855	0.17179	0.17301	0.17214	0.18324
Nr3c1 (64g)	0.16839	0.17683	0.18889	0.1715	0.1936	0.1842	0.17343	0.17314	0.16858	0.19815	0.18687	0.17131	0.17449	0.17525	0.16923	0.19169	0.1707	0.17138	0.16779	0.17559	0.17333	0.20452	0.21888	0.20941	0.17676	0.17215	0.17948	0.18354	0.17073	0.17165	0.17297	0.1676	0.17107	0.17017	0.17414	0.16881	0.16828	0.17081	0.17475	0.16907	0.17091	0.1711	0.1924	0.20726	0.20334	0.17183	0.17482	0.17328	0.17573
Mef2c (335g)	0.18168	0.18395	0.18656	0.17288	0.19374	0.17877	0.17488	0.18934	0.16952	0.20654	0.19708	0.17219	0.1789	0.1804	0.16918	0.1914	0.17194	0.1712	0.17056	0.18914	0.17379	0.18928	0.21581	0.19325	0.17372	0.17982	0.1778	0.177	0.17207	0.18207	0.17953	0.16822	0.17772	0.17288	0.17835	0.16981	0.16934	0.17315	0.1825	0.17204	0.17416	0.17648	0.19411	0.19651	0.19399	0.17131	0.17312	0.17266	0.20367
Elk3 (205g)	0.18287	0.18552	0.1934	0.17167	0.18894	0.17634	0.17323	0.17751	0.16931	0.22837	0.20995	0.1716	0.17893	0.17708	0.16903	0.18865	0.17207	0.17066	0.1699	0.18398	0.17337	0.20595	0.24604	0.21819	0.1741	0.17701	0.18027	0.18126	0.17288	0.183	0.18289	0.168	0.18028	0.17209	0.17628	0.16969	0.16887	0.17139	0.1803	0.17134	0.17284	0.17624	0.18897	0.19308	0.19641	0.17006	0.17301	0.17302	0.19774
Ets2 (331g)	0.17261	0.18473	0.19281	0.17109	0.18857	0.17602	0.17465	0.17598	0.16862	0.22046	0.20071	0.1721	0.17914	0.17511	0.16945	0.19845	0.17338	0.17074	0.16921	0.18635	0.17336	0.21422	0.24397	0.21449	0.1779	0.17497	0.18516	0.18148	0.17551	0.17792	0.17882	0.16796	0.17546	0.1724	0.17612	0.17046	0.16884	0.173	0.1823	0.17111	0.17228	0.17369	0.19299	0.20832	0.22607	0.17308	0.17432	0.17366	0.18391
Rxra (240g)	0.17193	0.19089	0.19587	0.17302	0.18874	0.17607	0.17545	0.18117	0.16863	0.19805	0.18633	0.17415	0.17861	0.17753	0.16879	0.19594	0.17338	0.17133	0.1685	0.18303	0.17703	0.20085	0.21583	0.19671	0.17815	0.17531	0.18137	0.18037	0.17331	0.17767	0.17967	0.16836	0.17426	0.17528	0.17672	0.17157	0.16953	0.17237	0.18438	0.16998	0.17315	0.17334	0.20089	0.21368	0.22422	0.17529	0.1735	0.17264	0.1815
Foxo1 (306g)	0.16991	0.18595	0.18743	0.1742	0.20119	0.18204	0.17679	0.17998	0.1693	0.23206	0.20846	0.17237	0.19636	0.17586	0.16877	0.19135	0.17206	0.17162	0.16866	0.18163	0.17485	0.19767	0.21769	0.19847	0.17455	0.17513	0.18228	0.18334	0.17207	0.1771	0.17802	0.16828	0.17448	0.17253	0.17647	0.16962	0.1686	0.17243	0.18298	0.17054	0.1744	0.17678	0.18621	0.19166	0.19355	0.17034	0.17438	0.17267	0.18157
Atf3 (874g)	0.17956	0.18303	0.19148	0.17228	0.18854	0.17844	0.17578	0.17665	0.16936	0.21783	0.19971	0.17302	0.18643	0.17946	0.16903	0.1916	0.17296	0.17117	0.16977	0.19241	0.17497	0.18834	0.20112	0.18205	0.17412	0.18	0.18521	0.17944	0.17538	0.18731	0.18565	0.16853	0.17988	0.17518	0.17878	0.16971	0.16946	0.17383	0.18969	0.17311	0.1753	0.17956	0.19137	0.1969	0.19461	0.17118	0.17374	0.17293	0.19487
Klf7 (827g)	0.1738	0.18239	0.19083	0.17314	0.18764	0.17687	0.1745	0.17688	0.16897	0.21067	0.19585	0.17329	0.18141	0.17817	0.1691	0.19047	0.17185	0.17117	0.16926	0.18712	0.17438	0.19517	0.21435	0.19681	0.17481	0.17648	0.18278	0.18055	0.17321	0.17997	0.1798	0.16825	0.17664	0.17218	0.17737	0.16955	0.16876	0.17241	0.18145	0.17118	0.1741	0.17671	0.19021	0.19685	0.19604	0.17075	0.17401	0.17304	0.18884
Klf4 (734g)	0.18118	0.18117	0.19292	0.17166	0.18612	0.17647	0.17458	0.17601	0.16935	0.22548	0.20753	0.17274	0.18204	0.17809	0.16907	0.18953	0.17206	0.17075	0.17001	0.18425	0.17461	0.18788	0.20684	0.18734	0.1742	0.17773	0.18309	0.17993	0.17475	0.1787	0.17879	0.16829	0.17687	0.1755	0.1778	0.16935	0.1689	0.1727	0.18652	0.17172	0.17433	0.17954	0.18646	0.19207	0.18983	0.17002	0.17311	0.17253	0.19586
Maf (701g)	0.17563	0.18408	0.19201	0.17224	0.18896	0.17626	0.17477	0.17605	0.16918	0.21242	0.1973	0.17253	0.18213	0.17875	0.16902	0.19582	0.17311	0.17109	0.16925	0.17994	0.174	0.19354	0.2042	0.1851	0.17561	0.17668	0.18208	0.17914	0.17352	0.17865	0.17902	0.16835	0.17699	0.17358	0.17675	0.17036	0.1692	0.17282	0.19074	0.17111	0.17417	0.17732	0.19737	0.20563	0.20408	0.17245	0.17403	0.1732	0.18857
Gata2 (55g)	0.16954	0.1775	0.18537	0.17386	0.19019	0.17668	0.17672	0.17265	0.1679	0.18428	0.18211	0.17474	0.17622	0.17358	0.17032	0.20287	0.17461	0.17263	0.16777	0.17525	0.17362	0.20079	0.20857	0.19554	0.17927	0.17379	0.1762	0.18057	0.17066	0.17351	0.17506	0.16916	0.17608	0.17525	0.17714	0.17336	0.17035	0.17176	0.18263	0.16869	0.17804	0.17488	0.18907	0.2127	0.20799	0.16952	0.19827	0.19469	0.17581
Mafg (61g)	0.16908	0.17417	0.17814	0.16898	0.18388	0.17798	0.17173	0.17153	0.16781	0.20315	0.1942	0.16904	0.17326	0.17332	0.16982	0.19162	0.16931	0.17251	0.16827	0.17605	0.1714	0.18967	0.19358	0.17608	0.17567	0.16978	0.17998	0.17013	0.16984	0.17324	0.17695	0.16776	0.17407	0.16866	0.1718	0.17116	0.16852	0.17008	0.17343	0.16796	0.17027	0.17051	0.20302	0.21995	0.20888	0.17594	0.17904	0.17349	0.17415
Cebpe (260g)	0.17609	0.18526	0.18932	0.171	0.19562	0.18372	0.17428	0.17392	0.16927	0.19802	0.19591	0.17312	0.17573	0.17848	0.16923	0.1947	0.17196	0.17274	0.16888	0.18364	0.17302	0.1881	0.19513	0.17992	0.17514	0.17726	0.18144	0.17584	0.17201	0.18436	0.18738	0.16826	0.18216	0.17155	0.17589	0.17142	0.17057	0.17089	0.18108	0.17113	0.17339	0.17594	0.19572	0.196	0.19272	0.17137	0.1803	0.1746	0.1902
Ltf (25g)	0.16913	0.19425	0.17875	0.16875	0.19996	0.17921	0.18023	0.17639	0.16924	0.22563	0.18691	0.1698	0.17029	0.17257	0.17077	0.21486	0.17598	0.17348	0.16762	0.17348	0.17124	0.19406	0.18969	0.18035	0.1813	0.17028	0.18683	0.17258	0.17089	0.17385	0.17499	0.16802	0.17895	0.17044	0.16956	0.16919	0.16831	0.16931	0.17323	0.16814	0.16926	0.16931	0.19994	0.22751	0.21538	0.17363	0.18728	0.17866	0.17278
Batf (20g)	0.16794	0.16898	0.17607	0.16824	0.21899	0.17867	0.17972	0.16923	0.16781	0.18246	0.18395	0.16931	0.16892	0.17412	0.16926	0.22776	0.18214	0.17735	0.16778	0.17057	0.17112	0.19652	0.19267	0.18195	0.18049	0.17003	0.17374	0.17014	0.16998	0.17121	0.17118	0.16759	0.17091	0.16783	0.16924	0.16848	0.16771	0.1686	0.17412	0.16816	0.16812	0.16856	0.19555	0.20556	0.19169	0.17165	0.17792	0.17557	0.1742
Irf5 (243g)	0.17179	0.17457	0.19142	0.17078	0.21391	0.18212	0.1778	0.1714	0.16853	0.19069	0.18497	0.17096	0.1754	0.17742	0.16947	0.22087	0.17759	0.17481	0.16852	0.18111	0.17204	0.19978	0.19527	0.18165	0.17927	0.17416	0.17674	0.17474	0.17214	0.17992	0.17935	0.16796	0.17643	0.17154	0.17387	0.16985	0.16858	0.17173	0.18834	0.16998	0.17098	0.17416	0.21636	0.23074	0.22396	0.17584	0.17862	0.17521	0.18141
Elf4 (329g)	0.17407	0.17606	0.18628	0.17038	0.20524	0.18371	0.17675	0.17264	0.16881	0.20489	0.18939	0.17149	0.17786	0.17693	0.1691	0.20838	0.17493	0.17408	0.1693	0.18439	0.17294	0.19178	0.19684	0.18199	0.17774	0.17585	0.17692	0.17567	0.17185	0.18427	0.1821	0.16803	0.17775	0.17174	0.17478	0.16969	0.16859	0.17074	0.1841	0.17055	0.17172	0.17346	0.20443	0.20911	0.20385	0.17278	0.17979	0.175	0.19542
Ets1 (1028g)	0.17902	0.17992	0.18816	0.17088	0.20392	0.18302	0.17731	0.17466	0.16912	0.20511	0.19196	0.17203	0.18097	0.17858	0.16891	0.19912	0.17406	0.17279	0.1694	0.18968	0.17387	0.19255	0.20446	0.18658	0.17516	0.17844	0.17996	0.17759	0.17381	0.18847	0.1861	0.16813	0.18253	0.17424	0.17668	0.16971	0.16914	0.17195	0.18577	0.17227	0.17375	0.17729	0.19547	0.19996	0.19661	0.17158	0.17687	0.17365	0.19367
Elf1 (1358g)	0.176	0.17817	0.18982	0.17113	0.20895	0.18517	0.17802	0.174	0.16891	0.19638	0.1868	0.17212	0.18042	0.17771	0.16897	0.20015	0.1743	0.17366	0.16902	0.18796	0.17416	0.19181	0.19987	0.1836	0.17518	0.17772	0.17955	0.17726	0.17401	0.18829	0.18633	0.16814	0.18244	0.17365	0.17629	0.1694	0.1688	0.17145	0.18604	0.17171	0.17326	0.17562	0.19599	0.19924	0.19538	0.1719	0.17735	0.17457	0.18918
Fli1 (628g)	0.17323	0.17567	0.18883	0.1706	0.21365	0.18469	0.17896	0.17257	0.16848	0.18883	0.18468	0.17118	0.17495	0.17594	0.16916	0.20726	0.17427	0.17474	0.16867	0.18286	0.17363	0.19639	0.20789	0.19064	0.17638	0.17488	0.17979	0.17615	0.17333	0.18126	0.18092	0.16794	0.18008	0.17193	0.17431	0.16974	0.16853	0.17106	0.18569	0.1704	0.17145	0.1723	0.20364	0.20992	0.20412	0.17285	0.17955	0.17544	0.18555
Spib (241g)	0.1781	0.17623	0.18911	0.17	0.2269	0.19031	0.17835	0.17367	0.16889	0.18868	0.1841	0.17176	0.17794	0.17791	0.1687	0.21089	0.17501	0.17488	0.16915	0.19002	0.1721	0.18716	0.19669	0.17957	0.17416	0.17818	0.18044	0.17731	0.17429	0.18642	0.18763	0.16807	0.1825	0.17412	0.17546	0.16925	0.16857	0.17058	0.18682	0.17273	0.1723	0.17565	0.19569	0.20234	0.19505	0.17172	0.17695	0.17298	0.19312
Runx3 (141g)	0.17401	0.17407	0.18569	0.16895	0.22133	0.18306	0.18024	0.17132	0.16833	0.18197	0.18277	0.17036	0.17501	0.17546	0.16928	0.22092	0.17851	0.17598	0.16874	0.17951	0.17097	0.1959	0.19568	0.1784	0.17922	0.17379	0.17748	0.17402	0.17244	0.17624	0.17644	0.1678	0.17808	0.17092	0.17173	0.16977	0.1681	0.16968	0.18357	0.1703	0.17005	0.17389	0.20016	0.22039	0.21405	0.17298	0.18303	0.17797	0.18603
Atf6 (109g)	0.17039	0.17934	0.1985	0.17107	0.21096	0.17954	0.18648	0.17298	0.16865	0.21093	0.19448	0.17211	0.18144	0.1759	0.16932	0.21119	0.1767	0.17318	0.1686	0.18484	0.18291	0.19172	0.1962	0.18536	0.17456	0.17584	0.17862	0.17707	0.17266	0.18532	0.18162	0.16802	0.17631	0.17288	0.1757	0.17054	0.16845	0.17161	0.19327	0.1705	0.17305	0.17539	0.19058	0.20283	0.19984	0.17184	0.17524	0.17383	0.18757
Mafb (83g)	0.17204	0.17947	0.18795	0.17113	0.19056	0.1731	0.17382	0.17167	0.16809	0.21229	0.19306	0.17062	0.17451	0.17609	0.16937	0.21294	0.17458	0.17254	0.16845	0.17347	0.17327	0.20828	0.20153	0.18177	0.18098	0.17072	0.18492	0.17469	0.17376	0.1714	0.17188	0.16783	0.1704	0.17064	0.17229	0.16975	0.16812	0.172	0.17966	0.16885	0.17122	0.17233	0.24381	0.27446	0.26739	0.18527	0.17344	0.17269	0.17797
Spic (272g)	0.17594	0.18211	0.1893	0.17139	0.20065	0.17847	0.17692	0.1727	0.16849	0.20099	0.1885	0.17147	0.17878	0.17755	0.16921	0.21388	0.17623	0.17335	0.16909	0.18082	0.17262	0.20556	0.19837	0.18178	0.17879	0.17588	0.17761	0.17562	0.17243	0.18225	0.18181	0.16836	0.17676	0.1731	0.17475	0.17162	0.16919	0.17221	0.18884	0.17053	0.17266	0.17495	0.20747	0.22884	0.23879	0.17781	0.17569	0.17332	0.18589
Cebpa (907g)	0.17496	0.1962	0.21326	0.17254	0.19182	0.17849	0.17608	0.17646	0.16866	0.19539	0.18623	0.17457	0.18013	0.17719	0.1691	0.19865	0.17337	0.17253	0.16887	0.18579	0.17413	0.19406	0.19836	0.18331	0.17757	0.17775	0.18148	0.17979	0.17434	0.18221	0.18178	0.16823	0.17796	0.17495	0.17639	0.17239	0.17061	0.17367	0.18688	0.17133	0.17523	0.1784	0.20226	0.21083	0.21228	0.17408	0.17713	0.17371	0.18747
Cebpb (302g)	0.16999	0.189	0.18934	0.17137	0.19034	0.17673	0.17623	0.1736	0.16821	0.21849	0.19869	0.17217	0.18275	0.17454	0.16915	0.21196	0.17503	0.17253	0.16848	0.1786	0.1727	0.21296	0.20443	0.18472	0.18246	0.17259	0.18549	0.1774	0.17485	0.17478	0.17553	0.16795	0.17301	0.17272	0.17438	0.17179	0.16934	0.17254	0.18296	0.16911	0.17336	0.17634	0.20716	0.23034	0.24452	0.17658	0.17836	0.17443	0.18011
Bcl3 (286g)	0.17396	0.17642	0.19618	0.17074	0.21659	0.18091	0.18089	0.1715	0.16835	0.19923	0.18832	0.17178	0.17626	0.17475	0.16896	0.22064	0.18264	0.17551	0.16859	0.17787	0.17288	0.19874	0.19892	0.1836	0.1773	0.17409	0.1848	0.17735	0.17667	0.17675	0.17891	0.1679	0.17787	0.17245	0.17357	0.17085	0.16903	0.17172	0.20536	0.16988	0.17158	0.17185	0.19764	0.221	0.21718	0.17429	0.17541	0.17297	0.18157
Nfkb2 (442g)	0.17729	0.17858	0.19256	0.17023	0.20875	0.18125	0.17809	0.17523	0.16886	0.20411	0.19125	0.17177	0.17917	0.17746	0.16896	0.21103	0.18167	0.17329	0.16933	0.18546	0.17308	0.19527	0.20572	0.18171	0.17585	0.17822	0.18446	0.17737	0.17579	0.17929	0.17847	0.16808	0.17721	0.17361	0.17707	0.16965	0.16911	0.17175	0.19001	0.17127	0.1731	0.17559	0.19479	0.21089	0.20632	0.17207	0.17609	0.17412	0.19162
Relb (711g)	0.17547	0.17855	0.19339	0.17182	0.20676	0.17939	0.17835	0.17361	0.16865	0.20167	0.1902	0.17236	0.17843	0.17703	0.16897	0.21196	0.18111	0.17357	0.16893	0.18263	0.17324	0.19894	0.20268	0.18424	0.17575	0.17726	0.18165	0.1787	0.17424	0.17895	0.17898	0.16804	0.17694	0.17327	0.17637	0.17012	0.1689	0.17216	0.1997	0.1711	0.17313	0.17396	0.19676	0.2117	0.21272	0.17313	0.17523	0.17408	0.18878
Irf1 (652g)	0.17499	0.17933	0.18975	0.1711	0.20153	0.17875	0.17824	0.17362	0.16856	0.19798	0.18771	0.17211	0.18097	0.17607	0.16906	0.2045	0.17628	0.17282	0.16879	0.18135	0.17333	0.20601	0.21019	0.18931	0.17529	0.1766	0.18408	0.17869	0.17488	0.17867	0.17813	0.16805	0.17767	0.17348	0.17582	0.17055	0.16887	0.172	0.20568	0.1712	0.17397	0.17636	0.19291	0.20883	0.21633	0.17255	0.1751	0.17364	0.18493
Stat2 (441g)	0.17569	0.17713	0.18982	0.1719	0.20549	0.17894	0.17967	0.17288	0.16858	0.19591	0.18751	0.17139	0.17679	0.17613	0.16958	0.20599	0.17642	0.17388	0.1691	0.18433	0.17354	0.19948	0.20725	0.19109	0.17727	0.17455	0.17863	0.17914	0.17293	0.17896	0.17992	0.16797	0.17863	0.17164	0.17396	0.16992	0.16901	0.17178	0.18956	0.17026	0.17232	0.17199	0.19815	0.21458	0.20797	0.17297	0.17447	0.17208	0.18952
Irf8 (1051g)	0.1755	0.1788	0.19018	0.17155	0.20103	0.1821	0.17731	0.17338	0.16899	0.20304	0.19098	0.17257	0.18008	0.17827	0.16896	0.20243	0.17476	0.17328	0.16892	0.18388	0.17412	0.19344	0.19892	0.18255	0.17568	0.17777	0.17901	0.1773	0.1728	0.18703	0.18517	0.16826	0.18041	0.17413	0.17641	0.17034	0.16931	0.17238	0.19375	0.17171	0.17396	0.17683	0.20229	0.20788	0.20529	0.17325	0.17643	0.17391	0.18852
Irf7 (827g)	0.17474	0.17873	0.18862	0.17087	0.20069	0.18011	0.17707	0.17363	0.16871	0.19972	0.18915	0.17206	0.17953	0.17733	0.16919	0.20607	0.17565	0.17312	0.169	0.18565	0.17379	0.19777	0.20249	0.18455	0.17665	0.17694	0.18123	0.17832	0.17404	0.1834	0.18458	0.16812	0.18032	0.17458	0.17586	0.17028	0.16899	0.17219	0.19724	0.17157	0.17296	0.17627	0.20078	0.21281	0.21311	0.17364	0.17571	0.17348	0.18959
Stat1 (679g)	0.17351	0.1762	0.18704	0.17065	0.21183	0.18248	0.17911	0.172	0.16854	0.19503	0.18687	0.1714	0.17726	0.1763	0.16906	0.21077	0.17733	0.17422	0.16891	0.1833	0.17261	0.19833	0.19871	0.18253	0.17704	0.1752	0.17932	0.17598	0.17345	0.17967	0.17987	0.16792	0.17731	0.17199	0.17399	0.17006	0.16875	0.17101	0.19215	0.17061	0.17184	0.17363	0.2033	0.2174	0.21657	0.17408	0.17691	0.17407	0.18763
Rel (365g)	0.173	0.17763	0.19216	0.17181	0.21097	0.17882	0.17843	0.17228	0.16831	0.20208	0.1888	0.17156	0.17653	0.17519	0.16926	0.22313	0.18294	0.1751	0.16847	0.17825	0.1727	0.20764	0.20071	0.18408	0.1781	0.17366	0.18078	0.17597	0.17293	0.17686	0.17624	0.16788	0.1749	0.17155	0.1738	0.17019	0.16848	0.17216	0.18593	0.16981	0.17203	0.17451	0.20237	0.2248	0.23089	0.1747	0.17598	0.17384	0.17842
Irf2 (401g)	0.17502	0.17751	0.19314	0.17137	0.21577	0.18102	0.18062	0.17257	0.16845	0.19412	0.18437	0.17156	0.17624	0.17518	0.16908	0.21367	0.17913	0.17511	0.16856	0.1789	0.17301	0.19966	0.19994	0.18847	0.17817	0.17405	0.18003	0.17936	0.1738	0.17676	0.17839	0.16792	0.17818	0.17171	0.17349	0.16997	0.16833	0.17156	0.19324	0.16997	0.17157	0.17328	0.20214	0.21865	0.21312	0.17452	0.17589	0.17347	0.18119
Irf9 (723g)	0.17186	0.17789	0.18876	0.17117	0.20551	0.18146	0.17809	0.17328	0.16853	0.19853	0.18922	0.17186	0.17772	0.1765	0.16908	0.20581	0.17528	0.17382	0.16868	0.18466	0.17369	0.20048	0.20696	0.19064	0.17642	0.17492	0.18142	0.17832	0.17448	0.18145	0.18494	0.16811	0.1798	0.17203	0.1752	0.17071	0.16891	0.17186	0.1877	0.17001	0.17266	0.17304	0.19885	0.21253	0.20701	0.1723	0.17611	0.17342	0.18492
Nfkb1 (552g)	0.17257	0.17776	0.19139	0.1718	0.209	0.18137	0.17784	0.17323	0.16843	0.20443	0.19027	0.17196	0.17789	0.17578	0.16903	0.21187	0.17769	0.17455	0.16868	0.18017	0.17345	0.20118	0.20281	0.1869	0.17742	0.17421	0.17913	0.1772	0.1729	0.18049	0.1808	0.16793	0.17883	0.17122	0.17405	0.17069	0.16864	0.17065	0.18596	0.17009	0.17225	0.17306	0.19881	0.21321	0.21383	0.17311	0.1772	0.17462	0.18323
Crem (1128g)	0.17665	0.18247	0.18888	0.17149	0.19524	0.17943	0.17766	0.17584	0.16907	0.20467	0.19145	0.17366	0.18342	0.17815	0.16902	0.19747	0.17422	0.17196	0.16915	0.18962	0.17474	0.19444	0.20097	0.18286	0.17404	0.17756	0.18144	0.17753	0.17387	0.18776	0.18554	0.16829	0.18125	0.17388	0.17769	0.17019	0.16893	0.17283	0.18586	0.17216	0.1748	0.17792	0.19044	0.19866	0.19885	0.17093	0.17473	0.17395	0.18962
Rela (188g)	0.16982	0.17864	0.18768	0.17133	0.2039	0.18095	0.17865	0.17316	0.16867	0.20519	0.19062	0.1726	0.18207	0.17655	0.16879	0.20677	0.18353	0.17305	0.16835	0.18335	0.17332	0.20124	0.2094	0.18663	0.17732	0.17555	0.18217	0.17872	0.17418	0.1821	0.18098	0.168	0.17747	0.17114	0.17557	0.16995	0.16841	0.17133	0.18127	0.1705	0.17353	0.17468	0.18949	0.20213	0.20558	0.17136	0.17629	0.17396	0.18391
Nr2f2 (15g)	0.16867	0.17118	0.17887	0.16913	0.16985	0.16943	0.1693	0.18826	0.16844	0.18169	0.1735	0.17091	0.17068	0.18033	0.16937	0.17486	0.16851	0.16788	0.17166	0.16938	0.17203	0.21937	0.18887	0.17695	0.16956	0.17258	0.17128	0.17551	0.16868	0.16951	0.17022	0.16796	0.16903	0.16866	0.18878	0.17497	0.16745	0.17009	0.16956	0.1695	0.17253	0.17021	0.17516	0.17505	0.18094	0.16787	0.16817	0.16902	0.21364
Hoxa10 (39g)	0.16833	0.17311	0.1763	0.17204	0.16941	0.17017	0.16927	0.17343	0.17052	0.17801	0.17654	0.17155	0.17489	0.18967	0.16892	0.17179	0.16797	0.16842	0.16853	0.17932	0.17463	0.17691	0.19226	0.18161	0.1703	0.1906	0.1735	0.17831	0.17456	0.16936	0.1702	0.16837	0.16887	0.16931	0.17743	0.16858	0.16793	0.17247	0.17201	0.18267	0.17386	0.17055	0.1757	0.17347	0.1709	0.16793	0.16914	0.16919	0.17589
Pbx1 (15g)	0.16852	0.17183	0.1781	0.1691	0.16963	0.16877	0.16918	0.17125	0.16868	0.17863	0.17675	0.17061	0.17682	0.17722	0.17156	0.17267	0.16788	0.16802	0.16767	0.16789	0.17276	0.1751	0.18469	0.18133	0.16886	0.17391	0.17057	0.17984	0.16827	0.16818	0.16902	0.16745	0.16851	0.16948	0.17675	0.16907	0.16833	0.17019	0.16909	0.16984	0.17097	0.17126	0.17261	0.17395	0.17113	0.16768	0.16826	0.16889	0.17706
Meis1 (30g)	0.16836	0.17628	0.17696	0.17065	0.17693	0.17289	0.17131	0.18041	0.16914	0.18595	0.1806	0.17092	0.17236	0.19434	0.16788	0.17591	0.17003	0.16966	0.16909	0.17561	0.17296	0.179	0.18332	0.17476	0.18022	0.17691	0.17187	0.17513	0.16886	0.17276	0.17446	0.16892	0.17137	0.16942	0.17696	0.17119	0.18027	0.1687	0.17614	0.1697	0.17118	0.17155	0.17837	0.17701	0.17751	0.16861	0.17709	0.17206	0.17841
Hoxa5 (14g)	0.16842	0.17292	0.17336	0.16966	0.17274	0.16827	0.16987	0.17381	0.17024	0.17767	0.17711	0.17112	0.17039	0.19144	0.16845	0.17061	0.168	0.16803	0.16872	0.18586	0.17214	0.18011	0.18236	0.17709	0.16804	0.17374	0.17034	0.17225	0.16826	0.16999	0.16985	0.1679	0.16833	0.16921	0.17684	0.16839	0.16766	0.17118	0.16955	0.17786	0.17269	0.17027	0.17551	0.17226	0.17224	0.168	0.16828	0.16988	0.178
Sox11 (15g)	0.16779	0.17259	0.17568	0.17126	0.17063	0.17189	0.1685	0.17309	0.17046	0.33081	0.25555	0.17084	0.17893	0.18022	0.16872	0.17248	0.1679	0.16802	0.16929	0.17551	0.17479	0.18666	0.18713	0.1726	0.16995	0.17273	0.17467	0.17764	0.17211	0.17305	0.1726	0.1681	0.17155	0.17044	0.17375	0.16829	0.16784	0.17255	0.17484	0.17194	0.17095	0.16996	0.17263	0.17232	0.19139	0.16828	0.16998	0.16882	0.17727
Hoxc9 (33g)	0.19014	0.17774	0.17531	0.16952	0.17638	0.17461	0.16979	0.17226	0.17113	0.20123	0.18837	0.1699	0.18542	0.18436	0.16783	0.17458	0.16875	0.16865	0.1717	0.17542	0.17336	0.18597	0.21417	0.19324	0.16927	0.17641	0.17098	0.17179	0.17212	0.17156	0.17188	0.16885	0.17161	0.17635	0.18059	0.16869	0.16774	0.17175	0.18126	0.1811	0.17122	0.17714	0.17726	0.1754	0.19983	0.16873	0.16901	0.16944	0.20643
Sox4 (157g)	0.1719	0.17669	0.18384	0.17544	0.17646	0.17423	0.17164	0.17804	0.17005	0.22872	0.20352	0.17534	0.19621	0.18389	0.16933	0.17989	0.17264	0.16912	0.16929	0.18732	0.17712	0.18573	0.20595	0.18139	0.17125	0.18071	0.18075	0.17961	0.1751	0.17209	0.17273	0.16873	0.17114	0.17019	0.17892	0.16851	0.16813	0.17043	0.17525	0.17341	0.17756	0.18806	0.18378	0.18611	0.18377	0.16952	0.17091	0.17136	0.18178
Tead2 (155g)	0.17961	0.1749	0.18026	0.17154	0.18148	0.17634	0.17099	0.17453	0.17152	0.21638	0.20133	0.17316	0.18637	0.18836	0.16863	0.17779	0.1718	0.17026	0.1702	0.19121	0.17658	0.17861	0.20249	0.18074	0.16993	0.18772	0.1778	0.17515	0.17387	0.18083	0.17951	0.16923	0.17453	0.17223	0.18744	0.16854	0.17069	0.17148	0.17755	0.17807	0.17605	0.17801	0.18348	0.17813	0.18021	0.16898	0.17144	0.17168	0.20038
Zfp580 (145g)	0.17904	0.17995	0.18607	0.17289	0.18031	0.17822	0.17155	0.17548	0.17083	0.21478	0.19707	0.17377	0.18464	0.18471	0.16849	0.182	0.17082	0.17008	0.16985	0.18717	0.17784	0.18269	0.20717	0.18772	0.1729	0.18157	0.17572	0.18017	0.17233	0.17896	0.17742	0.16841	0.17311	0.17298	0.1798	0.16908	0.16904	0.17176	0.17936	0.17585	0.17375	0.17957	0.18311	0.18215	0.18752	0.16942	0.17081	0.17168	0.19722
Hoxc10 (22g)	0.17469	0.17268	0.17992	0.16972	0.18207	0.17144	0.16976	0.17111	0.16978	0.25821	0.22217	0.16968	0.17643	0.17817	0.16801	0.1756	0.1692	0.16966	0.17299	0.18094	0.17189	0.17155	0.18599	0.17438	0.17122	0.17311	0.17331	0.17111	0.17139	0.17108	0.17319	0.16755	0.17419	0.17026	0.17381	0.16787	0.16767	0.17205	0.17494	0.19298	0.16992	0.17381	0.17511	0.17447	0.1727	0.1689	0.16974	0.16924	0.27431
Hoxb8 (14g)	0.16802	0.17109	0.17099	0.17029	0.18084	0.17772	0.17347	0.16902	0.17116	0.17224	0.17596	0.17107	0.17041	0.18604	0.16862	0.17054	0.16786	0.1698	0.16791	0.17394	0.17333	0.17502	0.19658	0.17563	0.16861	0.17955	0.16974	0.16875	0.17033	0.16854	0.1688	0.16768	0.1681	0.16772	0.17456	0.16804	0.16817	0.17304	0.17067	0.18627	0.17139	0.16925	0.17362	0.16937	0.16964	0.16768	0.16862	0.16929	0.17274
Creb3 (230g)	0.17796	0.18018	0.18505	0.17136	0.18298	0.17686	0.17952	0.17532	0.171	0.22006	0.20653	0.17212	0.18449	0.18072	0.16883	0.18583	0.17056	0.1709	0.16996	0.18518	0.17655	0.18336	0.20057	0.18071	0.17283	0.17951	0.17649	0.17584	0.17273	0.18266	0.18122	0.16889	0.18134	0.17456	0.17941	0.16917	0.1704	0.1713	0.18345	0.17214	0.17649	0.1786	0.18743	0.18782	0.18582	0.17074	0.17431	0.17253	0.19989
Creb3l1 (551g)	0.17986	0.18123	0.18674	0.17303	0.18223	0.176	0.17545	0.17618	0.1703	0.22377	0.20753	0.17312	0.18304	0.18024	0.16907	0.18415	0.17056	0.17022	0.16995	0.18235	0.17667	0.1826	0.2023	0.18278	0.17272	0.17877	0.1802	0.17888	0.17448	0.17909	0.17919	0.16831	0.17765	0.1755	0.17746	0.16922	0.16949	0.17154	0.18214	0.17233	0.17585	0.1776	0.18675	0.18809	0.18308	0.16991	0.17352	0.17355	0.19919
Creb3l2 (308g)	0.17423	0.18229	0.19892	0.17387	0.18052	0.17473	0.178	0.17714	0.1706	0.25393	0.2192	0.17355	0.18159	0.17859	0.16927	0.1814	0.17036	0.16997	0.16962	0.18216	0.17692	0.18439	0.20379	0.18361	0.17356	0.17792	0.17767	0.17812	0.17372	0.17732	0.17669	0.16836	0.17619	0.173	0.17695	0.16908	0.16962	0.17196	0.1796	0.17181	0.1755	0.17659	0.18419	0.18776	0.18463	0.17008	0.17209	0.17261	0.1941
Fosl1 (651g)	0.19442	0.18265	0.18662	0.17092	0.1832	0.1777	0.17407	0.1759	0.16998	0.237	0.21371	0.17208	0.18513	0.17944	0.16909	0.18745	0.17193	0.17027	0.17135	0.19624	0.17367	0.18313	0.20178	0.18027	0.17368	0.18075	0.18064	0.17766	0.17353	0.18967	0.18393	0.16834	0.1811	0.17418	0.17794	0.16989	0.16967	0.17266	0.18514	0.17319	0.17551	0.18135	0.18856	0.1923	0.18654	0.17014	0.17378	0.17313	0.21798
Sox9 (92g)	0.17909	0.18063	0.186	0.17437	0.17286	0.17261	0.17064	0.17414	0.17329	0.34017	0.29011	0.17329	0.1768	0.17747	0.16853	0.17964	0.17017	0.16839	0.16981	0.181	0.17253	0.18108	0.20331	0.17836	0.17445	0.17598	0.18788	0.18443	0.17354	0.1716	0.17302	0.16871	0.17436	0.17107	0.17345	0.16918	0.17011	0.17233	0.17306	0.16919	0.17299	0.17451	0.18034	0.19045	0.18269	0.16903	0.17195	0.17211	0.20299
Nfatc1 (56g)	0.17803	0.17937	0.17962	0.1722	0.17523	0.17337	0.16997	0.17499	0.17206	0.33355	0.28725	0.17036	0.17202	0.1783	0.16865	0.17826	0.16964	0.16871	0.17108	0.17284	0.17314	0.17964	0.20645	0.18042	0.17197	0.17617	0.17345	0.17379	0.1695	0.17107	0.17325	0.16843	0.17637	0.16863	0.17417	0.16845	0.16936	0.16878	0.17124	0.16888	0.1729	0.17554	0.17865	0.18288	0.17832	0.16856	0.1706	0.17138	0.20361
Rora (45g)	0.1809	0.17681	0.18515	0.17842	0.17677	0.17359	0.17044	0.17229	0.1683	0.21609	0.20412	0.17093	0.19607	0.17581	0.16915	0.1771	0.1705	0.1689	0.16945	0.17508	0.17336	0.17813	0.18967	0.17912	0.17216	0.17213	0.17524	0.17502	0.17174	0.17357	0.17299	0.16891	0.17144	0.1697	0.18224	0.17173	0.1688	0.17043	0.17233	0.1697	0.20418	0.24884	0.17806	0.18199	0.18142	0.16867	0.1709	0.17261	0.19737
Nfix (38g)	0.16906	0.17617	0.18021	0.18113	0.17152	0.17263	0.16966	0.17457	0.16841	0.19374	0.1961	0.17126	0.17726	0.17677	0.16853	0.17359	0.16913	0.16872	0.16901	0.17118	0.171	0.175	0.18718	0.17846	0.17015	0.17148	0.17352	0.17914	0.1704	0.16944	0.17093	0.16767	0.17377	0.16881	0.17141	0.16813	0.16787	0.17122	0.16987	0.16991	0.17017	0.1696	0.17399	0.1768	0.17312	0.16819	0.16983	0.1698	0.17909
Twist2 (17g)	0.17517	0.17499	0.16895	0.16916	0.1728	0.17024	0.16928	0.17173	0.1687	0.20415	0.20692	0.16917	0.17346	0.17805	0.16846	0.17059	0.16838	0.16797	0.16957	0.17349	0.17033	0.17194	0.18459	0.17447	0.16925	0.1716	0.16953	0.17137	0.17035	0.16995	0.16863	0.16772	0.16861	0.17026	0.17225	0.16785	0.1682	0.16915	0.1693	0.16856	0.17246	0.17102	0.17218	0.17509	0.16942	0.16761	0.16842	0.17001	0.18973
Tcf4 (12g)	0.16759	0.17431	0.17321	0.17097	0.17202	0.17052	0.16999	0.17116	0.16828	0.18203	0.19164	0.172	0.17072	0.17622	0.16806	0.17665	0.17061	0.17008	0.16769	0.16926	0.17074	0.18948	0.19922	0.21319	0.1684	0.16913	0.16995	0.17882	0.16866	0.16837	0.16861	0.16754	0.16879	0.1682	0.17047	0.16846	0.16767	0.16827	0.16827	0.16776	0.17112	0.16865	0.17655	0.18154	0.18407	0.16932	0.16869	0.16982	0.17156
Gtf2ird1 (47g)	0.17493	0.17568	0.18289	0.17919	0.1792	0.17456	0.1743	0.17337	0.16961	0.20807	0.19353	0.1719	0.17754	0.17875	0.16858	0.1793	0.16962	0.16944	0.1692	0.18382	0.17515	0.17943	0.19241	0.18221	0.17119	0.17647	0.17519	0.17764	0.17079	0.17873	0.1774	0.16818	0.18655	0.17073	0.17673	0.16855	0.16896	0.17236	0.17685	0.17136	0.1789	0.1785	0.18381	0.18205	0.17842	0.16944	0.17182	0.1707	0.2083
Myog (60g)	0.17303	0.19118	0.18154	0.17185	0.18057	0.17569	0.17397	0.18807	0.17142	0.21663	0.2037	0.17301	0.1811	0.18178	0.16881	0.18144	0.17067	0.17019	0.17021	0.17911	0.17818	0.17829	0.20824	0.18134	0.17115	0.18033	0.18195	0.1764	0.17238	0.1818	0.18144	0.16822	0.17452	0.173	0.17866	0.16971	0.16916	0.1728	0.1762	0.1724	0.17468	0.17486	0.18621	0.18544	0.18492	0.17063	0.17204	0.1719	0.19402
Zfp329 (19g)	0.16758	0.17031	0.18317	0.21031	0.16918	0.16884	0.16925	0.17224	0.17014	0.1912	0.18746	0.17898	0.16986	0.18047	0.16786	0.16987	0.16804	0.16769	0.16835	0.17216	0.19317	0.17002	0.21077	0.20467	0.16847	0.17338	0.16968	0.17324	0.18856	0.16855	0.16896	0.16761	0.16793	0.16858	0.17066	0.16755	0.16771	0.16803	0.17005	0.17097	0.16923	0.16822	0.17385	0.17073	0.16972	0.16759	0.168	0.16901	0.17283
Ebf1 (27g)	0.16789	0.20741	0.17755	0.1696	0.2743	0.23593	0.18492	0.17982	0.1681	0.18577	0.17844	0.17083	0.17192	0.17364	0.1678	0.18378	0.16984	0.17417	0.16752	0.17347	0.17333	0.17871	0.19585	0.19167	0.17592	0.17031	0.1737	0.17359	0.17021	0.17018	0.17164	0.16789	0.1704	0.1709	0.17099	0.16793	0.1684	0.169	0.17291	0.16865	0.16894	0.16903	0.18137	0.19282	0.1905	0.17278	0.16945	0.16975	0.17314
Nfia (11g)	0.16769	0.22992	0.17543	0.16991	0.18075	0.18299	0.17215	0.18786	0.1681	0.18822	0.17769	0.17112	0.17237	0.17433	0.1679	0.18004	0.16848	0.1715	0.16749	0.1694	0.17303	0.17997	0.20392	0.19339	0.17919	0.16987	0.17308	0.17583	0.16819	0.16938	0.16951	0.16831	0.16934	0.17197	0.17204	0.16969	0.17224	0.16912	0.16931	0.16821	0.16893	0.16934	0.18166	0.1981	0.19873	0.17299	0.16866	0.16995	0.1699
Nfib (20g)	0.16782	0.17872	0.18171	0.17259	0.17382	0.17212	0.17045	0.17514	0.16851	0.20429	0.19905	0.17477	0.17243	0.17476	0.16804	0.17352	0.16813	0.17159	0.16775	0.16934	0.17259	0.18324	0.20466	0.20582	0.16971	0.17168	0.181	0.18909	0.16932	0.17047	0.17044	0.16789	0.1711	0.16924	0.1726	0.16846	0.16761	0.16935	0.17176	0.16861	0.16944	0.17052	0.17416	0.17587	0.17487	0.16869	0.169	0.17073	0.17324
Ar (19g)	0.16931	0.17766	0.17841	0.17208	0.18218	0.18294	0.16979	0.17272	0.16805	0.2286	0.20535	0.17075	0.17842	0.17159	0.16813	0.17465	0.16948	0.16887	0.16893	0.16941	0.17285	0.17574	0.19425	0.1966	0.17179	0.16917	0.18054	0.18775	0.16996	0.16819	0.16858	0.16745	0.16908	0.1683	0.16947	0.16803	0.16756	0.17002	0.17132	0.16905	0.16872	0.17161	0.1758	0.18732	0.17711	0.16914	0.16867	0.17001	0.17417
Nr1d2 (21g)	0.16799	0.17389	0.19449	0.17381	0.17849	0.17207	0.17119	0.17315	0.16825	0.20652	0.18679	0.17518	0.18017	0.17302	0.16826	0.17777	0.17104	0.16922	0.16793	0.17776	0.17615	0.18602	0.19767	0.22268	0.17337	0.17253	0.17776	0.20039	0.17094	0.17213	0.17179	0.16799	0.17111	0.17037	0.17293	0.16855	0.16839	0.17229	0.17533	0.16921	0.17092	0.17368	0.17898	0.18335	0.18272	0.16927	0.17069	0.16973	0.17692
Tef (64g)	0.16782	0.18017	0.22786	0.18098	0.17405	0.17106	0.17167	0.19049	0.16852	0.19718	0.18642	0.1808	0.1807	0.17485	0.16874	0.18068	0.17012	0.16925	0.16805	0.17616	0.17644	0.18926	0.20014	0.19962	0.17535	0.17195	0.17333	0.20112	0.17066	0.17306	0.17343	0.1679	0.17278	0.17158	0.17374	0.1702	0.16854	0.17179	0.17519	0.16912	0.17249	0.1719	0.18099	0.18789	0.19159	0.17031	0.17043	0.17121	0.17434
Dbp (46g)	0.16821	0.17538	0.25461	0.17471	0.17675	0.1704	0.17196	0.17509	0.16822	0.19941	0.18639	0.17442	0.17403	0.17325	0.16831	0.17932	0.16918	0.16943	0.16786	0.17336	0.17472	0.20124	0.22437	0.23489	0.17455	0.17285	0.17552	0.1961	0.17005	0.16868	0.16931	0.16786	0.16943	0.1694	0.17182	0.17123	0.16806	0.1716	0.17486	0.16935	0.17109	0.17051	0.17894	0.18345	0.1846	0.16921	0.16948	0.17027	0.17529
Cebpg (15g)	0.16841	0.17319	0.1776	0.16886	0.1836	0.17568	0.1729	0.17104	0.16924	0.18951	0.17975	0.17036	0.17329	0.17338	0.16773	0.18279	0.17214	0.17059	0.16778	0.1772	0.17137	0.1923	0.18512	0.18009	0.17293	0.17194	0.17087	0.17286	0.16847	0.17542	0.17582	0.16816	0.17455	0.16912	0.17067	0.16902	0.16823	0.16859	0.17253	0.16891	0.16921	0.16842	0.17859	0.18077	0.18554	0.16888	0.17221	0.17041	0.17464
Sox5 (16g)	0.16749	0.16833	0.16785	0.16814	0.16799	0.16797	0.16895	0.16755	0.1677	0.17554	0.17045	0.1728	0.16812	0.16805	0.16745	0.16782	0.1681	0.16764	0.16751	0.17329	0.16848	0.168	0.16805	0.1678	0.16792	0.16851	0.16809	0.16894	0.16751	0.16806	0.16752	0.16745	0.16783	0.16823	0.16857	0.16745	0.16847	0.16824	0.16842	0.16784	0.16804	0.16758	0.1686	0.16856	0.16775	0.16752	0.1677	0.16796	0.1684
Dmrtb1 (14g)	0.16811	0.1751	0.17838	0.17145	0.17103	0.17078	0.17053	0.17289	0.16932	0.18369	0.17547	0.17366	0.17617	0.1736	0.16825	0.17389	0.17022	0.1686	0.16811	0.17903	0.17431	0.17353	0.1769	0.17286	0.16901	0.17677	0.17565	0.17494	0.16983	0.17961	0.17477	0.16829	0.1715	0.17101	0.18083	0.1689	0.16949	0.17054	0.17637	0.1708	0.17175	0.17246	0.17802	0.17493	0.17466	0.16944	0.17026	0.16939	0.17811
Ovol2 (255g)	0.17179	0.17894	0.18507	0.17083	0.18373	0.17866	0.17579	0.17652	0.16912	0.18975	0.18209	0.17552	0.17852	0.17701	0.16837	0.18174	0.1703	0.17052	0.16888	0.18947	0.17536	0.17756	0.1882	0.17635	0.17147	0.17987	0.17672	0.17724	0.17192	0.18837	0.18523	0.16824	0.18101	0.17824	0.17734	0.17092	0.16985	0.17368	0.20564	0.1722	0.1749	0.17466	0.18431	0.18281	0.17825	0.16961	0.1726	0.1716	0.18868
Zscan12 (101g)	0.16882	0.1737	0.17894	0.17056	0.17724	0.17318	0.17247	0.17204	0.16907	0.18234	0.17614	0.17944	0.17463	0.17622	0.16808	0.17726	0.16897	0.16915	0.1683	0.18154	0.173	0.1748	0.17955	0.17452	0.16978	0.17681	0.17542	0.17428	0.16985	0.1816	0.17997	0.16808	0.17538	0.16978	0.17645	0.16852	0.16821	0.17309	0.17699	0.17194	0.1754	0.17138	0.17712	0.17612	0.17696	0.16876	0.17047	0.17003	0.17984
Rara (23g)	0.16777	0.17145	0.17984	0.16965	0.20098	0.17177	0.17295	0.17113	0.16853	0.20151	0.18833	0.17114	0.17246	0.17464	0.16809	0.20921	0.17055	0.17206	0.16877	0.17902	0.1706	0.193	0.18485	0.17483	0.17705	0.16992	0.1879	0.17391	0.17146	0.17138	0.17107	0.16789	0.1699	0.16847	0.17539	0.16867	0.16782	0.16901	0.17283	0.16813	0.17008	0.17039	0.18971	0.22102	0.20648	0.16989	0.17205	0.17369	0.18038
Gtf3c2 (12g)	0.16791	0.18182	0.18422	0.17293	0.17651	0.17182	0.17192	0.17505	0.16745	0.21716	0.19078	0.17335	0.1765	0.17865	0.16814	0.18526	0.17212	0.17021	0.1683	0.17778	0.17262	0.19431	0.19642	0.18017	0.17127	0.17184	0.17933	0.17716	0.17194	0.18134	0.1813	0.16883	0.17324	0.16928	0.17854	0.16858	0.16862	0.17195	0.17221	0.1687	0.17453	0.1724	0.17587	0.18399	0.18862	0.16883	0.17071	0.17844	0.17447
Pura (15g)	0.16763	0.17209	0.18617	0.17059	0.19553	0.18326	0.17233	0.171	0.16851	0.18494	0.17832	0.17084	0.17109	0.17694	0.16857	0.1889	0.17216	0.17006	0.16745	0.17466	0.19508	0.19058	0.20378	0.20712	0.17235	0.17182	0.17356	0.17854	0.17054	0.17969	0.17971	0.16789	0.1732	0.1695	0.17035	0.1701	0.16842	0.17393	0.17708	0.17169	0.16902	0.16983	0.18326	0.18929	0.18898	0.17223	0.17467	0.17141	0.17326
Zbtb24 (11g)	0.16759	0.17375	0.19385	0.16928	0.19901	0.1814	0.17354	0.17558	0.16919	0.22528	0.19526	0.17049	0.18041	0.17278	0.16782	0.17736	0.16993	0.17165	0.16747	0.1796	0.18348	0.17901	0.20041	0.18896	0.17104	0.17344	0.17157	0.18308	0.17071	0.17462	0.17176	0.16755	0.17041	0.17509	0.17877	0.16913	0.16825	0.172	0.17376	0.17004	0.17066	0.17059	0.17641	0.17573	0.17469	0.16824	0.1719	0.17552	0.17297
Zbtb11 (14g)	0.16777	0.17494	0.186	0.17888	0.18191	0.17302	0.17443	0.17177	0.16891	0.19402	0.18001	0.17316	0.17693	0.17422	0.1707	0.19813	0.16959	0.17	0.16785	0.18496	0.17122	0.18919	0.19197	0.18358	0.17393	0.17353	0.17436	0.17436	0.16908	0.17605	0.1748	0.16784	0.17225	0.17277	0.17404	0.17025	0.16824	0.17038	0.17491	0.17042	0.17231	0.17151	0.1914	0.19134	0.19223	0.17216	0.17279	0.17139	0.17446
Sp1 (57g)	0.16818	0.17612	0.18827	0.17284	0.18938	0.17788	0.17532	0.17329	0.16921	0.2078	0.19022	0.17298	0.17564	0.17592	0.16874	0.19275	0.17728	0.17114	0.16785	0.18222	0.18733	0.19633	0.20901	0.1964	0.17467	0.17474	0.17872	0.18056	0.17135	0.17786	0.17789	0.16806	0.17415	0.1704	0.17558	0.17548	0.1685	0.17167	0.17677	0.17018	0.17165	0.1709	0.18408	0.19101	0.19358	0.17002	0.17304	0.17294	0.18183
Ahr (41g)	0.1683	0.18969	0.18952	0.17196	0.18626	0.17775	0.17352	0.17944	0.16835	0.20297	0.19027	0.17276	0.18511	0.17412	0.16859	0.19601	0.17184	0.17135	0.1677	0.18157	0.17359	0.21224	0.24148	0.23586	0.17536	0.17599	0.17842	0.18144	0.17212	0.17806	0.17785	0.16786	0.17504	0.17374	0.17299	0.17022	0.16803	0.17416	0.19609	0.17146	0.17085	0.17391	0.18792	0.19264	0.20177	0.16996	0.17509	0.17112	0.17456
Etv6 (21g)	0.16814	0.17622	0.18736	0.17525	0.18806	0.17637	0.18398	0.17119	0.16771	0.20449	0.19096	0.17209	0.17306	0.1736	0.16846	0.21049	0.18157	0.17317	0.16779	0.17778	0.17258	0.1987	0.19204	0.18966	0.1829	0.17167	0.17476	0.18043	0.1712	0.17336	0.17492	0.16811	0.17147	0.17001	0.17176	0.17016	0.16847	0.17207	0.17608	0.16862	0.1724	0.17211	0.1878	0.20294	0.20422	0.17083	0.17273	0.16964	0.17392
E2f3 (16g)	0.16862	0.17309	0.18848	0.17442	0.18317	0.17586	0.17204	0.17181	0.16816	0.1951	0.18178	0.17276	0.17408	0.17321	0.16843	0.1863	0.17219	0.17057	0.16837	0.17588	0.17484	0.18885	0.19366	0.18842	0.17659	0.17311	0.17541	0.18435	0.16977	0.17447	0.17652	0.16871	0.17446	0.17053	0.17384	0.1688	0.16782	0.17044	0.18268	0.16976	0.17201	0.17214	0.18171	0.18931	0.1902	0.1687	0.17351	0.17236	0.17578
Stat6 (13g)	0.16806	0.17523	0.18806	0.17019	0.19464	0.17863	0.17382	0.17311	0.16806	0.18177	0.1754	0.174	0.17325	0.17232	0.16904	0.19749	0.17567	0.17293	0.16756	0.17649	0.17193	0.19183	0.18652	0.18172	0.17699	0.17182	0.17737	0.1747	0.17049	0.17637	0.17657	0.1683	0.17287	0.16951	0.17137	0.16964	0.16745	0.17123	0.17802	0.16932	0.16934	0.16924	0.18719	0.19353	0.194	0.17013	0.17307	0.17118	0.17374
Tcf7 (59g)	0.16981	0.17576	0.19083	0.17111	0.20887	0.18606	0.17652	0.17324	0.1688	0.19888	0.1836	0.1722	0.18	0.17635	0.16856	0.18964	0.17253	0.17291	0.16827	0.18752	0.17236	0.18729	0.1868	0.17798	0.17508	0.17569	0.17474	0.17579	0.17135	0.18883	0.18405	0.16777	0.18204	0.1708	0.17353	0.1691	0.16828	0.17089	0.17741	0.1714	0.17152	0.17413	0.18758	0.18562	0.18652	0.17062	0.17637	0.17273	0.18012
Rorc (21g)	0.16801	0.22533	0.19773	0.17137	0.18897	0.17197	0.17485	0.17409	0.1682	0.2037	0.18424	0.17332	0.17405	0.17187	0.16893	0.18106	0.17076	0.17086	0.16782	0.17604	0.17181	0.18303	0.19193	0.17941	0.17557	0.16946	0.17318	0.18162	0.17001	0.17171	0.17298	0.16762	0.17023	0.17016	0.17145	0.18138	0.16842	0.17256	0.18304	0.1684	0.17109	0.17149	0.17604	0.18151	0.17891	0.16887	0.17143	0.17145	0.17123
Foxj3 (61g)	0.16869	0.17844	0.19085	0.17224	0.19691	0.17849	0.17487	0.17502	0.16921	0.2029	0.18658	0.17182	0.17909	0.17543	0.16914	0.19555	0.17378	0.17239	0.16818	0.18271	0.17375	0.20086	0.20328	0.18578	0.17404	0.1756	0.17757	0.17822	0.17143	0.18157	0.17956	0.16805	0.1747	0.17449	0.17554	0.16982	0.16845	0.1714	0.1817	0.1702	0.17203	0.17171	0.19014	0.19595	0.2032	0.17124	0.17387	0.17241	0.17969
Stat5b (21g)	0.16796	0.17599	0.18798	0.17001	0.19211	0.17776	0.17187	0.17313	0.16829	0.18922	0.18279	0.17285	0.18085	0.1732	0.16808	0.18948	0.17134	0.17101	0.16813	0.18225	0.17358	0.20009	0.22347	0.22078	0.17662	0.17315	0.17468	0.17817	0.17237	0.18918	0.18145	0.16802	0.17739	0.17127	0.17357	0.16984	0.16856	0.17101	0.17523	0.16986	0.18025	0.207	0.18828	0.19248	0.1926	0.17034	0.17794	0.17253	0.17716
Esrra (15g)	0.16846	0.17676	0.17989	0.17439	0.17695	0.17199	0.1717	0.17491	0.16794	0.19303	0.17843	0.16977	0.17453	0.17516	0.1681	0.17877	0.16868	0.16907	0.16776	0.17595	0.17988	0.18513	0.19035	0.17789	0.17484	0.17448	0.17422	0.17732	0.17049	0.17476	0.17496	0.16862	0.17164	0.17166	0.17641	0.1694	0.16807	0.1738	0.17529	0.17119	0.17149	0.16891	0.17627	0.17704	0.20424	0.17361	0.17184	0.16939	0.17514
Foxn3 (11g)	0.16927	0.17282	0.19096	0.18455	0.18838	0.17857	0.17296	0.17147	0.16862	0.18527	0.17682	0.17143	0.17304	0.17555	0.16909	0.17901	0.17005	0.17052	0.16823	0.17123	0.17563	0.17923	0.17764	0.17424	0.1688	0.17405	0.1777	0.17694	0.17126	0.17001	0.17028	0.16813	0.17002	0.16797	0.17606	0.16833	0.16759	0.1684	0.17111	0.16991	0.17042	0.16958	0.18781	0.18546	0.17681	0.16816	0.17078	0.16968	0.18107
Crebzf (84g)	0.16959	0.17927	0.18932	0.18502	0.19017	0.1801	0.17664	0.17479	0.16898	0.19452	0.18408	0.17467	0.17668	0.17846	0.16868	0.18182	0.17036	0.17072	0.16818	0.19193	0.17517	0.18676	0.19414	0.1842	0.17281	0.17837	0.17736	0.17927	0.17221	0.18505	0.17984	0.16837	0.17624	0.17147	0.1762	0.16873	0.16876	0.17255	0.18011	0.17204	0.17178	0.17155	0.18252	0.18291	0.18347	0.16931	0.17308	0.17127	0.18355
Pou3f3 (47g)	0.16837	0.17206	0.17961	0.18616	0.17718	0.17311	0.17073	0.17313	0.17016	0.21737	0.18893	0.17493	0.17566	0.17971	0.16833	0.18058	0.16996	0.16915	0.16788	0.17898	0.1773	0.18512	0.19138	0.17946	0.17016	0.17533	0.17341	0.17511	0.17042	0.17326	0.1717	0.16844	0.17023	0.17017	0.17398	0.16848	0.16792	0.18144	0.17593	0.17344	0.17258	0.17095	0.18684	0.18709	0.18238	0.17042	0.17019	0.16952	0.17471
Thra (14g)	0.16746	0.17474	0.17444	0.1844	0.16835	0.16891	0.16906	0.17709	0.16818	0.17891	0.17502	0.17073	0.17253	0.17351	0.16795	0.16962	0.16812	0.16787	0.16745	0.17042	0.17478	0.17316	0.17601	0.17099	0.16904	0.1713	0.17001	0.17209	0.16823	0.17059	0.16972	0.16803	0.16897	0.168	0.17313	0.16787	0.16751	0.16897	0.17104	0.16856	0.17074	0.17	0.17137	0.17167	0.17236	0.16822	0.16865	0.16919	0.17031
Zfp68 (14g)	0.16819	0.17239	0.17611	0.17945	0.18364	0.17416	0.17203	0.17239	0.16906	0.1913	0.17866	0.17113	0.1735	0.17816	0.16829	0.18629	0.17289	0.17222	0.16788	0.18099	0.1733	0.19141	0.19368	0.1906	0.17424	0.17263	0.17458	0.17092	0.16929	0.17453	0.17415	0.16745	0.17379	0.16897	0.17342	0.16905	0.16748	0.16944	0.17086	0.16869	0.17071	0.16983	0.17875	0.1879	0.18555	0.17004	0.17083	0.17154	0.17427
Bcl11a (31g)	0.16771	0.17201	0.19007	0.16907	0.2666	0.18654	0.17768	0.17247	0.16892	0.17803	0.17982	0.17183	0.1803	0.18061	0.16785	0.22164	0.17567	0.17709	0.16764	0.17235	0.17015	0.17759	0.18627	0.17178	0.17061	0.17508	0.17821	0.17085	0.17231	0.19963	0.21114	0.16813	0.19232	0.17253	0.17433	0.1684	0.16821	0.17016	0.192	0.17192	0.17242	0.18075	0.18271	0.20228	0.18806	0.17115	0.17178	0.1701	0.18301
Stat5a (20g)	0.16792	0.17073	0.18256	0.17185	0.21117	0.18738	0.19147	0.16996	0.16863	0.18829	0.18053	0.17036	0.17446	0.17198	0.16793	0.2284	0.20452	0.17169	0.16763	0.1746	0.1707	0.19509	0.18463	0.17779	0.18844	0.17163	0.17819	0.17455	0.17211	0.17529	0.17337	0.16763	0.1731	0.16899	0.17269	0.16971	0.1682	0.16869	0.17835	0.16915	0.17164	0.17269	0.18192	0.21455	0.20555	0.16989	0.17947	0.17207	0.17437
Zfp664 (11g)	0.16832	0.17158	0.23138	0.17511	0.17603	0.17401	0.17163	0.16985	0.16847	0.18769	0.17753	0.18424	0.17246	0.17474	0.16778	0.18293	0.16965	0.16878	0.16804	0.17714	0.1746	0.1786	0.18807	0.18012	0.18094	0.17521	0.18714	0.18545	0.21923	0.17304	0.17414	0.16774	0.16963	0.17608	0.17285	0.16786	0.16773	0.16886	0.17616	0.16919	0.17106	0.16996	0.17831	0.17711	0.17766	0.17018	0.17041	0.16904	0.17673
Zfp87 (15g)	0.16837	0.17216	0.17767	0.17225	0.1889	0.17854	0.17214	0.1709	0.16924	0.20242	0.19396	0.17194	0.17654	0.17377	0.16956	0.18777	0.16947	0.17034	0.16773	0.18486	0.17271	0.18283	0.18528	0.1786	0.17249	0.17655	0.17446	0.1744	0.17033	0.18275	0.1746	0.16781	0.1753	0.17006	0.17501	0.16839	0.1696	0.17026	0.1803	0.17179	0.17199	0.17154	0.18542	0.18455	0.18091	0.17009	0.18038	0.17724	0.17746
Hsf1 (25g)	0.16966	0.17457	0.18312	0.17381	0.1867	0.17816	0.17404	0.17338	0.16928	0.1911	0.17949	0.17534	0.18034	0.17629	0.16864	0.18197	0.1699	0.17097	0.16816	0.19033	0.17485	0.17916	0.18673	0.17899	0.17361	0.17702	0.17644	0.181	0.17171	0.18516	0.18253	0.16818	0.17776	0.17273	0.1794	0.16852	0.16809	0.17148	0.18139	0.17064	0.17182	0.17203	0.18129	0.18265	0.17854	0.16998	0.17198	0.17037	0.18314
Kdm4a (16g)	0.16816	0.1703	0.18493	0.1721	0.1847	0.17332	0.17433	0.1707	0.16798	0.18787	0.17542	0.17392	0.17209	0.1751	0.16848	0.1996	0.19029	0.16976	0.16788	0.18333	0.17142	0.19658	0.18047	0.18186	0.17343	0.17268	0.18126	0.17552	0.17406	0.17106	0.17218	0.16804	0.17156	0.16881	0.1722	0.16905	0.16778	0.1713	0.17458	0.16931	0.17002	0.16921	0.1815	0.1975	0.20486	0.17023	0.17269	0.17481	0.18107
Atf2 (19g)	0.16783	0.17956	0.18235	0.17251	0.18429	0.17208	0.1725	0.17495	0.16875	0.18733	0.18818	0.17373	0.17522	0.17596	0.17088	0.18975	0.17069	0.17577	0.16789	0.17653	0.17179	0.18129	0.19324	0.18926	0.17283	0.17355	0.17272	0.17454	0.17081	0.17504	0.17893	0.16775	0.17263	0.17033	0.17287	0.16894	0.169	0.17501	0.17528	0.17049	0.17206	0.1693	0.18341	0.18331	0.17961	0.16927	0.17128	0.1703	0.17484
Klf15 (14g)	0.16973	0.20682	0.18118	0.18094	0.17848	0.17271	0.1742	0.17552	0.16878	0.19016	0.1878	0.1814	0.17595	0.17454	0.16868	0.18003	0.17124	0.16935	0.16905	0.1833	0.17472	0.18087	0.19303	0.17782	0.17956	0.17461	0.17241	0.17303	0.17202	0.18096	0.18054	0.16791	0.17685	0.18409	0.17562	0.17686	0.16942	0.18231	0.18066	0.16991	0.17213	0.17181	0.18289	0.18569	0.18488	0.17019	0.16996	0.16949	0.18433
Mtf1 (11g)	0.16798	0.1733	0.17933	0.17143	0.18609	0.18168	0.17173	0.17083	0.16938	0.19453	0.18154	0.17277	0.17556	0.1719	0.16756	0.17992	0.17023	0.1722	0.1684	0.19053	0.17266	0.18308	0.18104	0.17413	0.17183	0.17498	0.17877	0.17416	0.17037	0.18304	0.1805	0.1681	0.17664	0.16969	0.17513	0.16827	0.16853	0.17056	0.17616	0.17014	0.17107	0.17001	0.18054	0.18039	0.17866	0.17014	0.1741	0.17135	0.17819
Elk1 (26g)	0.16792	0.17791	0.18397	0.17153	0.18794	0.17661	0.17701	0.17248	0.16841	0.19746	0.18303	0.17111	0.17633	0.17545	0.16803	0.18459	0.17328	0.17171	0.16848	0.18723	0.17352	0.18738	0.19041	0.18267	0.1715	0.17297	0.17854	0.17708	0.17023	0.17724	0.17684	0.16753	0.17293	0.17061	0.17546	0.16877	0.16811	0.17245	0.17724	0.16971	0.1735	0.17375	0.1817	0.18441	0.18347	0.1697	0.17313	0.17108	0.1781
Arnt (14g)	0.16786	0.17668	0.18435	0.17014	0.18561	0.17576	0.17355	0.17328	0.16833	0.1924	0.18179	0.17317	0.17492	0.175	0.16865	0.18123	0.16959	0.17119	0.1682	0.18348	0.17637	0.18397	0.19122	0.18444	0.17222	0.17345	0.17406	0.17743	0.16974	0.17507	0.17828	0.16867	0.17159	0.17055	0.17586	0.16846	0.1682	0.1709	0.17769	0.1706	0.1721	0.17095	0.18921	0.18929	0.18582	0.17285	0.17206	0.17009	0.17349
Pou2f1 (53g)	0.16831	0.17799	0.19103	0.18869	0.19938	0.18451	0.17569	0.17224	0.16875	0.20382	0.18902	0.17678	0.17584	0.1765	0.16845	0.18473	0.17017	0.17291	0.16808	0.17947	0.19254	0.19247	0.19361	0.18472	0.17408	0.1827	0.17851	0.18702	0.17253	0.17709	0.18044	0.1678	0.17303	0.18363	0.17497	0.18127	0.18463	0.1812	0.17831	0.17051	0.17184	0.17086	0.18291	0.18746	0.18781	0.16988	0.17374	0.17213	0.17832
Taf7 (18g)	0.16831	0.1739	0.17894	0.17438	0.17186	0.17308	0.17123	0.21908	0.16882	0.17985	0.18299	0.17181	0.17172	0.17584	0.17127	0.18281	0.1763	0.16842	0.16822	0.18986	0.2049	0.18917	0.19201	0.18914	0.17144	0.18307	0.17754	0.18707	0.17087	0.17474	0.17735	0.16786	0.17101	0.1991	0.17243	0.18776	0.1872	0.17074	0.17399	0.16846	0.16987	0.16841	0.17657	0.17509	0.17917	0.16823	0.16917	0.16896	0.17783
Smad5 (12g)	0.16773	0.17025	0.1803	0.17454	0.17668	0.18404	0.17092	0.17292	0.16829	0.18965	0.17563	0.21371	0.17307	0.17412	0.16817	0.17663	0.16902	0.16961	0.16777	0.1748	0.18298	0.18166	0.18753	0.18233	0.17268	0.17508	0.17338	0.18349	0.16995	0.17075	0.17083	0.16819	0.17026	0.1682	0.17974	0.16898	0.16825	0.16846	0.17221	0.17047	0.1696	0.17259	0.17489	0.17963	0.17831	0.16878	0.17221	0.1698	0.17207
Deaf1 (10g)	0.16798	0.17342	0.17552	0.17307	0.18268	0.17533	0.17394	0.17258	0.16949	0.18772	0.17726	0.17141	0.1782	0.18008	0.16951	0.17653	0.17059	0.17022	0.16807	0.18045	0.17475	0.18471	0.19907	0.17843	0.17164	0.17669	0.17342	0.1738	0.17078	0.18944	0.18896	0.16996	0.17632	0.1701	0.1782	0.1688	0.16925	0.16923	0.17357	0.17058	0.17318	0.17166	0.17879	0.1756	0.17761	0.16868	0.17346	0.17316	0.1775
Zfp157 (19g)	0.16833	0.17414	0.18864	0.17332	0.18353	0.17495	0.1724	0.17381	0.16932	0.19494	0.18776	0.17302	0.17595	0.17841	0.16864	0.17954	0.17028	0.1732	0.16894	0.18054	0.17472	0.18017	0.19125	0.17955	0.17268	0.17838	0.17527	0.17592	0.17127	0.17476	0.17428	0.16875	0.17238	0.17014	0.17553	0.16821	0.16831	0.17056	0.17814	0.17206	0.17171	0.1708	0.17893	0.17841	0.1787	0.16956	0.17037	0.17004	0.18324
Zfp362 (13g)	0.16801	0.17202	0.18003	0.23314	0.17827	0.17343	0.17253	0.17146	0.16808	0.18974	0.17661	0.17432	0.17746	0.17211	0.16781	0.1829	0.17045	0.17439	0.16805	0.18526	0.17225	0.18457	0.18694	0.1783	0.17252	0.17482	0.17216	0.17884	0.16952	0.17208	0.17182	0.1683	0.17124	0.16941	0.17306	0.16966	0.16843	0.16956	0.17322	0.16997	0.17079	0.17074	0.17385	0.17758	0.18092	0.16926	0.17045	0.17017	0.17397
Gtf2b (19g)	0.16854	0.17408	0.19548	0.17304	0.18545	0.17624	0.17366	0.17474	0.16785	0.1897	0.17788	0.17457	0.17575	0.17412	0.16883	0.1797	0.1708	0.17112	0.16838	0.17808	0.17598	0.1857	0.18633	0.18184	0.17429	0.17893	0.18018	0.17794	0.1717	0.17586	0.17529	0.16818	0.17374	0.17111	0.18497	0.16885	0.16821	0.1714	0.17907	0.17145	0.1708	0.17041	0.18055	0.18664	0.18457	0.16946	0.17144	0.17179	0.17713
Smc3 (29g)	0.17419	0.17971	0.18333	0.17098	0.1903	0.18408	0.17429	0.17486	0.17032	0.19489	0.18298	0.17346	0.18372	0.18129	0.16844	0.18379	0.17002	0.17267	0.16859	0.20139	0.17356	0.17786	0.19251	0.17826	0.1716	0.18118	0.17349	0.17606	0.17159	0.2022	0.19145	0.1683	0.18418	0.1703	0.17968	0.16906	0.16855	0.17045	0.17671	0.17493	0.17342	0.17258	0.1854	0.18208	0.18093	0.16984	0.173	0.17216	0.18669
Mycn (57g)	0.16984	0.18062	0.19265	0.1714	0.18066	0.17688	0.17284	0.17598	0.1704	0.20168	0.18597	0.17351	0.19592	0.17918	0.16834	0.177	0.17237	0.17054	0.16825	0.20973	0.17796	0.18122	0.19384	0.18108	0.17235	0.1793	0.17625	0.17632	0.17143	0.17897	0.17707	0.16987	0.17244	0.17333	0.18322	0.16945	0.16864	0.1712	0.18224	0.17555	0.17662	0.1876	0.181	0.17899	0.17873	0.16947	0.17243	0.17274	0.18447
Mios (23g)	0.16959	0.17617	0.18477	0.17166	0.18915	0.18041	0.17311	0.17401	0.16891	0.19064	0.18145	0.17135	0.18256	0.17717	0.16851	0.18545	0.1701	0.17126	0.16849	0.19201	0.17434	0.18543	0.19074	0.18445	0.17304	0.17857	0.17641	0.17904	0.1712	0.18698	0.18419	0.16848	0.17676	0.17127	0.17661	0.16915	0.16911	0.17172	0.17844	0.17319	0.17204	0.17196	0.18833	0.18715	0.18698	0.17008	0.174	0.17124	0.18288
[truncated: 49 more columns]

## Sheet: Average RAS (818 cell types)
Regulon	Bladder_1	Bladder_2	Bladder_3	Bladder_4	Bladder_5	Bladder_6	Bladder_7	Bladder_8	Bladder_9	Bladder_10	Bladder_11	Bladder_12	Bladder_13	Bladder_14	Bladder_15	Bladder_16	BoneMarrow_1	BoneMarrow_2	BoneMarrow_3	BoneMarrow_4	BoneMarrow_5	BoneMarrow_6	BoneMarrow_7	BoneMarrow_8	BoneMarrow_9	BoneMarrow_10	BoneMarrow_11	BoneMarrow_12	BoneMarrow_13	BoneMarrow_14	BoneMarrow_15	BoneMarrow_16	BoneMarrow_17	BoneMarrowcKit_1	BoneMarrowcKit_2	BoneMarrowcKit_3	BoneMarrowcKit_4	BoneMarrowcKit_5	BoneMarrowcKit_6	BoneMarrowcKit_7	BoneMarrowcKit_8	BoneMarrowcKit_9	BoneMarrowcKit_10	BoneMarrowcKit_11	BoneMarrowcKit_12	BoneMarrowcKit_13	BoneMarrowcKit_14	BoneMarrowcKit_15	BoneMarrowcKit_16
E2f4 (2502g)	0.013285	0.014643	0.014738	0.013293	0.014332	0.014951	0.01515	0.016379	0.012171	0.015864	0.015934	0.017972	0.01583	0.016074	0.020237	0.015215	0.019999	0.016434	0.01647	0.021472	0.021583	0.0172	0.025142	0.023764	0.028199	0.01995	0.019442	0.0181	0.020785	0.020286	0.020965	0.017967	0.020653	0.020641	0.022282	0.021978	0.020404	0.022616	0.020488	0.020478	0.019976	0.023823	0.026405	0.024366	0.021419	0.024619	0.017347	0.0199	0.027691
Bclaf1 (1449g)	0.014153	0.015905	0.016477	0.01475	0.014684	0.017039	0.015921	0.018073	0.013566	0.018013	0.016548	0.019678	0.016837	0.01842	0.019683	0.016308	0.019285	0.016688	0.016738	0.021588	0.021248	0.017741	0.023101	0.023198	0.023776	0.019658	0.019545	0.019209	0.020881	0.020294	0.020995	0.017734	0.019274	0.019986	0.021976	0.022472	0.019726	0.02209	0.019678	0.020594	0.018978	0.023625	0.025171	0.02457	0.021715	0.02273	0.017457	0.020175	0.024077
Tfdp1 (1396g)	0.0097187	0.010966	0.0091637	0.0078828	0.01155	0.010335	0.013595	0.010798	0.0065423	0.012275	0.013475	0.013969	0.012271	0.011403	0.015687	0.013937	0.028179	0.022129	0.020319	0.023549	0.023034	0.023355	0.025747	0.022352	0.023876	0.026906	0.021561	0.018973	0.021259	0.022276	0.023202	0.021239	0.020835	0.023641	0.024935	0.023531	0.028086	0.021657	0.029744	0.02072	0.03013	0.022338	0.02057	0.022693	0.022859	0.025626	0.023343	0.020288	0.022422
Elf1 (1358g)	0.010805	0.011329	0.0099482	0.0092867	0.010961	0.010783	0.011489	0.01649	0.0087229	0.013299	0.021013	0.022784	0.021706	0.017975	0.023882	0.012463	0.022937	0.025324	0.026841	0.018965	0.021844	0.023894	0.021832	0.019022	0.012757	0.022687	0.025611	0.026371	0.026996	0.025182	0.025626	0.023257	0.016231	0.018357	0.019581	0.018527	0.021889	0.017102	0.022364	0.015965	0.024438	0.019543	0.011497	0.01819	0.023385	0.021651	0.025266	0.023336	0.010569
Crem (1128g)	0.010899	0.011108	0.0088127	0.0066849	0.010986	0.0092729	0.016345	0.015443	0.0052689	0.011322	0.019474	0.01721	0.018171	0.015119	0.014317	0.014989	0.012586	0.014369	0.016679	0.010181	0.012033	0.013397	0.01248	0.011433	0.009857	0.01181	0.015619	0.015362	0.013714	0.01605	0.015155	0.014063	0.0071248	0.010936	0.012362	0.010494	0.012917	0.0094486	0.010981	0.0080411	0.012206	0.012174	0.0084565	0.01202	0.015165	0.0124	0.014364	0.016682	0.0082076
Irf8 (1051g)	0.013556	0.01333	0.011828	0.010625	0.013872	0.011529	0.013833	0.015904	0.010019	0.013642	0.032945	0.026061	0.029399	0.017533	0.019793	0.0152	0.024284	0.026397	0.027695	0.019891	0.023651	0.024801	0.019639	0.017878	0.012348	0.023951	0.024905	0.029319	0.023566	0.026126	0.024957	0.028006	0.017322	0.018832	0.018941	0.018633	0.022491	0.017064	0.024414	0.016374	0.026278	0.017338	0.010191	0.016508	0.022624	0.018887	0.026517	0.027843	0.010026
Ets1 (1028g)	0.016002	0.016541	0.013883	0.012986	0.01676	0.013249	0.01847	0.025967	0.012541	0.014765	0.027838	0.028685	0.029002	0.02758	0.027853	0.017659	0.027881	0.030354	0.031656	0.021087	0.025692	0.028808	0.024449	0.020813	0.01529	0.027139	0.030281	0.031035	0.030264	0.028923	0.032028	0.027596	0.019981	0.020769	0.021163	0.01991	0.025628	0.01942	0.027779	0.018293	0.030795	0.021429	0.013883	0.020044	0.029074	0.02407	0.030228	0.028838	0.013508
Cebpa (907g)	0.013276	0.012358	0.016271	0.015353	0.014265	0.015452	0.011576	0.015713	0.014596	0.019335	0.035574	0.021122	0.028005	0.014885	0.012301	0.012492	0.025468	0.027682	0.028282	0.022763	0.023201	0.026311	0.015032	0.017078	0.009909	0.025335	0.021985	0.0294	0.018717	0.023723	0.024847	0.03173	0.018911	0.019937	0.020169	0.021853	0.024301	0.018364	0.026215	0.019822	0.028159	0.015863	0.0087689	0.014569	0.023113	0.015814	0.02876	0.026493	0.0084613
Gabpa (889g)	0.0086504	0.0095065	0.0084726	0.0071934	0.0092642	0.0098708	0.012395	0.012667	0.0060816	0.01133	0.014443	0.014514	0.013206	0.012328	0.015506	0.010993	0.020693	0.018639	0.018509	0.016075	0.018471	0.018758	0.018618	0.016765	0.014763	0.019395	0.018381	0.01809	0.018036	0.018834	0.018628	0.018044	0.011522	0.018106	0.019444	0.016017	0.020531	0.014943	0.019808	0.013028	0.021368	0.016737	0.013468	0.016764	0.017367	0.018383	0.018768	0.017382	0.012917
Atf3 (874g)	0.018394	0.017958	0.016709	0.012864	0.019564	0.014463	0.025399	0.020199	0.011727	0.016805	0.024461	0.019041	0.020465	0.018426	0.014306	0.022208	0.0168	0.017345	0.018597	0.013051	0.015335	0.016635	0.01511	0.013683	0.012745	0.015607	0.01714	0.018129	0.014769	0.017712	0.01765	0.019144	0.009965	0.014441	0.016067	0.013371	0.017005	0.012129	0.015634	0.010422	0.017365	0.01371	0.010519	0.014081	0.017518	0.015143	0.017585	0.01945	0.011177
Irf7 (827g)	0.016514	0.015037	0.011804	0.0098682	0.016676	0.011093	0.015852	0.023066	0.0089112	0.012748	0.036576	0.031209	0.036114	0.022257	0.022926	0.016765	0.022744	0.02794	0.030727	0.015601	0.023731	0.025293	0.018095	0.016256	0.012928	0.021488	0.025253	0.032724	0.024719	0.026964	0.024629	0.030357	0.01177	0.017003	0.017788	0.014927	0.020979	0.014842	0.020702	0.011868	0.024253	0.016112	0.010311	0.014333	0.021438	0.016873	0.027226	0.030478	0.010421
Klf7 (827g)	0.021631	0.019094	0.0081226	0.0053376	0.019762	0.0077546	0.022665	0.020575	0.0037287	0.010619	0.019619	0.011784	0.011912	0.023097	0.0092521	0.021897	0.012315	0.013872	0.014572	0.0074664	0.0097693	0.01297	0.009357	0.0085759	0.0067016	0.010633	0.012009	0.013013	0.010788	0.012492	0.013263	0.013537	0.0033682	0.0094425	0.01092	0.0077402	0.012874	0.0062014	0.009883	0.0047435	0.011835	0.0089099	0.0054624	0.0085471	0.012337	0.0094568	0.014091	0.012657	0.0052765
Klf4 (734g)	0.037147	0.031675	0.018123	0.016503	0.032459	0.015776	0.030271	0.025545	0.015937	0.019915	0.021028	0.018952	0.016791	0.026435	0.016202	0.0306	0.017848	0.019468	0.01905	0.011201	0.015174	0.018335	0.012616	0.01164	0.008179	0.015968	0.016554	0.01796	0.015489	0.017342	0.016488	0.017595	0.0086755	0.012888	0.014084	0.010822	0.016906	0.010089	0.016471	0.0087354	0.019109	0.011915	0.0072218	0.011581	0.015406	0.012592	0.019112	0.016752	0.0067312
Irf9 (723g)	0.016674	0.015783	0.0063452	0.004377	0.01516	0.0073446	0.014611	0.022183	0.0025302	0.0097937	0.03093	0.026622	0.029562	0.024078	0.017944	0.018922	0.019948	0.024517	0.027145	0.01267	0.020337	0.022115	0.016657	0.014414	0.011515	0.017978	0.023636	0.030557	0.021384	0.024624	0.021212	0.023214	0.0078628	0.014741	0.0167	0.012043	0.019188	0.011906	0.017475	0.0087562	0.021065	0.014685	0.0082148	0.014071	0.018657	0.015883	0.024961	0.02567	0.0087162
Hnf4a (720g)	0.01726	0.019651	0.03045	0.032053	0.019752	0.028709	0.023419	0.020021	0.033132	0.029378	0.021577	0.019374	0.020857	0.019457	0.020324	0.022279	0.021356	0.021002	0.02087	0.021508	0.022456	0.021015	0.019872	0.020373	0.022808	0.022286	0.019145	0.022132	0.019828	0.019528	0.019917	0.023389	0.022462	0.02131	0.019996	0.020676	0.020137	0.021157	0.023051	0.021506	0.023365	0.020835	0.022509	0.020583	0.021313	0.021116	0.022179	0.0221	0.023
Relb (711g)	0.014042	0.014767	0.0084249	0.007243	0.01643	0.009305	0.016324	0.01916	0.0062847	0.011748	0.028419	0.030052	0.030612	0.016544	0.016786	0.01886	0.015594	0.017619	0.019225	0.010604	0.015918	0.016608	0.013206	0.011733	0.0070202	0.014865	0.020317	0.021879	0.016514	0.021175	0.017755	0.02094	0.0074286	0.011443	0.01258	0.010613	0.01536	0.0099867	0.013848	0.0080772	0.015703	0.01214	0.0061085	0.011158	0.016697	0.013094	0.018005	0.027521	0.0055312
Maf (701g)	0.029851	0.024893	0.011452	0.0079827	0.027036	0.0098847	0.020579	0.019297	0.0064017	0.013445	0.034522	0.01973	0.024709	0.018346	0.013477	0.023592	0.01522	0.018172	0.019455	0.0090153	0.01471	0.016388	0.010769	0.010343	0.0070371	0.013316	0.015777	0.020049	0.014106	0.016516	0.016438	0.021551	0.0053934	0.011138	0.012473	0.0088878	0.014824	0.009019	0.013114	0.0061384	0.01572	0.010169	0.0056663	0.0098547	0.015458	0.010435	0.018331	0.0209	0.005445
Stat1 (679g)	0.015904	0.015678	0.009041	0.0083671	0.016018	0.0094364	0.012606	0.020777	0.0071097	0.011957	0.041287	0.038484	0.04626	0.020729	0.031218	0.015681	0.026561	0.033314	0.036855	0.019898	0.028293	0.029983	0.023329	0.019926	0.010801	0.026134	0.033638	0.041251	0.03348	0.033334	0.030459	0.035878	0.016884	0.019825	0.021147	0.018349	0.023973	0.017534	0.025134	0.015612	0.028681	0.019821	0.0089712	0.01742	0.026915	0.021621	0.031946	0.036284	0.0081939
Irf1 (652g)	0.017027	0.017565	0.011415	0.0076495	0.017423	0.0093573	0.018682	0.030715	0.0064855	0.012031	0.031489	0.027702	0.032076	0.029672	0.024479	0.021955	0.015084	0.018647	0.022068	0.011853	0.016566	0.01698	0.014786	0.013534	0.0076378	0.014772	0.020568	0.024393	0.021736	0.02171	0.020036	0.022662	0.0086969	0.012324	0.014054	0.011957	0.014837	0.011414	0.013678	0.0097273	0.015548	0.015116	0.0076621	0.014017	0.020518	0.014801	0.018243	0.025432	0.006552
Fosl1 (651g)	0.039193	0.035671	0.024928	0.018591	0.036798	0.019223	0.042775	0.031969	0.016711	0.020874	0.022564	0.023713	0.023558	0.031727	0.021493	0.041537	0.023231	0.024944	0.026124	0.020609	0.025084	0.023472	0.02081	0.021176	0.016864	0.022826	0.021516	0.024214	0.021413	0.023263	0.025331	0.024332	0.020981	0.019616	0.018884	0.019595	0.020621	0.020975	0.022898	0.019417	0.024707	0.020426	0.017421	0.020193	0.025366	0.020392	0.024818	0.023221	0.015586
Nfyc (650g)	0.016027	0.017242	0.010793	0.0097224	0.017701	0.012109	0.01952	0.01388	0.0076378	0.014026	0.016314	0.015728	0.012557	0.014927	0.016608	0.017808	0.021169	0.016924	0.01641	0.019035	0.020834	0.017828	0.021977	0.019844	0.018288	0.019412	0.018336	0.017611	0.017572	0.021211	0.021172	0.019284	0.016299	0.019567	0.021522	0.019885	0.021209	0.019377	0.019582	0.016669	0.021066	0.019388	0.016796	0.019538	0.021254	0.021499	0.017417	0.018249	0.0165
Fli1 (628g)	0.010423	0.010372	0.0071499	0.0072879	0.0098787	0.0084032	0.013845	0.02667	0.0070535	0.01	0.033602	0.031873	0.032795	0.029341	0.027409	0.014239	0.039364	0.043444	0.043268	0.031926	0.032044	0.041392	0.025732	0.025473	0.012956	0.039726	0.038036	0.039033	0.036989	0.036569	0.036391	0.035525	0.030002	0.027631	0.027272	0.028519	0.034986	0.02432	0.039907	0.026504	0.043057	0.023041	0.011494	0.020124	0.030645	0.025398	0.042132	0.033746	0.010029
Atf1 (620g)	0.016174	0.017117	0.017632	0.014619	0.017793	0.015976	0.02196	0.017288	0.014436	0.017722	0.016907	0.017429	0.016563	0.017444	0.018422	0.021113	0.019509	0.017993	0.018281	0.019411	0.019249	0.018588	0.021022	0.020177	0.021176	0.018653	0.019129	0.017988	0.019046	0.018612	0.018489	0.017404	0.018139	0.019161	0.020511	0.020231	0.019457	0.019156	0.019344	0.018423	0.019595	0.020049	0.020907	0.020685	0.018953	0.020774	0.018857	0.018733	0.020749
Nfkb1 (552g)	0.013261	0.012045	0.0044527	0.003882	0.011616	0.0064277	0.011358	0.015338	0.0029035	0.010525	0.027873	0.028327	0.027868	0.015552	0.016546	0.012095	0.019992	0.022029	0.023146	0.012767	0.018036	0.021105	0.015118	0.014397	0.0083843	0.018679	0.022379	0.025393	0.019318	0.024367	0.021176	0.022292	0.0089151	0.014434	0.016269	0.012868	0.019516	0.012399	0.018881	0.0095856	0.021733	0.015505	0.0079369	0.013299	0.020645	0.015816	0.022549	0.027681	0.0069578
Creb3l1 (551g)	0.042997	0.037124	0.010413	0.0082896	0.044749	0.01081	0.028513	0.018604	0.0058915	0.012608	0.018049	0.013154	0.012101	0.020732	0.012554	0.032191	0.013042	0.014376	0.014496	0.012494	0.013219	0.013737	0.011258	0.011094	0.0083465	0.012599	0.013737	0.014862	0.012365	0.014882	0.015578	0.015324	0.010576	0.012682	0.013243	0.01274	0.013135	0.010971	0.012063	0.011394	0.012926	0.011227	0.0073319	0.010908	0.016018	0.011781	0.0146	0.014454	0.0071926
Nfyb (528g)	0.0063529	0.0074533	0.0048334	0.003989	0.0082747	0.0072026	0.011922	0.008064	0.0021795	0.010038	0.011453	0.010762	0.0094184	0.0093508	0.012035	0.010654	0.022886	0.01529	0.015097	0.015446	0.018186	0.016495	0.022364	0.016669	0.017087	0.020874	0.016728	0.01449	0.016245	0.017637	0.018396	0.016358	0.011671	0.017141	0.018936	0.015575	0.022468	0.014461	0.022559	0.011878	0.024029	0.01701	0.013093	0.016855	0.017977	0.021855	0.016512	0.017153	0.014051
Xbp1 (506g)	0.026691	0.024292	0.019819	0.01712	0.026152	0.017747	0.02076	0.017551	0.015933	0.019866	0.020959	0.022432	0.0234	0.01615	0.017332	0.022635	0.025298	0.026226	0.027953	0.027839	0.024322	0.025755	0.018282	0.020462	0.013084	0.025789	0.025301	0.027739	0.02137	0.025674	0.027457	0.023831	0.024424	0.023058	0.024913	0.028742	0.024848	0.023382	0.026454	0.026416	0.0281	0.019966	0.01133	0.016514	0.027558	0.020581	0.026925	0.024688	0.011677
Nrf1 (502g)	0.0083842	0.0092087	0.0052126	0.0046245	0.0092868	0.0077727	0.013069	0.010636	0.0031243	0.0091885	0.013951	0.011468	0.010379	0.011107	0.010796	0.011963	0.015061	0.014459	0.014851	0.011546	0.013734	0.014442	0.014839	0.012696	0.010333	0.013364	0.014669	0.014705	0.013925	0.015231	0.014035	0.014098	0.0053882	0.013486	0.01567	0.011454	0.015881	0.0099223	0.012722	0.0073842	0.014111	0.012071	0.0084601	0.011877	0.012713	0.014178	0.014785	0.014287	0.0080591
E2f1 (487g)	0.0096981	0.0090994	0.0059717	0.0043662	0.0094802	0.0072314	0.0084753	0.0097997	0.0029399	0.0093218	0.021419	0.012474	0.016193	0.0097145	0.0093421	0.011775	0.017435	0.016452	0.016338	0.012885	0.014628	0.016522	0.016462	0.013211	0.012414	0.016345	0.015253	0.016842	0.0135	0.015965	0.017241	0.019654	0.0071731	0.015119	0.016779	0.012599	0.01789	0.010889	0.016955	0.0087258	0.016815	0.011965	0.0085481	0.013702	0.016155	0.015017	0.016776	0.016317	0.0093385
Atf4 (475g)	0.038195	0.039142	0.038571	0.028834	0.040725	0.027406	0.045561	0.040888	0.028734	0.025933	0.031448	0.036058	0.033865	0.037424	0.035519	0.044	0.025426	0.023282	0.025057	0.029939	0.031146	0.02382	0.031505	0.032081	0.032392	0.026683	0.027551	0.028831	0.028232	0.028941	0.031317	0.025929	0.035502	0.025106	0.024957	0.030526	0.023311	0.033226	0.026982	0.032415	0.026503	0.034046	0.035752	0.034709	0.035235	0.031059	0.024527	0.031609	0.034765
Nfkb2 (442g)	0.012897	0.013843	0.012073	0.01046	0.014246	0.011636	0.019292	0.022368	0.010508	0.012708	0.028246	0.037452	0.037445	0.018586	0.023199	0.020564	0.017068	0.019954	0.022327	0.012363	0.019094	0.018694	0.01697	0.013977	0.0077854	0.016601	0.024091	0.025911	0.020367	0.023301	0.023713	0.021775	0.0091774	0.012789	0.014653	0.012553	0.017037	0.011975	0.015359	0.0097706	0.017314	0.015526	0.0074743	0.014228	0.022647	0.016986	0.020649	0.031473	0.0064047
Stat2 (441g)	0.019214	0.015228	0.0047314	0.0042153	0.017634	0.0066089	0.011993	0.016469	0.0028592	0.0088473	0.025063	0.021584	0.026469	0.021035	0.01625	0.017271	0.013635	0.016262	0.018471	0.0093667	0.015297	0.01493	0.011677	0.011787	0.0073854	0.01266	0.018769	0.023587	0.016027	0.02034	0.015992	0.018603	0.0060532	0.010477	0.012302	0.0093478	0.013365	0.0093603	0.011448	0.0069582	0.01298	0.011791	0.0062108	0.011085	0.012924	0.011866	0.015848	0.022327	0.0054613
Irf2 (401g)	0.011124	0.010236	0.0051125	0.0046046	0.0092307	0.0064654	0.007999	0.01443	0.004063	0.0099646	0.02888	0.027818	0.029519	0.015532	0.01948	0.012513	0.015068	0.018499	0.020851	0.009764	0.017424	0.016938	0.013402	0.011978	0.0067884	0.013621	0.021052	0.025731	0.020725	0.023856	0.016619	0.021951	0.0061118	0.011441	0.012522	0.0094979	0.014478	0.0099028	0.012635	0.0069221	0.014546	0.012019	0.005696	0.01026	0.014861	0.013138	0.017733	0.025762	0.0047566
Elf2 (377g)	0.0066043	0.0071257	0.0049046	0.0027052	0.006436	0.0063155	0.0092724	0.012558	0.0008864	0.0098934	0.011997	0.0079001	0.0087279	0.014621	0.0088409	0.010678	0.013299	0.013545	0.01445	0.0084081	0.01044	0.01388	0.011246	0.009309	0.0072515	0.011516	0.012981	0.01336	0.011983	0.013098	0.012188	0.011791	0.0020616	0.01118	0.01348	0.0087571	0.01412	0.0066989	0.010733	0.0048691	0.012465	0.0094293	0.0054067	0.0094772	0.010894	0.0108	0.013786	0.011185	0.0050979
Zfp513 (375g)	0.01059	0.0095605	0.0034202	0.0020138	0.012723	0.0054125	0.016512	0.01029	0.00043876	0.008638	0.016488	0.0068188	0.0073033	0.01417	0.0070157	0.01368	0.0093311	0.009322	0.0097585	0.0055433	0.006853	0.0092914	0.0083063	0.0065328	0.0052841	0.0071144	0.0093731	0.0085529	0.0080896	0.0095	0.0088692	0.010798	0.0013016	0.0077483	0.0090392	0.0056065	0.0099412	0.0041133	0.0067235	0.0028522	0.007752	0.0064282	0.0038488	0.0069641	0.0075327	0.0087285	0.0095166	0.0086342	0.003558
Yy1 (369g)	0.0066448	0.0070788	0.0051232	0.0040397	0.0073658	0.0068022	0.010477	0.0076845	0.0027033	0.010853	0.015151	0.0094381	0.0097659	0.008721	0.0092699	0.0091618	0.015707	0.015518	0.015538	0.011167	0.012708	0.015557	0.012832	0.012397	0.011225	0.013551	0.013913	0.014555	0.01378	0.014258	0.015013	0.014084	0.0055927	0.013405	0.014721	0.011603	0.016218	0.0093721	0.013877	0.0075139	0.015737	0.012073	0.010805	0.012991	0.013215	0.012631	0.015969	0.014448	0.0094779
Rel (365g)	0.01141	0.0121	0.0080495	0.0078088	0.012347	0.0085237	0.013434	0.017418	0.0080987	0.011619	0.038462	0.04244	0.042161	0.015139	0.019082	0.01451	0.019483	0.023285	0.025874	0.013337	0.0202	0.021926	0.013946	0.012823	0.0064293	0.018239	0.02437	0.031273	0.019976	0.027424	0.019534	0.027688	0.0083137	0.014208	0.015319	0.012615	0.018368	0.011324	0.017263	0.0094569	0.020213	0.013702	0.0058618	0.012382	0.019618	0.013858	0.023556	0.035498	0.004627
Elf3 (356g)	0.031406	0.032125	0.045195	0.043877	0.033544	0.039582	0.034828	0.03706	0.046553	0.040242	0.031211	0.031367	0.03051	0.037332	0.034312	0.029679	0.028154	0.027199	0.026584	0.029921	0.031364	0.027645	0.027779	0.028776	0.026987	0.029283	0.028901	0.030311	0.030842	0.029723	0.032854	0.027474	0.030807	0.029666	0.027736	0.030611	0.027504	0.031564	0.031784	0.031878	0.032588	0.030399	0.028703	0.031444	0.034526	0.028956	0.029115	0.030537	0.027987
Pparg (345g)	0.011735	0.012007	0.044547	0.050864	0.011459	0.039103	0.020685	0.017046	0.055486	0.049534	0.016583	0.010439	0.013519	0.017819	0.011985	0.015385	0.014631	0.016871	0.016413	0.0099199	0.011165	0.015604	0.011052	0.0098533	0.011982	0.012809	0.012863	0.01407	0.010817	0.012264	0.010918	0.014675	0.0059043	0.011992	0.013638	0.0099324	0.014921	0.0079626	0.012573	0.0070397	0.014595	0.0094878	0.0093662	0.011157	0.010469	0.011087	0.016014	0.010821	0.010435
Mef2c (335g)	0.024517	0.022294	0.012588	0.010176	0.031715	0.010847	0.058725	0.028566	0.0086047	0.012708	0.02621	0.01981	0.020701	0.036392	0.013291	0.044512	0.015677	0.016882	0.017205	0.01001	0.015283	0.015963	0.014425	0.011019	0.0071667	0.01372	0.019694	0.01884	0.013793	0.018579	0.014303	0.017588	0.0069619	0.012865	0.013885	0.0098076	0.015335	0.010615	0.013986	0.0074266	0.015954	0.010664	0.0061068	0.010322	0.01245	0.013649	0.017222	0.01965	0.0053135
Ets2 (331g)	0.010397	0.010916	0.013693	0.009636	0.010701	0.010755	0.025273	0.047134	0.0092953	0.016259	0.026468	0.017065	0.01911	0.051349	0.012107	0.021465	0.014706	0.017743	0.019602	0.0083933	0.011506	0.016105	0.009709	0.0091536	0.0072543	0.013029	0.014336	0.017379	0.013773	0.014109	0.016104	0.020094	0.0032274	0.010325	0.01212	0.0079209	0.014689	0.0064713	0.01144	0.0047167	0.014281	0.0094503	0.0056579	0.010354	0.015207	0.0090967	0.017519	0.016541	0.0059338
Elf4 (329g)	0.0088222	0.0098074	0.0066531	0.0060662	0.010016	0.0077464	0.012731	0.013325	0.0058485	0.009553	0.029592	0.029521	0.029839	0.014043	0.023212	0.010487	0.033996	0.037467	0.039005	0.027833	0.027416	0.035053	0.021925	0.020631	0.010789	0.034543	0.030166	0.035551	0.031097	0.029928	0.034373	0.029637	0.024829	0.023646	0.025252	0.025503	0.03135	0.018762	0.035569	0.022298	0.037945	0.02001	0.0092077	0.018896	0.029094	0.021992	0.037398	0.031186	0.0085594
Smarcc2 (315g)	0.0068278	0.0073126	0.0053745	0.0039817	0.0067519	0.00786	0.0095899	0.0075508	0.0018588	0.010777	0.011203	0.0077401	0.007829	0.0076933	0.0096864	0.011069	0.0129	0.014061	0.013893	0.0099552	0.01222	0.013412	0.011461	0.01077	0.0097379	0.01153	0.01359	0.013049	0.012453	0.013181	0.012789	0.012718	0.0043579	0.012761	0.014747	0.010013	0.014079	0.0091091	0.010793	0.0066024	0.012795	0.010179	0.0073377	0.010305	0.011006	0.011008	0.013586	0.010738	0.007041
Creb3l2 (308g)	0.030604	0.025386	0.009143	0.0078106	0.03312	0.010422	0.024615	0.01352	0.0048111	0.014813	0.011709	0.0072387	0.0081378	0.016093	0.0091481	0.027881	0.0087913	0.0094907	0.009412	0.006244	0.0070488	0.0095238	0.0070245	0.0065227	0.004929	0.0076709	0.0096368	0.0089861	0.007691	0.0095207	0.0094815	0.011266	0.0024356	0.008273	0.0089623	0.00672	0.0095299	0.0052307	0.0072752	0.0044473	0.0083201	0.0070429	0.0043969	0.0076162	0.0087554	0.0081426	0.010287	0.0088494	0.0035828
Foxo1 (306g)	0.0081739	0.007699	0.0040468	0.0019875	0.0088785	0.005009	0.013022	0.014324	0.00064498	0.0081327	0.012922	0.0083253	0.0079502	0.017487	0.0076053	0.013923	0.0096379	0.011304	0.01233	0.0053849	0.0076981	0.010694	0.011398	0.0067805	0.0047086	0.0079937	0.012688	0.010748	0.0097631	0.011649	0.011979	0.010392	0.0010009	0.0078648	0.0091021	0.0056312	0.010484	0.004633	0.0076626	0.0029746	0.0089892	0.0076002	0.0037724	0.0075968	0.010811	0.011632	0.011202	0.0099261	0.0032668
Cebpb (302g)	0.0086272	0.0097023	0.011043	0.0040809	0.010833	0.0068946	0.014203	0.017801	0.002475	0.01092	0.040726	0.030542	0.038813	0.014335	0.010252	0.015089	0.022082	0.027831	0.032046	0.011098	0.022187	0.025105	0.012447	0.011312	0.0065646	0.018867	0.020637	0.036332	0.016989	0.022166	0.026211	0.033088	0.0054564	0.013969	0.014334	0.010149	0.019763	0.010501	0.018539	0.0066579	0.023453	0.010784	0.0049589	0.010079	0.025072	0.010865	0.028366	0.02942	0.0044428
Bcl3 (286g)	0.010959	0.011557	0.011777	0.010059	0.011379	0.010823	0.012818	0.020809	0.010272	0.013719	0.034292	0.042019	0.04315	0.015395	0.022618	0.015847	0.015831	0.019497	0.023233	0.010747	0.017848	0.01782	0.015868	0.013372	0.0077277	0.014988	0.025675	0.027534	0.021389	0.029316	0.019408	0.025454	0.0073432	0.011617	0.013876	0.01078	0.015287	0.011471	0.013024	0.0078112	0.015263	0.013291	0.0061286	0.011167	0.018039	0.015105	0.019049	0.035968	0.0056772
Gata6 (280g)	0.030482	0.028685	0.016202	0.017021	0.030419	0.015985	0.035851	0.019665	0.016805	0.016762	0.010565	0.0069667	0.0072947	0.017813	0.0088812	0.025366	0.006936	0.0078669	0.0076646	0.0055387	0.0056273	0.007476	0.0058354	0.0060122	0.0060554	0.0056031	0.0070435	0.0066009	0.0062344	0.0071789	0.0066215	0.008276	0.0035713	0.0072651	0.0081898	0.0061747	0.0078699	0.0056215	0.0060379	0.0051905	0.0065795	0.0063284	0.0055309	0.0071884	0.007072	0.0060279	0.0079131	0.0066393	0.0056924
Spic (272g)	0.009595	0.010046	0.010067	0.0089591	0.0093337	0.0095042	0.010163	0.014016	0.0082763	0.0096488	0.050673	0.033591	0.044675	0.01441	0.015267	0.01289	0.022978	0.028818	0.030804	0.01499	0.020699	0.025645	0.014536	0.014214	0.0088093	0.02161	0.023898	0.03467	0.01981	0.025408	0.023877	0.040474	0.011491	0.014985	0.017604	0.014964	0.021227	0.012618	0.021406	0.010994	0.023759	0.013292	0.0066428	0.011646	0.020106	0.014738	0.028396	0.037991	0.0070489
Fosl2 (268g)	0.029116	0.028129	0.031877	0.023728	0.032186	0.021162	0.033746	0.03494	0.024307	0.028437	0.031608	0.027072	0.029769	0.029762	0.017658	0.030563	0.015955	0.021189	0.023188	0.010994	0.01745	0.01824	0.01246	0.011821	0.0097363	0.014918	0.017845	0.023188	0.015951	0.019836	0.020833	0.020212	0.0084667	0.012126	0.014712	0.01238	0.01677	0.011207	0.015171	0.0089897	0.017497	0.012786	0.0088903	0.014035	0.022645	0.012407	0.021443	0.022045	0.0095415
Cebpe (260g)	0.016347	0.015892	0.0095598	0.0085876	0.01691	0.0095867	0.014451	0.012184	0.0075474	0.012589	0.020438	0.021402	0.020319	0.013827	0.018089	0.016205	0.070728	0.076149	0.066294	0.039561	0.034857	0.071379	0.029095	0.028024	0.017917	0.065339	0.044237	0.041832	0.039133	0.037988	0.043527	0.04915	0.035747	0.03648	0.037219	0.038165	0.064875	0.026705	0.072797	0.032996	0.081235	0.025807	0.012577	0.021627	0.035985	0.027128	0.076511	0.030486	0.013975
Elk4 (258g)	0.0045567	0.0046204	0.0026	0.001562	0.0041494	0.0044544	0.0055005	0.0055166	0.00034188	0.0072836	0.0074821	0.0075802	0.0070985	0.007314	0.010518	0.0073125	0.0083183	0.0087133	0.0090904	0.0056456	0.0065924	0.0090011	0.0076819	0.0063005	0.0047301	0.0072341	0.0096482	0.0085698	0.009617	0.0096518	0.0091214	0.0074172	0.0013976	0.0076073	0.0089891	0.0058025	0.0093666	0.0044291	0.0061687	0.0029061	0.0072896	0.0066114	0.003652	0.0063683	0.008759	0.007218	0.0089876	0.0080236	0.0033979
Srf (257g)	0.010366	0.0099976	0.0068626	0.0048179	0.012546	0.007237	0.039704	0.0084722	0.0032563	0.010009	0.010464	0.0091971	0.0080833	0.010802	0.0092013	0.028707	0.013085	0.014004	0.013897	0.0099923	0.012566	0.013431	0.010124	0.01118	0.005547	0.011198	0.012518	0.013638	0.012714	0.012233	0.013777	0.011216	0.0062696	0.01231	0.012741	0.0096261	0.013606	0.010593	0.011869	0.0074775	0.013624	0.010639	0.0051243	0.0098495	0.014465	0.010787	0.014162	0.012008	0.0043336
Ovol2 (255g)	0.0063556	0.0069396	0.008174	0.0067609	0.0075196	0.0099772	0.0078939	0.0064509	0.004404	0.012714	0.0074093	0.0058381	0.0057718	0.0073778	0.0076534	0.0069168	0.013815	0.012349	0.011139	0.009917	0.010124	0.012879	0.011898	0.010092	0.0097504	0.011782	0.010552	0.0094907	0.010104	0.011041	0.011408	0.011091	0.0068329	0.011728	0.012977	0.0091049	0.014136	0.0072771	0.011883	0.0062405	0.014177	0.0093197	0.0085089	0.0097753	0.0097987	0.01031	0.012228	0.0093342	0.007162
Irf5 (243g)	0.010241	0.010668	0.007245	0.0069552	0.011032	0.0079837	0.0083618	0.016894	0.0063154	0.0095312	0.054799	0.044526	0.053508	0.016895	0.022911	0.010214	0.028732	0.037495	0.040902	0.021203	0.031126	0.033407	0.021206	0.020057	0.010148	0.027486	0.034459	0.04644	0.028343	0.035753	0.033837	0.038279	0.017094	0.02126	0.021359	0.019382	0.026048	0.018472	0.027137	0.015695	0.0318	0.018924	0.0078092	0.018746	0.02918	0.019827	0.036014	0.044191	0.006531
Spib (241g)	0.014206	0.013864	0.011883	0.012233	0.014217	0.012944	0.01165	0.020885	0.011106	0.012935	0.030577	0.044859	0.042214	0.020447	0.030593	0.012543	0.029526	0.035254	0.035079	0.021069	0.030536	0.032511	0.037751	0.022647	0.017593	0.028589	0.045002	0.03941	0.038276	0.041679	0.033994	0.030569	0.021615	0.02089	0.023082	0.020304	0.024765	0.021951	0.027486	0.017855	0.030503	0.023034	0.013017	0.018265	0.029017	0.03627	0.030787	0.041835	0.013875
Rxra (240g)	0.010601	0.0086542	0.011047	0.011989	0.0098728	0.013713	0.018095	0.017656	0.010933	0.020951	0.03053	0.011982	0.016481	0.020662	0.0081887	0.013958	0.011267	0.013091	0.014277	0.0064789	0.0088397	0.012497	0.0078715	0.0066808	0.005555	0.0098801	0.011145	0.014791	0.0099917	0.011647	0.010926	0.020012	0.0016196	0.0088616	0.010292	0.0065393	0.011878	0.004823	0.0086375	0.0033876	0.010423	0.0066625	0.0042567	0.0064102	0.0099422	0.0079761	0.013306	0.013324	0.0036018
Creb3 (230g)	0.029096	0.023933	0.0093724	0.0087592	0.030256	0.011655	0.016719	0.014105	0.005633	0.014138	0.01602	0.011563	0.010739	0.017647	0.013204	0.020823	0.014755	0.015651	0.015986	0.016146	0.015109	0.01497	0.012034	0.01405	0.0098742	0.013289	0.015538	0.016912	0.013215	0.017262	0.016971	0.016662	0.01571	0.015305	0.015698	0.017112	0.014965	0.015228	0.013679	0.015551	0.014316	0.013487	0.0096411	0.013185	0.016494	0.013511	0.016065	0.015872	0.009203
Gata4 (220g)	0.0066627	0.0064601	0.018614	0.02005	0.0081628	0.017646	0.02119	0.014823	0.021096	0.019745	0.0078483	0.0068947	0.0081223	0.012743	0.0058691	0.011864	0.0066489	0.0078199	0.0077427	0.0048392	0.0054042	0.0073783	0.0050032	0.005114	0.0051542	0.0055527	0.0065517	0.0080359	0.0056479	0.0071763	0.0059528	0.0075257	0.0021293	0.0063248	0.0073634	0.0044285	0.0073644	0.003603	0.0053519	0.0029605	0.0059073	0.0050059	0.003102	0.0053434	0.0056685	0.0050974	0.0074042	0.0068416	0.0037478
Fosb (214g)	0.056703	0.043314	0.024406	0.013461	0.050915	0.014651	0.040119	0.036178	0.012077	0.021096	0.033836	0.023732	0.02765	0.030106	0.015508	0.047372	0.0094456	0.012219	0.014585	0.0067123	0.010899	0.011075	0.0081253	0.0081728	0.0052435	0.0080134	0.011652	0.01652	0.0093828	0.013797	0.016048	0.017107	0.0043061	0.008525	0.009779	0.0087417	0.010321	0.0074605	0.0081664	0.0063161	0.00946	0.011055	0.0054806	0.011146	0.02187	0.010395	0.013674	0.019732	0.0049951
Thap1 (212g)	0.0068297	0.0083941	0.0054193	0.002087	0.0090242	0.0048628	0.017705	0.0082991	0.00092158	0.0082638	0.011602	0.012248	0.013076	0.0073594	0.0099646	0.016381	0.0098611	0.010643	0.013309	0.0062959	0.0077551	0.010174	0.0077358	0.0072213	0.0050654	0.0078923	0.010138	0.011052	0.0099986	0.0099088	0.0097051	0.010211	0.0021508	0.0082981	0.0098898	0.0062769	0.010604	0.0046174	0.007396	0.0033809	0.0086834	0.006869	0.0040123	0.0071273	0.0080056	0.0071975	0.010651	0.011134	0.003776
Elk3 (205g)	0.022871	0.022228	0.010918	0.0093045	0.023583	0.01132	0.025747	0.055236	0.0073929	0.013344	0.025072	0.013316	0.01428	0.069368	0.014197	0.02983	0.013464	0.01564	0.015512	0.0098301	0.010354	0.014394	0.010133	0.0098059	0.0098017	0.013063	0.013764	0.013849	0.013331	0.012221	0.012209	0.014171	0.0064115	0.0089885	0.011388	0.0094005	0.01306	0.0081946	0.011911	0.007524	0.013333	0.010798	0.0085054	0.011682	0.011615	0.010143	0.015292	0.013248	0.0093111
Ppard (204g)	0.0042514	0.0050345	0.0098553	0.010131	0.0059466	0.010406	0.010439	0.0061506	0.010304	0.012938	0.0057454	0.0053868	0.0042869	0.0047303	0.0041629	0.0076629	0.0071972	0.0077712	0.0080614	0.005058	0.0049949	0.0078619	0.004063	0.0045926	0.0042696	0.0066013	0.0068296	0.0061526	0.0056459	0.0062611	0.0064215	0.0055085	0.0016139	0.0060617	0.0068493	0.0051128	0.0078114	0.0034747	0.0059522	0.0031066	0.0065879	0.0040495	0.0026406	0.004217	0.0049754	0.0044972	0.0076992	0.0057143	0.0027699
Usf2 (197g)	0.011846	0.011374	0.0071186	0.0055755	0.012246	0.0088845	0.014789	0.010299	0.0036871	0.012141	0.024631	0.012827	0.016744	0.010457	0.012436	0.014508	0.018167	0.018728	0.019198	0.012745	0.016786	0.01749	0.015971	0.01438	0.012181	0.017013	0.016879	0.018659	0.015511	0.018688	0.0172	0.021867	0.0066017	0.015395	0.017289	0.013272	0.019278	0.012599	0.016577	0.0087562	0.018403	0.01443	0.0086456	0.012633	0.014913	0.015711	0.018911	0.018635	0.0094239
Gata1 (194g)	0.0090325	0.0094992	0.0068698	0.0072514	0.010648	0.0088565	0.010846	0.0089651	0.0063803	0.011093	0.010693	0.0092947	0.0084997	0.0084441	0.010338	0.011522	0.017487	0.015166	0.015588	0.014042	0.014431	0.015622	0.016607	0.016079	0.048354	0.016266	0.015573	0.013955	0.014331	0.01514	0.030209	0.015184	0.0083628	0.017886	0.021396	0.01471	0.018625	0.012301	0.016254	0.010154	0.015973	0.014843	0.027347	0.01836	0.024767	0.016943	0.015501	0.013463	0.043444
Myb (188g)	0.0077827	0.0081494	0.0085711	0.0067381	0.0069299	0.0085242	0.0099803	0.0087955	0.005334	0.011791	0.013512	0.019481	0.01568	0.01137	0.02642	0.013265	0.041973	0.031914	0.031545	0.051882	0.036812	0.033886	0.04135	0.040226	0.025524	0.047203	0.031813	0.027863	0.035552	0.033278	0.042053	0.031555	0.054156	0.037622	0.034572	0.049588	0.038645	0.039901	0.048385	0.050559	0.046884	0.038405	0.024452	0.034534	0.039374	0.042182	0.03307	0.028852	0.023782
Rela (188g)	0.0092986	0.01022	0.0062684	0.0048079	0.0099497	0.0066135	0.012518	0.015808	0.0042462	0.010565	0.014817	0.021324	0.018496	0.012561	0.01608	0.012005	0.011756	0.01411	0.016576	0.0075512	0.010476	0.013128	0.011583	0.0085493	0.0067809	0.0099415	0.01557	0.016603	0.015858	0.015828	0.015243	0.011661	0.0013733	0.0092201	0.010779	0.0072799	0.012482	0.0057194	0.0092505	0.0039487	0.011357	0.009615	0.0059334	0.0092985	0.016469	0.01135	0.014997	0.015679	0.0050584
Max (182g)	0.011769	0.012193	0.0098749	0.0077666	0.012911	0.010322	0.015237	0.012905	0.006224	0.013312	0.022055	0.015132	0.017457	0.014596	0.013899	0.014314	0.019654	0.019934	0.020417	0.015765	0.019114	0.019846	0.017174	0.01675	0.012764	0.018785	0.019179	0.021301	0.017713	0.017445	0.019277	0.022413	0.011467	0.017271	0.019307	0.016477	0.020309	0.015453	0.018324	0.012108	0.019674	0.015858	0.011404	0.015795	0.018218	0.016848	0.020469	0.020031	0.011597
Pole3 (177g)	0.018063	0.018247	0.018811	0.015474	0.018909	0.016358	0.021705	0.019212	0.014883	0.017993	0.020662	0.020045	0.018462	0.018336	0.020942	0.023096	0.027131	0.018086	0.017844	0.026597	0.027338	0.020146	0.033956	0.028237	0.031579	0.025504	0.022694	0.019448	0.021092	0.025412	0.029195	0.020565	0.032398	0.024935	0.028622	0.031111	0.029245	0.03099	0.031094	0.029291	0.032221	0.03027	0.028531	0.030502	0.032226	0.035147	0.020801	0.024677	0.032821
Tcf3 (171g)	0.0063973	0.0065825	0.0046408	0.0031577	0.0064825	0.0066244	0.0086743	0.0082341	0.00092444	0.0085417	0.011567	0.0095388	0.010216	0.0081727	0.013537	0.0088392	0.018921	0.014164	0.014273	0.014468	0.015189	0.015549	0.029474	0.01476	0.015928	0.017649	0.018626	0.014617	0.015422	0.017182	0.019883	0.016542	0.009869	0.015046	0.017745	0.013765	0.018494	0.01167	0.017166	0.010116	0.018355	0.013999	0.01181	0.01402	0.016361	0.02906	0.013762	0.014333	0.013147
Tal1 (166g)	0.0056051	0.00612	0.0042015	0.0037743	0.0053172	0.0063299	0.0082025	0.021689	0.0023806	0.0075209	0.00887	0.0073993	0.007122	0.029769	0.0074722	0.0079089	0.012922	0.012905	0.013119	0.0095729	0.0099601	0.012244	0.010978	0.011715	0.039354	0.011395	0.012247	0.010903	0.011142	0.011061	0.022835	0.012596	0.0036573	0.013535	0.016092	0.0095444	0.013875	0.0073158	0.010338	0.0060354	0.011652	0.010696	0.019611	0.014319	0.018889	0.011233	0.012275	0.00971	0.032881
Sox4 (157g)	0.023942	0.023563	0.0068526	0.0043826	0.025349	0.0064978	0.020098	0.018408	0.0024889	0.009683	0.016256	0.0058113	0.0083607	0.014934	0.0075184	0.022648	0.0058794	0.006789	0.0070727	0.0028964	0.0038052	0.0065425	0.0067195	0.0049072	0.0028166	0.0044385	0.0063987	0.0051462	0.0057253	0.0074326	0.0073513	0.0072357	0.00060746	0.005115	0.0060169	0.0031058	0.0067307	0.0024658	0.0042499	0.0015167	0.0050462	0.0064358	0.0022624	0.0060633	0.0077165	0.0082091	0.0067409	0.0070356	0.0020675
Tead2 (155g)	0.02264	0.027233	0.011317	0.00749	0.028513	0.0094988	0.029524	0.017566	0.0058604	0.013019	0.0083996	0.0080261	0.0079669	0.019216	0.012123	0.027858	0.012347	0.014535	0.014068	0.0083003	0.0084936	0.013087	0.012922	0.010723	0.0085229	0.011257	0.01241	0.010134	0.011785	0.01464	0.012213	0.010175	0.0074695	0.010097	0.011086	0.0073897	0.011705	0.0065724	0.011235	0.005984	0.013027	0.010561	0.0060579	0.010767	0.0097285	0.010119	0.013127	0.008318	0.0065189
Hinfp (154g)	0.0058165	0.0064257	0.0034304	0.0019093	0.0058413	0.0053516	0.0068603	0.010007	0.00039446	0.0082346	0.012829	0.0077676	0.0093864	0.0099214	0.0092247	0.0065035	0.01245	0.011083	0.011605	0.0095275	0.011593	0.011895	0.012462	0.010437	0.0096974	0.010572	0.012595	0.013566	0.011419	0.013255	0.015427	0.010409	0.0042444	0.011783	0.013696	0.0097521	0.013084	0.0083002	0.010046	0.005925	0.01116	0.010435	0.0079787	0.010028	0.013039	0.014362	0.011499	0.0117	0.0075037
Zfp580 (145g)	0.013516	0.013467	0.0054186	0.0024919	0.014975	0.0059211	0.027033	0.014061	0.00053108	0.011216	0.007798	0.0074448	0.0064318	0.017136	0.0059948	0.021199	0.0071838	0.0069373	0.0071244	0.0045424	0.0057008	0.0066623	0.009478	0.0070243	0.0048868	0.0055614	0.0076134	0.006419	0.0075839	0.0088278	0.00731	0.007274	0.002028	0.0060367	0.0074346	0.0042024	0.0074051	0.0036433	0.0042752	0.0021416	0.004865	0.0064729	0.0035746	0.0067124	0.0059454	0.0084357	0.0058305	0.0078056	0.0029001
Sf1 (143g)	0.0082276	0.0089538	0.010575	0.0078591	0.0077063	0.0096157	0.011083	0.012168	0.0066806	0.013971	0.014847	0.015185	0.011283	0.0099225	0.018468	0.011265	0.014649	0.013182	0.014054	0.012881	0.014064	0.014151	0.017984	0.015633	0.013105	0.013904	0.015336	0.013347	0.015629	0.015918	0.014934	0.013369	0.0082965	0.014489	0.016075	0.014942	0.016884	0.013618	0.014887	0.010788	0.015388	0.016998	0.013253	0.018321	0.016788	0.017948	0.016024	0.014405	0.011671
Runx3 (141g)	0.011619	0.011673	0.0058213	0.0069945	0.011545	0.0071129	0.0058196	0.022362	0.0077366	0.0092289	0.037211	0.053265	0.058044	0.020085	0.047786	0.009316	0.036204	0.048261	0.055575	0.031712	0.036334	0.04176	0.02853	0.028709	0.011714	0.036663	0.043951	0.050854	0.049441	0.043643	0.056998	0.037597	0.030023	0.028218	0.026489	0.026997	0.031376	0.025224	0.035447	0.026759	0.039625	0.028298	0.010721	0.024009	0.051378	0.025431	0.04759	0.048466	0.008383
Zfp143 (142g)	0.0080898	0.0080168	0.0031566	0.0020136	0.0072297	0.0053214	0.010472	0.004773	0.00015714	0.0096607	0.010073	0.006365	0.0053115	0.0061147	0.0069648	0.01041	0.010206	0.010639	0.010608	0.0068894	0.0076215	0.010131	0.0084692	0.0077166	0.0069827	0.0089105	0.010036	0.0094672	0.0085555	0.0092549	0.010487	0.010852	0.0015005	0.009895	0.011083	0.0074657	0.011754	0.0053849	0.0082304	0.004089	0.0098705	0.0080717	0.0068308	0.0078436	0.0093363	0.00869	0.011682	0.0097988	0.0066238
Egr1 (134g)	0.066846	0.05095	0.020618	0.0056998	0.055128	0.0088728	0.050264	0.038705	0.0031475	0.011228	0.026233	0.017773	0.018102	0.037025	0.012634	0.065139	0.0059474	0.007903	0.010071	0.003379	0.008023	0.0072641	0.005408	0.0066731	0.0024159	0.0044364	0.0083001	0.011163	0.0061358	0.01026	0.011638	0.0090643	0.00089871	0.0053034	0.00644	0.0042732	0.0063442	0.0045653	0.0036848	0.0023416	0.0044717	0.0094529	0.0031984	0.0081824	0.017529	0.0065057	0.0080939	0.012643	0.0020499
Foxo3 (134g)	0.0079582	0.0081269	0.0054552	0.0031893	0.011028	0.0061924	0.016559	0.010674	0.00081302	0.0082694	0.012654	0.012897	0.015312	0.010986	0.012057	0.016157	0.014472	0.018277	0.022119	0.01475	0.010438	0.017058	0.011287	0.012087	0.007602	0.014482	0.015101	0.015745	0.012819	0.01485	0.019003	0.015431	0.011047	0.010987	0.01249	0.013815	0.014059	0.0081644	0.012945	0.011806	0.01385	0.011877	0.0056885	0.01086	0.017639	0.010176	0.016941	0.012618	0.0053325
Vdr (129g)	0.01626	0.015337	0.0079338	0.0067709	0.022965	0.0093324	0.0073417	0.0062958	0.0043185	0.011407	0.01062	0.010145	0.011017	0.0083821	0.013908	0.0065924	0.0096597	0.011955	0.011307	0.0088412	0.011173	0.010265	0.007667	0.009977	0.0068027	0.009078	0.01017	0.011508	0.014331	0.013021	0.0078407	0.010111	0.0069902	0.0101	0.011048	0.0090975	0.010075	0.010265	0.0077659	0.0075421	0.0081777	0.0098799	0.0059212	0.007705	0.0073182	0.0083646	0.01065	0.011681	0.0055937
Gtf2i (126g)	0.0095466	0.0099083	0.053382	0.058062	0.011204	0.042897	0.013996	0.0095184	0.063566	0.05888	0.015091	0.0093076	0.011285	0.012019	0.013059	0.014501	0.0069161	0.0076723	0.0083324	0.0040949	0.0051653	0.0082427	0.0051263	0.00583	0.004267	0.0055236	0.0062965	0.0069449	0.0077736	0.008336	0.0078548	0.0079089	0.00054234	0.0062927	0.0075358	0.0042307	0.0074344	0.0033474	0.004447	0.0020361	0.0053999	0.0054266	0.0032431	0.005968	0.0065395	0.004733	0.0069268	0.0058879	0.0024211
Ybx1 (125g)	0.036969	0.035028	0.036533	0.033356	0.040003	0.030431	0.030763	0.030745	0.03563	0.033942	0.032633	0.033424	0.030199	0.029298	0.034851	0.030002	0.037328	0.025545	0.025125	0.049277	0.040655	0.028082	0.046861	0.043603	0.044303	0.039888	0.031847	0.028981	0.030288	0.035969	0.043894	0.033226	0.063007	0.037588	0.042021	0.055339	0.039356	0.052592	0.045801	0.055308	0.043059	0.042952	0.045972	0.045644	0.050281	0.04814	0.031177	0.037616	0.048244
Nr2f6 (114g)	0.0088351	0.008341	0.018031	0.018113	0.0068566	0.016383	0.013661	0.015005	0.020102	0.02193	0.012544	0.0084236	0.0076337	0.012674	0.010493	0.0096712	0.0089304	0.0091627	0.010067	0.0060215	0.0074568	0.0084405	0.0069996	0.0063366	0.0051636	0.0073481	0.0076306	0.0081696	0.0084859	0.0084612	0.009135	0.0085998	0.0049537	0.0077215	0.0094395	0.0070813	0.0096671	0.0049881	0.0068171	0.0044214	0.0093973	0.0067266	0.0044897	0.0066744	0.0077954	0.0076149	0.0086025	0.0073419	0.0039504
Atf6 (109g)	0.0072078	0.0075656	0.0057483	0.0033425	0.0062996	0.0067539	0.013489	0.010929	0.0017791	0.010855	0.022315	0.020774	0.020742	0.01036	0.007439	0.013759	0.012786	0.013508	0.014705	0.009274	0.011527	0.013686	0.012148	0.0097299	0.0076612	0.0112	0.022538	0.016177	0.012274	0.019863	0.014718	0.01401	0.0037638	0.010771	0.012707	0.0086286	0.012633	0.0072328	0.0090688	0.0052281	0.010579	0.0099491	0.0059276	0.011634	0.013856	0.012748	0.012994	0.022351	0.0052124
Rfx5 (108g)	0.0062437	0.0064768	0.0036923	0.0028509	0.0068894	0.0057644	0.011199	0.0067734	0.00080199	0.010852	0.0089613	0.012934	0.0099143	0.0067934	0.013004	0.0091675	0.011337	0.012445	0.012504	0.0074712	0.0093725	0.012278	0.0094497	0.008901	0.0065811	0.0092831	0.011903	0.013654	0.011166	0.014147	0.012749	0.010872	0.0021824	0.010572	0.01252	0.0078078	0.012485	0.005982	0.0086457	0.0043521	0.011158	0.0091535	0.0061208	0.0094112	0.012339	0.009629	0.013502	0.012928	0.0043226
E2f2 (104g)	0.0057529	0.006546	0.0057975	0.0043351	0.0063033	0.0057954	0.010788	0.0065167	0.0043739	0.0070521	0.01291	0.013127	0.012703	0.0091166	0.017525	0.008003	0.04961	0.039564	0.02985	0.022192	0.024804	0.041546	0.034748	0.019816	0.029609	0.045024	0.027066	0.019466	0.02668	0.024979	0.025236	0.030058	0.020607	0.025771	0.025016	0.023138	0.047175	0.019331	0.054654	0.01928	0.055466	0.020086	0.01752	0.021609	0.022534	0.031939	0.039848	0.02069	0.025579
Zscan12 (101g)	0.0033182	0.0034343	0.0019423	0.0013624	0.0034065	0.004772	0.0047029	0.0031623	0.00019689	0.0045043	0.0057796	0.004509	0.0030297	0.0055289	0.0030256	0.0084531	0.0072623	0.0064696	0.0068288	0.0044885	0.0044269	0.0063478	0.0055356	0.0049438	0.0051814	0.0056781	0.0063645	0.0045111	0.0063299	0.0063532	0.0045414	0.0053558	0.0011553	0.0059564	0.0068097	0.0040735	0.0076821	0.0031644	0.0050968	0.0020672	0.0053499	0.0044187	0.0035756	0.0049828	0.004613	0.0050561	0.0065344	0.0043367	0.0033029
Nfe2l2 (97g)	0.037442	0.041	0.11146	0.10444	0.043814	0.081396	0.047507	0.063099	0.11405	0.080181	0.063694	0.062968	0.072755	0.053821	0.04507	0.047818	0.034199	0.040131	0.045114	0.028027	0.03948	0.034841	0.025607	0.023951	0.030877	0.036327	0.035766	0.046513	0.030783	0.037119	0.033435	0.048984	0.038968	0.023203	0.023628	0.030874	0.033297	0.034801	0.039897	0.033809	0.042293	0.027872	0.02532	0.028276	0.039848	0.026776	0.046435	0.055489	0.03326
Sox9 (92g)	0.040863	0.031425	0.022213	0.013403	0.036047	0.01245	0.033561	0.032948	0.011685	0.016201	0.018889	0.015577	0.015107	0.025601	0.0088031	0.035662	0.0097209	0.012368	0.015386	0.0043533	0.0060448	0.010581	0.0060047	0.0052545	0.0027906	0.0081606	0.0080108	0.010115	0.0079229	0.0098137	0.015913	0.011491	0.0010684	0.0063477	0.0070211	0.0046542	0.0096186	0.0031707	0.0069997	0.0026093	0.0098649	0.0063551	0.0023669	0.0065712	0.016958	0.0058184	0.012763	0.010462	0.0020882
Runx2 (91g)	0.0054511	0.006797	0.0094522	0.0081333	0.0080537	0.008794	0.012042	0.010389	0.0075282	0.011484	0.0094458	0.011077	0.0081175	0.015732	0.0086652	0.0068269	0.0072808	0.0079291	0.0080721	0.0044966	0.0068531	0.0080223	0.0063749	0.0068086	0.0045985	0.0059043	0.0076734	0.0090894	0.0075134	0.012032	0.0098151	0.0071222	0.0014368	0.007431	0.0083579	0.0052798	0.0088363	0.0046233	0.00564	0.002553	0.0066941	0.0082728	0.0034497	0.0058577	0.0097054	0.006985	0.0073894	0.010411	0.0036289
Crebzf (84g)	0.0063191	0.0089923	0.0020632	0.0019607	0.006839	0.0044643	0.0061763	0.0063299	0.00024195	0.0066391	0.0054834	0.0046656	0.003423	0.0060467	0.0030179	0.0057917	0.007221	0.007573	0.0080574	0.0049481	0.0047314	0.0070541	0.0075278	0.0059877	0.0047152	0.005505	0.0082867	0.0057881	0.0068301	0.0082544	0.0069156	0.0059872	0.0010963	0.0067625	0.0082244	0.0049167	0.0082325	0.0035461	0.0047689	0.0023857	0.0056196	0.0055707	0.0039383	0.0069217	0.005463	0.0068803	0.0077219	0.0062845	0.0032885
Mafb (83g)	0.011751	0.013746	0.019533	0.0079233	0.017583	0.0093157	0.020107	0.025269	0.0066067	0.0072477	0.14148	0.047479	0.081242	0.015021	0.011104	0.020031	0.013251	0.020795	0.026352	0.0076867	0.021486	0.017144	0.009262	0.010198	0.0039188	0.011787	0.017532	0.04291	0.012139	0.020977	0.019949	0.067873	0.0022252	0.010802	0.012229	0.0070682	0.012425	0.0073351	0.0084649	0.0037432	0.011396	0.0090688	0.0027206	0.012889	0.018018	0.0081912	0.019025	0.04891	0.0027459
Fos (81g)	0.061121	0.056453	0.059544	0.042512	0.05538	0.037749	0.055164	0.04659	0.04673	0.037147	0.044254	0.044612	0.048611	0.032802	0.027914	0.047081	0.011331	0.017638	0.022309	0.011514	0.023409	0.015032	0.016796	0.016599	0.012296	0.011891	0.024932	0.031329	0.01963	0.031317	0.019131	0.021746	0.011616	0.0088363	0.010667	0.010557	0.0101	0.014581	0.0082607	0.010262	0.0083977	0.01824	0.011726	0.015733	0.020522	0.014392	0.015814	0.029009	0.010072
Nr5a1 (78g)	0.0054545	0.0053691	0.003315	0.0050151	0.0084865	0.0066449	0.014917	0.018823	0.0045561	0.0099547	0.0053841	0.0037513	0.0033058	0.017289	0.0054174	0.005592	0.0059271	0.006623	0.0065601	0.0043516	0.0049997	0.0065353	0.0051375	0.0049168	0.003778	0.0047372	0.006051	0.0068336	0.0052198	0.0088508	0.0037559	0.0068097	0.00063077	0.0058078	0.0071015	0.0038831	0.0066568	0.0028544	0.0038769	0.001994	0.004308	0.0052827	0.0029246	0.0056604	0.0047417	0.0048082	0.0056202	0.0056994	0.0028812
Jun (77g)	0.044136	0.044682	0.041286	0.01565	0.047233	0.018812	0.063055	0.061105	0.015052	0.02341	0.045387	0.044234	0.04203	0.041424	0.023289	0.065668	0.012101	0.017228	0.020805	0.010062	0.016721	0.014923	0.011219	0.011574	0.0068915	0.011089	0.017286	0.02562	0.012946	0.020026	0.022393	0.016762	0.0089591	0.01031	0.012969	0.013848	0.012534	0.01184	0.010506	0.010259	0.011331	0.014944	0.0076264	0.015951	0.034457	0.013574	0.018233	0.028066	0.0069499
Nfil3 (77g)	0.019637	0.020011	0.024877	0.016844	0.024511	0.015691	0.029355	0.026432	0.018133	0.017831	0.026178	0.02735	0.03122	0.022012	0.024733	0.032509	0.015778	0.017034	0.020831	0.012214	0.014774	0.014242	0.014669	0.012754	0.010263	0.014114	0.015363	0.018306	0.014199	0.017087	0.019732	0.018005	0.016361	0.0099599	0.012633	0.013118	0.013772	0.013618	0.015618	0.012166	0.016826	0.015183	0.010741	0.014559	0.025291	0.016434	0.017592	0.019322	0.0099083
Tff3 (77g)	0.003213	0.0059603	0.019136	0.026811	0.0083478	0.021702	0.0048999	0.0060925	0.028536	0.024218	0.0057225	0.0094729	0.010673	0.0082338	0.015128	0.0042916	0.0097304	0.012163	0.014177	0.0067076	0.0077767	0.010535	0.007262	0.0065871	0.0039211	0.0078692	0.010202	0.0096694	0.013953	0.010026	0.0084282	0.0095626	0.0029647	0.0085054	0.0098365	0.0059925	0.009085	0.0048828	0.0066171	0.0045119	0.0077874	0.0061879	0.0036969	0.0056862	0.0069689	0.0072216	0.010966	0.0085772	0.0028602
Mafk (75g)	0.012717	0.015058	0.023747	0.0059754	0.016896	0.0098319	0.030104	0.031711	0.0044864	0.012651	0.02277	0.026083	0.026319	0.020493	0.011638	0.031551	0.009818	0.014438	0.016707	0.0053077	0.0094	0.012274	0.008236	0.0079937	0.003886	0.0077556	0.013923	0.016218	0.010296	0.013579	0.017648	0.017216	0.00090776	0.0071354	0.0089475	0.0057291	0.0097145	0.0045304	0.0059143	0.0028665	0.0081873	0.0095082	0.0033554	0.0081903	0.023785	0.0080472	0.013704	0.018294	0.0025059
Mlx (75g)	0.0049423	0.0051084	0.0062571	0.0049213	0.0049688	0.0067369	0.0055626	0.0060852	0.0029521	0.011038	0.009242	0.0066397	0.0083195	0.0062512	0.0064178	0.0057963	0.012787	0.013411	0.013216	0.010747	0.010555	0.013655	0.0092546	0.0097623	0.0067377	0.012599	0.011497	0.011895	0.011563	0.012597	0.011607	0.012575	0.0028219	0.011422	0.013641	0.010786	0.014069	0.0079479	0.010539	0.0062611	0.011838	0.0092967	0.0066747	0.0094807	0.0088151	0.0081714	0.011991	0.010596	0.0060903
Mef2d (74g)	0.0043902	0.0045894	0.0014717	0.0011634	0.0034049	0.0029652	0.0053244	0.005341	6.2593e-05	0.0054826	0.0085473	0.0094459	0.0086314	0.0088681	0.0095306	0.0042329	0.010573	0.014175	0.016468	0.0057854	0.0080285	0.012797	0.0098926	0.0070355	0.0053006	0.0088754	0.013526	0.012175	0.011672	0.013611	0.011757	0.01049	0.00073521	0.0078728	0.0090404	0.0051553	0.010333	0.0043175	0.0069893	0.0025616	0.0094131	0.0067605	0.0028691	0.0061235	0.0089762	0.0077104	0.014687	0.01008	0.0030061
Myc (71g)	0.030113	0.030235	0.041846	0.03539	0.028069	0.030916	0.031788	0.036473	0.035837	0.029092	0.032958	0.033879	0.032131	0.031329	0.039663	0.03428	0.026481	0.022938	0.025726	0.047144	0.04064	0.025142	0.043244	0.055551	0.051372	0.030655	0.030905	0.03152	0.03515	0.033452	0.035898	0.029603	0.065587	0.032853	0.033005	0.04954	0.024988	0.055628	0.031443	0.054947	0.026941	0.054836	0.067972	0.055479	0.044635	0.04346	0.02537	0.03689	0.05794
Srebf2 (70g)	0.008026	0.0089017	0.0066725	0.0038812	0.0088015	0.0079994	0.0096159	0.010694	0.0017627	0.012264	0.01193	0.011455	0.011883	0.008376	0.0082097	0.013659	0.013644	0.013709	0.014194	0.0091039	0.011389	0.013303	0.011684	0.0092097	0.0075049	0.012223	0.011592	0.011709	0.012365	0.011679	0.011054	0.013033	0.0037778	0.011037	0.012681	0.010033	0.015604	0.0077795	0.012288	0.0056937	0.014416	0.0090588	0.0060691	0.0096124	0.011089	0.011925	0.013914	0.012906	0.0062275
Foxp1 (69g)	0.0098447	0.0099758	0.0089195	0.0043267	0.010225	0.0069784	0.0085361	0.016889	0.0021001	0.011914	0.019667	0.0093234	0.0097144	0.019536	0.01272	0.0073958	0.014471	0.014263	0.016099	0.0090428	0.011858	0.013116	0.01876	0.011526	0.0076857	0.011678	0.016386	0.016265	0.015085	0.015112	0.017356	0.010744	0.0046338	0.0098244	0.011355	0.0077312	0.013926	0.0060164	0.011524	0.0041667	0.013898	0.010433	0.0051524	0.010282	0.016513	0.013501	0.014695	0.012832	0.004679
Tef (64g)	0.013705	0.0087657	0.0028506	0.0019761	0.010843	0.0045504	0.014591	0.0053336	0.00051366	0.0073161	0.012391	0.0051536	0.0046253	0.0069135	0.0026361	0.01001	0.0052895	0.0058659	0.0063541	0.0029915	0.0036531	0.0061465	0.0029353	0.0037969	0.0030646	0.0041422	0.0044648	0.0059572	0.0047005	0.0049259	0.0046843	0.0074891	0.00071034	0.0047482	0.0056031	0.0034427	0.0059523	0.0021723	0.0033037	0.0015403	0.0037221	0.0037595	0.0024028	0.0046908	0.0045939	0.0037865	0.0058225	0.0049274	0.0029629
Cebpd (64g)	0.031522	0.017383	0.024387	0.0094017	0.023135	0.010108	0.046719	0.036143	0.0089729	0.01348	0.028837	0.02298	0.023193	0.012164	0.009771	0.047012	0.068807	0.060755	0.05387	0.037746	0.022109	0.064834	0.02012	0.016266	0.01045	0.066782	0.035281	0.03099	0.030482	0.030154	0.020773	0.051212	0.033856	0.02737	0.031528	0.02819	0.053757	0.014148	0.067838	0.025074	0.071899	0.013202	0.007231	0.011032	0.019843	0.016355	0.05762	0.024439	0.0077554
Nr3c1 (64g)	0.021904	0.018357	0.0016893	0.0015396	0.017982	0.0044331	0.0080809	0.018676	5.418e-05	0.0061136	0.01768	0.0073409	0.009818	0.021679	0.0095132	0.018237	0.010871	0.013365	0.014321	0.0056224	0.0096638	0.01161	0.013396	0.0070571	0.00357	0.0083666	0.012824	0.013925	0.011389	0.012477	0.012251	0.01448	0.00057401	0.0078127	0.0094723	0.0051184	0.01077	0.0039188	0.0069397	0.002388	0.0089591	0.0071716	0.0023901	0.0065049	0.011513	0.011835	0.012155	0.010857	0.0022501
Jund (62g)	0.018214	0.017822	0.019833	0.0088404	0.020504	0.011197	0.025396	0.024745	0.0080908	0.016225	0.037572	0.020629	0.01843	0.019585	0.012723	0.02635	0.013964	0.015228	0.017044	0.0087018	0.013153	0.015124	0.013093	0.011821	0.0084245	0.012353	0.015937	0.017562	0.012406	0.016626	0.01779	0.018632	0.0021548	0.011578	0.012862	0.0098308	0.014368	0.0082476	0.011485	0.0058015	0.013035	0.013596	0.0078998	0.016272	0.023762	0.014468	0.0163	0.019674	0.0065156
Mafg (61g)	0.0018029	0.0023437	0.00044635	0.00036365	0.0017603	0.0015273	0.0018575	0.010036	0	0.0020005	0.031758	0.013949	0.025067	0.0099571	0.0065123	0.001892	0.12786	0.14348	0.11093	0.063606	0.033988	0.13718	0.025749	0.027458	0.013948	0.1265	0.066542	0.054523	0.057061	0.049032	0.035415	0.093487	0.056112	0.052196	0.049915	0.054738	0.11393	0.025677	0.13814	0.044499	0.15523	0.023865	0.010348	0.021661	0.025389	0.023495	0.14773	0.033003	0.010838
Foxj3 (61g)	0.0055674	0.0058071	0.0028403	0.0020487	0.0047227	0.0048327	0.0051977	0.0086008	0.00054933	0.0076177	0.017272	0.0055202	0.010063	0.0059157	0.0065033	0.0041205	0.013052	0.017059	0.01652	0.0060564	0.008189	0.014456	0.0076368	0.0074965	0.0048031	0.0098227	0.012297	0.011709	0.010238	0.011203	0.0115	0.011943	0.00079111	0.0088423	0.010494	0.0059823	0.014031	0.0048149	0.011452	0.0029323	0.013572	0.0079422	0.004265	0.0074867	0.008163	0.0077893	0.01835	0.010126	0.0031095
Myog (60g)	0.022145	0.017312	0.0067229	0.0051422	0.028156	0.008693	0.029838	0.011311	0.0036933	0.011942	0.017928	0.0061597	0.0099024	0.013297	0.0088575	0.024451	0.012134	0.011021	0.011227	0.0092392	0.0099082	0.010806	0.011754	0.0095608	0.011327	0.010467	0.012225	0.01183	0.010463	0.015461	0.014601	0.016153	0.0062917	0.0092075	0.010234	0.0092559	0.011186	0.007695	0.01008	0.00706	0.009762	0.010241	0.0082688	0.011795	0.013265	0.010936	0.010185	0.011783	0.0081485
Sox10 (61g)	0.0071937	0.0068754	0.0034412	0.0022726	0.0057843	0.0061772	0.0084241	0.015646	0.00065563	0.0069774	0.011563	0.0063693	0.005032	0.012058	0.0041989	0.010676	0.010073	0.012591	0.013547	0.0062786	0.0064678	0.011274	0.0056285	0.0060226	0.0043674	0.008734	0.0088341	0.0092867	0.0087529	0.0089893	0.0068958	0.014003	0.0021786	0.0081926	0.0097712	0.0063357	0.011081	0.0045005	0.008296	0.0033801	0.010039	0.0062089	0.002843	0.0057158	0.0064334	0.0066654	0.011317	0.0086531	0.0031515
Tcf7 (59g)	0.0045975	0.0053984	0.0042611	0.002639	0.004127	0.0055	0.0056727	0.0046055	0.00104	0.014417	0.01556	0.010483	0.0072179	0.0063832	0.019241	0.0066545	0.01969	0.027349	0.029982	0.014729	0.014801	0.022755	0.022429	0.01582	0.012143	0.01866	0.023548	0.017415	0.02955	0.022187	0.024543	0.022925	0.0084554	0.018062	0.018493	0.015152	0.021814	0.014948	0.022473	0.01389	0.025017	0.020789	0.015048	0.020682	0.022861	0.025444	0.033011	0.020134	0.014095
Runx1 (58g)	0.005793	0.0048691	0.0096661	0.0024827	0.005165	0.0060198	0.0082331	0.016712	0.00077619	0.0087751	0.015597	0.015088	0.021909	0.0095992	0.0082369	0.0054231	0.022454	0.030714	0.035988	0.014769	0.016296	0.026769	0.014887	0.015015	0.0066941	0.022093	0.019906	0.024304	0.01649	0.020164	0.079726	0.021873	0.0083769	0.018604	0.015746	0.013428	0.018591	0.0084464	0.020798	0.01096	0.024914	0.015749	0.004189	0.013358	0.06991	0.018574	0.029545	0.017866	0.0039795
Sp1 (57g)	0.006449	0.0051487	0.0017543	0.00084302	0.0049298	0.0036862	0.0066559	0.012255	1.7143e-05	0.0068499	0.0068214	0.0044342	0.0062936	0.011459	0.0048155	0.0075659	0.0068012	0.0069181	0.0069823	0.0045896	0.0049904	0.0071599	0.0058009	0.0045094	0.0032461	0.0057958	0.0063966	0.0060218	0.0065835	0.0082365	0.0069067	0.0062963	0.00076923	0.0059833	0.0069183	0.0040637	0.0077187	0.0029504	0.0047438	0.0020175	0.0057936	0.0046576	0.0022126	0.0040648	0.006908	0.0069775	0.0071114	0.0057706	0.0019871
Tead1 (57g)	0.019888	0.018953	0.0086329	0.01037	0.024488	0.0095467	0.055884	0.025054	0.013505	0.0092494	0.0063794	0.0032814	0.0064597	0.027205	0.0073487	0.040911	0.0029888	0.0034969	0.0040552	0.0022589	0.00202	0.0042021	0.0024348	0.0024953	0.0012358	0.0024075	0.0038765	0.0037962	0.0035966	0.0044251	0.0022054	0.0035571	0	0.0032985	0.0038244	0.0018225	0.0036369	0.0011322	0.0016319	0.0008633	0.0016496	0.0021271	0.0012225	0.0023482	0.0023074	0.0025027	0.003643	0.0023076	0.00044776
Mycn (57g)	0.0050655	0.0057747	0.0023613	0.001258	0.0061519	0.0047264	0.0064047	0.0072206	0.00010405	0.0092868	0.0061658	0.0025748	0.0037312	0.0092745	0.0054601	0.0043047	0.0082658	0.0081723	0.0078994	0.005246	0.0056677	0.0090809	0.0077573	0.0066555	0.004766	0.0063338	0.0069215	0.0068877	0.0069795	0.0087375	0.0086882	0.0071906	0.0012528	0.0068745	0.0086218	0.0054664	0.0087759	0.0041607	0.005918	0.0026316	0.0067147	0.0063132	0.0031591	0.0062998	0.006258	0.0073184	0.0072668	0.0054047	0.003038
Nfatc1 (56g)	0.061692	0.037083	0.0045292	0.0051042	0.057545	0.0084519	0.030977	0.015998	0.0016647	0.011963	0.013713	0.0082222	0.011713	0.020774	0.011695	0.042128	0.0082061	0.01012	0.012213	0.0047081	0.010526	0.0082503	0.0065372	0.0060844	0.0022532	0.0071065	0.0086335	0.014822	0.0076428	0.010009	0.0092981	0.0096584	0.00081361	0.0062102	0.0075845	0.0039777	0.0084948	0.0031567	0.0050498	0.0018334	0.0068265	0.0050503	0.0020443	0.0048899	0.0065714	0.0060115	0.0086573	0.0098547	0.002148
Gata2 (55g)	0.0045348	0.004877	0.027202	0.026067	0.0052373	0.025497	0.0061114	0.017975	0.027418	0.032029	0.011265	0.018952	0.027288	0.022094	0.013236	0.0054131	0.010034	0.01611	0.022673	0.032229	0.014218	0.012971	0.0082765	0.016101	0.005244	0.015112	0.013989	0.016492	0.011339	0.012354	0.076029	0.014001	0.030098	0.014838	0.010939	0.025918	0.008745	0.013271	0.010811	0.029783	0.0079142	0.016357	0.0053854	0.013773	0.06457	0.0093719	0.014616	0.012491	0.0036423
Pou2f1 (53g)	0.0045714	0.004477	0.002545	0.0014965	0.017517	0.0037325	0.0044915	0.006327	0.00013595	0.0082555	0.0073743	0.0046863	0.0035141	0.0033704	0.0049817	0.0015747	0.0077243	0.0086047	0.0080445	0.0046597	0.0051479	0.0081842	0.012245	0.0059094	0.0056685	0.0069409	0.010882	0.0065076	0.0063352	0.013432	0.011081	0.006339	0.00044783	0.0067205	0.0073334	0.0042518	0.0086126	0.0033996	0.0054706	0.0021951	0.006666	0.0058648	0.0034223	0.0063459	0.0082527	0.010971	0.0080565	0.005712	0.0033486
Gtf2ird1 (47g)	0.023188	0.018176	0.0033763	0.0024181	0.025468	0.0062752	0.011154	0.0081989	0.00016928	0.0080211	0.013913	0.0044588	0.0044634	0.0058901	0.0038507	0.025645	0.0067249	0.0075174	0.0062958	0.004901	0.0059401	0.0067629	0.0059	0.0060391	0.0040936	0.0050207	0.0068172	0.005674	0.0058957	0.0074871	0.0059868	0.0060121	0.0020536	0.0071272	0.0079425	0.0056132	0.0080055	0.005062	0.0052345	0.004001	0.0055706	0.0056127	0.0036302	0.0063029	0.005628	0.0068503	0.0077975	0.0061818	0.0028315
Pou3f3 (47g)	0.0078458	0.0078381	0.0031697	0.0030485	0.0061025	0.0053554	0.011908	0.0069958	0.00038921	0.0071875	0.023635	0.0056253	0.0080453	0.0087288	0.0051286	0.0071062	0.005583	0.0065401	0.0075803	0.0026045	0.0036238	0.0058867	0.0058393	0.004283	0.0025324	0.0036149	0.006049	0.0049148	0.0053107	0.0071033	0.0050082	0.007884	0.00079123	0.004332	0.0048153	0.0025751	0.0055337	0.0017489	0.0028786	0.0011432	0.0037153	0.0044764	0.0020364	0.0036584	0.0036046	0.0055515	0.0050737	0.0067399	0.0018705
Egr2 (47g)	0.034144	0.03209	0.01058	0.002672	0.039939	0.0057304	0.028685	0.014769	0.0010695	0.010291	0.021223	0.015387	0.014289	0.014353	0.011896	0.027941	0.007873	0.010507	0.010057	0.0049279	0.0074448	0.009323	0.0062654	0.0055112	0.0036853	0.0067177	0.0088191	0.010995	0.0069941	0.0097966	0.010543	0.010789	0.0010426	0.0070795	0.0082155	0.0054571	0.0091921	0.0043198	0.0059977	0.0025972	0.0076762	0.0070249	0.0037132	0.008174	0.015641	0.0080652	0.010509	0.014469	0.0036497
Ikzf1 (46g)	0.0073595	0.0072463	0.0033458	0.0023309	0.004977	0.0053645	0.0082566	0.0074864	0.00032696	0.010225	0.012069	0.013568	0.012025	0.0086353	0.01593	0.0058997	0.020856	0.019638	0.018963	0.014054	0.014873	0.01987	0.017875	0.017646	0.013093	0.01781	0.017958	0.020185	0.018232	0.021435	0.021583	0.015926	0.007529	0.016711	0.019646	0.014142	0.021274	0.011942	0.018017	0.0087287	0.021523	0.017319	0.01121	0.017586	0.018053	0.017607	0.020505	0.01642	0.013364
Srebf1 (47g)	0.019851	0.02004	0.035401	0.034897	0.019159	0.025909	0.020971	0.016864	0.039987	0.040014	0.029397	0.017462	0.022448	0.015016	0.015949	0.024201	0.017629	0.019151	0.021331	0.011059	0.014245	0.017985	0.01297	0.011806	0.01205	0.015888	0.016025	0.016561	0.01602	0.015773	0.015183	0.028356	0.0069318	0.015254	0.017635	0.01322	0.018922	0.011234	0.017508	0.0095631	0.021741	0.01188	0.0097025	0.012879	0.015464	0.013313	0.021672	0.017913	0.0095331
Dbp (46g)	0.04109	0.022236	0.0040048	0.0026959	0.026395	0.0053034	0.01478	0.021073	0.00055644	0.010315	0.011836	0.0029392	0.0069919	0.030511	0.0075985	0.019381	0.0033726	0.0044224	0.004387	0.0019421	0.0028951	0.004859	0.0031753	0.0029768	0.0014801	0.0024146	0.00519	0.0058249	0.0050977	0.0056773	0.0029492	0.004587	0	0.0036427	0.003894	0.0022494	0.0040612	0.0015356	0.0017623	0.001136	0.0022494	0.0037888	0.0013738	0.0030845	0.0031802	0.004223	0.0051555	0.0043954	0.00134
Rora (45g)	0.069986	0.038292	0.011627	0.01539	0.053889	0.013	0.022038	0.00746	0.01497	0.014141	0.0084659	0.0069921	0.0052585	0.012422	0.009205	0.036808	0.010717	0.012834	0.012984	0.0060821	0.008748	0.012844	0.0091967	0.008546	0.0047365	0.0088403	0.0095839	0.012283	0.0098824	0.011253	0.012764	0.013026	0.0029027	0.0072086	0.0086312	0.0056431	0.010163	0.0052831	0.0068665	0.0032553	0.0091657	0.0069477	0.0039143	0.0076512	0.011301	0.0087713	0.011845	0.0077789	0.0026222
Ahr (41g)	0.0087485	0.00865	0.012704	0.0056492	0.0068674	0.0081884	0.0072469	0.044021	0.004038	0.017495	0.022925	0.016682	0.010877	0.057049	0.013733	0.0076077	0.018041	0.019424	0.019869	0.010211	0.013042	0.016795	0.011971	0.012507	0.0093653	0.015217	0.014869	0.016673	0.013611	0.017142	0.015265	0.014885	0.007015	0.014218	0.015097	0.011313	0.018229	0.010848	0.017112	0.0086272	0.019415	0.013306	0.0066659	0.010062	0.014366	0.012284	0.020898	0.015429	0.0072263
Hoxa10 (39g)	0.054868	0.0473	0.025261	0.05384	0.036652	0.041971	0.027898	0.0067461	0.059562	0.053695	0.0098421	0.0062645	0.0088408	0.020042	0.010182	0.030186	0.0040149	0.0059329	0.0047965	0.0014116	0.0015416	0.0056742	0.0037205	0.0034896	0.00090599	0.0023776	0.0029182	0.0024687	0.0032284	0.005064	0.003963	0.0028642	0.00050864	0.0032741	0.0035234	0.0010878	0.0040321	0.0010393	0.0015221	0.00043507	0.0024487	0.004238	0.00090437	0.0051472	0.0026322	0.0023707	0.0046414	0.0017314	0.00033861
Junb (39g)	0.042309	0.047334	0.06886	0.025298	0.05302	0.027296	0.10776	0.086133	0.026266	0.031441	0.070031	0.081953	0.086527	0.046598	0.040521	0.09514	0.022804	0.034176	0.048549	0.014083	0.027204	0.026985	0.020376	0.017388	0.012991	0.020288	0.033841	0.048842	0.027422	0.031347	0.031051	0.029311	0.0062613	0.014144	0.018817	0.016677	0.020905	0.015161	0.018081	0.010389	0.02008	0.023752	0.011588	0.020197	0.046351	0.020612	0.034647	0.050118	0.011425
Trps1 (39g)	0.011393	0.014468	0.00864	0.0033953	0.018854	0.0067548	0.03592	0.0080051	0.0022926	0.010024	0.013624	0.017362	0.016525	0.0092194	0.011338	0.028241	0.0066686	0.007621	0.012535	0.0037549	0.011228	0.0074083	0.004957	0.0055703	0.0035755	0.0056765	0.0075419	0.020016	0.00741	0.0080298	0.015253	0.0084242	0.00013737	0.0058777	0.0066034	0.0035867	0.0067998	0.0038314	0.0038722	0.0015466	0.0052588	0.0059047	0.0027645	0.007541	0.022885	0.0043899	0.0097283	0.014865	0.002472
Nfix (38g)	0.090548	0.075911	0.0032307	0.0041074	0.10435	0.0081354	0.030032	0.0083966	0.00022414	0.010032	0.0058329	0.0035206	0.0037956	0.011716	0.011369	0.042682	0.0049715	0.0051586	0.0057769	0.0033004	0.0033505	0.0049696	0.0060479	0.0052168	0.0023432	0.0033913	0.0033784	0.0030706	0.0051291	0.0063761	0.0053891	0.0063975	0.0013867	0.0040543	0.0044387	0.0026577	0.0053757	0.0022873	0.0032238	0.0013513	0.002608	0.005881	0.0020837	0.0044299	0.004352	0.0055587	0.0036003	0.0027677	0.0015985
Pck2 (34g)	0.059317	0.062123	0.076694	0.079225	0.061192	0.068147	0.052555	0.068067	0.08734	0.060541	0.057781	0.072687	0.062963	0.059136	0.065278	0.044738	0.027962	0.02392	0.023665	0.053896	0.050785	0.027723	0.056075	0.062504	0.1011	0.040121	0.0377	0.039279	0.049783	0.043147	0.042542	0.04008	0.079655	0.040592	0.03006	0.065641	0.026353	0.07577	0.0457	0.077789	0.033954	0.073554	0.10641	0.074626	0.058294	0.061115	0.027212	0.058255	0.11712
Hoxc9 (33g)	0.019662	0.021012	0.0092174	0.002439	0.019618	0.0054709	0.025334	0.021937	0.00070624	0.0082883	0.0060235	0.0061579	0.0059355	0.024333	0.0034301	0.038938	0.0039049	0.004879	0.0045469	0.0022785	0.0024483	0.0047923	0.0051818	0.0033943	0.0023451	0.0024103	0.005924	0.0048578	0.0050321	0.0037914	0.0032248	0.0029643	0	0.004219	0.0044686	0.0020021	0.0044142	0.0017537	0.0020941	0.00092025	0.0023893	0.0030031	0.0014665	0.0034376	0.0030151	0.0048063	0.0038504	0.003346	0.0017043
Hivep3 (32g)	0.0058394	0.0051789	0.017301	0.011458	0.0044729	0.012022	0.0093064	0.010179	0.0096231	0.016911	0.011644	0.011372	0.014977	0.005287	0.0162	0.0039077	0.0083921	0.0099485	0.011491	0.0047341	0.0056849	0.010083	0.010399	0.0063598	0.0024885	0.0068434	0.012954	0.0094183	0.0085	0.013573	0.010658	0.010512	0.0012762	0.0062034	0.0071265	0.0048042	0.0083354	0.0033728	0.0054004	0.0022306	0.0065426	0.0058622	0.0022275	0.0050096	0.008083	0.010522	0.0096601	0.0098202	0.0010127
Bcl11a (31g)	0.0033335	0.0031675	0.0018218	0.0014593	0.0032872	0.0038055	0.0040284	0.0063804	0.00017714	0.0039754	0.032951	0.045797	0.042129	0.0065476	0.0047524	0.0031264	0.01239	0.01504	0.016918	0.013137	0.013421	0.014922	0.028463	0.018183	0.028243	0.014513	0.050142	0.017358	0.018932	0.042215	0.020123	0.017978	0.0099287	0.013334	0.016961	0.011339	0.01144	0.0080115	0.0082324	0.0063943	0.0088629	0.014527	0.014506	0.014068	0.013383	0.025357	0.011419	0.043212	0.018272
Klf3 (30g)	0.035477	0.047438	0.10347	0.11705	0.020379	0.079687	0.0093704	0.0094121	0.13185	0.10463	0.024592	0.016397	0.018533	0.011082	0.01523	0.0047374	0.0090364	0.0090831	0.01108	0.0040608	0.0055233	0.0093246	0.0048396	0.0042916	0.0054336	0.0057168	0.0067031	0.0090612	0.0069008	0.0078374	0.003263	0.0074815	3.2e-05	0.0065504	0.0074654	0.0034877	0.0081261	0.0028321	0.0056095	0.0014605	0.0071329	0.0037374	0.0020424	0.0032213	0.0037196	0.0043647	0.0093919	0.0057053	0.0020267
Meis1 (30g)	0.018781	0.01029	0.0021188	0.001712	0.024503	0.0037819	0.034226	0.0033607	0	0.0054107	0.0053653	0.0021222	0.0013171	0.0041171	0.0070738	0.022137	0.0058694	0.0072221	0.010483	0.0026445	0.0026948	0.0056802	0.0044806	0.0037392	0.0023767	0.0044519	0.005986	0.0042767	0.0051039	0.0065339	0.004863	0.0062252	0.000152	0.0051	0.0048708	0.0023761	0.0056728	0.0016575	0.0035438	0.0012403	0.0048863	0.0034938	0.0016297	0.0070458	0.003901	0.0043179	0.0071233	0.0035558	0.0012327
Smc3 (29g)	0.0058794	0.0069715	0.0041778	0.0027154	0.0079468	0.0059797	0.022047	0.0084552	0.00058759	0.012264	0.011003	0.0092722	0.0043633	0.010584	0.010637	0.016515	0.013897	0.0092069	0.0096034	0.011442	0.01258	0.01102	0.02033	0.014799	0.014763	0.010837	0.016719	0.010835	0.013959	0.017294	0.016241	0.01282	0.0031071	0.011567	0.014723	0.011942	0.015133	0.0098066	0.011525	0.006823	0.011881	0.01233	0.012481	0.0139	0.012719	0.016819	0.0091693	0.01143	0.011029
Ebf1 (27g)	0.024965	0.010044	0.001164	0.0012372	0.010094	0.0025193	0.0071713	0.006237	0.00017493	0.0059662	0.012585	0.0046779	0.0085366	0.0093222	0.0047467	0.0076492	0.0090905	0.012027	0.013517	0.0069699	0.0078982	0.012681	0.084352	0.0083585	0.0052888	0.0079979	0.058731	0.014709	0.013314	0.026865	0.012873	0.018997	0.0018282	0.0087981	0.0096044	0.0047588	0.0063484	0.0037986	0.0037946	0.0019977	0.0036342	0.0048	0.0018014	0.0040017	0.0040426	0.097954	0.0060796	0.0078333	0.0014725
Elk1 (26g)	0.00308	0.00303	0.0016433	0.001056	0.0044254	0.002545	0.0046917	0.0031519	0	0.0078906	0.0051678	0.0042045	0.002833	0.0027073	0.0038769	0.0020296	0.0071244	0.0070452	0.0079595	0.0033953	0.0042097	0.0073222	0.0055502	0.0042551	0.0026678	0.005317	0.0061047	0.0052155	0.005599	0.0080111	0.0080767	0.0060548	0.00045867	0.0064728	0.0069525	0.0037991	0.0081205	0.0027892	0.0053669	0.0018208	0.0050808	0.0043381	0.0024311	0.0047001	0.0050259	0.0048977	0.0075502	0.005967	0.0015382
Erf (27g)	0.0049316	0.0031439	0.0016257	0.0010545	0.001207	0.0034615	0.0041703	0.007826	0.00015795	0.0076058	0.0094633	0.0052146	0.0038799	0.008844	0.0044769	0.0030828	0.0055496	0.005831	0.0067339	0.0029638	0.0039281	0.0063835	0.0034006	0.0034388	0.003212	0.0047748	0.004603	0.0070846	0.0038706	0.0040676	0.005682	0.0033022	0.00073333	0.0053878	0.0058271	0.0025824	0.0066674	0.0023266	0.0042479	0.0010914	0.0050355	0.0039853	0.0025496	0.0036871	0.0039594	0.0041773	0.0055419	0.0079301	0.0028221
Hsf1 (25g)	0.003433	0.0043395	0.0018165	0.00097114	0.0026495	0.0035671	0.0048263	0.002215	4.3733e-05	0.0071788	0.0039709	0.0024737	0.0050888	0.0045267	0.003064	0.0058154	0.0076434	0.0068076	0.0072203	0.0048477	0.0044464	0.006895	0.0055983	0.0054525	0.0035592	0.0061954	0.0055135	0.0069839	0.0060508	0.0076886	0.0056761	0.0042978	0.001008	0.0063315	0.0078422	0.0047271	0.0085154	0.003175	0.0048295	0.0021153	0.0056075	0.0047265	0.004598	0.0045953	0.0043733	0.0049559	0.0064369	0.0050456	0.0026185
Klf10 (24g)	0.027278	0.026528	0.065786	0.034484	0.018188	0.029283	0.041085	0.068153	0.036368	0.038906	0.022781	0.018179	0.02202	0.051806	0.0098485	0.034965	0.018223	0.018595	0.019049	0.0052605	0.0057083	0.016963	0.0051344	0.0071933	0.0047805	0.013647	0.010072	0.011627	0.010852	0.012614	0.038865	0.036119	0.0017778	0.0087368	0.0096894	0.0055649	0.015894	0.0028681	0.014015	0.0029522	0.019623	0.0092217	0.0024827	0.013512	0.04134	0.0045583	0.017418	0.012684	0.0024179
Ltf (25g)	0.0076101	0.0052248	0.0037999	0.0025287	0.0068369	0.0058464	0.005222	0.018379	0.00089889	0.0073945	0.039225	0.048007	0.050754	0.02015	0.011522	0.0061346	0.070311	0.080249	0.068551	0.057707	0.035261	0.082463	0.024636	0.03236	0.012787	0.061087	0.051338	0.057334	0.040481	0.046498	0.065433	0.073494	0.057522	0.039789	0.044756	0.052868	0.068036	0.032499	0.075508	0.055055	0.090671	0.031687	0.012861	0.029232	0.060764	0.026579	0.079565	0.04747	0.0099568
Mecom (24g)	0.0099588	0.0089399	0.036213	0.034131	0.0075547	0.030124	0.0060465	0.010919	0.035091	0.041531	0.028494	0.012115	0.013621	0.021086	0.0093242	0.011371	0.0048777	0.0057721	0.0062937	0.0034704	0.0061775	0.0060156	0.0033402	0.00382	0.0053199	0.0045292	0.0051402	0.008361	0.0060265	0.0069005	0.0053213	0.0059944	0.00038667	0.0056192	0.0065459	0.0039777	0.0059646	0.003042	0.0032394	0.0021231	0.0035621	0.0036771	0.002982	0.0034805	0.0049828	0.0022717	0.0050071	0.0080101	0.0054058
Rara (23g)	0.0029931	0.0028452	0.0015612	0.0013354	0.0033526	0.0026568	0.025087	0.0027609	0	0.0045598	0.015128	0.027822	0.034297	0.0041184	0.017548	0.012836	0.0081583	0.0095568	0.016247	0.0039691	0.016236	0.0088624	0.0041587	0.0052159	0.0021385	0.0065983	0.010053	0.02924	0.015179	0.0095754	0.0080086	0.010187	0.00055072	0.0058232	0.0062251	0.0038556	0.0071633	0.0040552	0.0047779	0.0018166	0.0056554	0.0045263	0.0013229	0.0025877	0.0054209	0.0041163	0.010203	0.021166	0.0020952
Hoxc10 (22g)	0.012556	0.012921	0.0066203	0.0052735	0.006074	0.0082246	0.0047658	0.010383	0.0049361	0.0082418	0.0065789	0.0049917	0.0039281	0.01119	0.0035579	0.0068502	0.0037166	0.0049626	0.0047508	0.0034078	0.0030551	0.0048995	0.0045415	0.0052319	0.0028257	0.0047227	0.0042832	0.0057604	0.006381	0.0043201	0.0045246	0.0065235	0.00148	0.0057819	0.0044971	0.0036159	0.0047001	0.0034978	0.0027464	0.0030164	0.003522	0.0051468	0.0033483	0.0058564	0.0049817	0.0041833	0.0046362	0.005038	0.0019874
Lmo2 (22g)	0.0095906	0.010678	0.0023679	0.0020238	0.0054871	0.004344	0.0054984	0.0077143	0.00023873	0.0092887	0.02121	0.014431	0.011549	0.010254	0.013305	0.0067766	0.027639	0.026737	0.022465	0.027564	0.025057	0.026857	0.020326	0.030272	0.076056	0.028845	0.024563	0.028473	0.018433	0.028429	0.032345	0.024561	0.02037	0.027597	0.03455	0.025512	0.02747	0.019693	0.026252	0.020466	0.027652	0.031114	0.044835	0.037243	0.027228	0.020602	0.025136	0.022683	0.063115
Mios (23g)	0.0050112	0.0045368	0.0040564	0.0018503	0.0044558	0.0045839	0.0084096	0.0062033	0.00029681	0.011039	0.012022	0.0081487	0.0063563	0.006756	0.0076667	0.0086221	0.012201	0.012434	0.012906	0.0089492	0.012347	0.012184	0.010099	0.011416	0.0088207	0.011406	0.011207	0.010323	0.011043	0.012381	0.011326	0.0094122	0.0028783	0.011004	0.012646	0.0088705	0.013884	0.0077678	0.0096185	0.0046714	0.010946	0.0095294	0.0067111	0.0098594	0.010366	0.011142	0.012274	0.010839	0.0058277
Nfat5 (21g)	0.0047959	0.003635	0.0019924	0.00065157	0.0031557	0.0028163	0.0042025	0.0059303	0	0.0071299	0.008823	0.0035263	0.0050603	0.0043626	0.0038	0.0057652	0.0054763	0.0057522	0.0061949	0.0022791	0.0031446	0.0057785	0.0029889	0.0032261	0.0013661	0.0036258	0.0050705	0.0066237	0.0031541	0.0060564	0.0036985	0.0059383	0	0.0043601	0.004577	0.0020242	0.0057349	0.0014897	0.0029382	0.00089954	0.0039064	0.0030076	0.0014969	0.0033898	0.0035694	0.0034453	0.0047308	0.0052256	0.00094907
Nr1d2 (21g)	0.023551	0.010684	0.0029288	0.0014661	0.011499	0.0051719	0.0088924	0.0076275	2.2667e-05	0.0089984	0.010741	0.0057447	0.0043512	0.0078306	0.00459	0.0039077	0.0052623	0.0047496	0.0057443	0.0026588	0.0034257	0.0066113	0.0053339	0.0050896	0.0026042	0.0029706	0.0072212	0.0061359	0.0083534	0.0087118	0.0029153	0.0064547	0	0.005599	0.0061823	0.002915	0.005603	0.0024733	0.0028127	0.0013796	0.0036168	0.0046811	0.0026778	0.0036497	0.004219	0.0074124	0.0056905	0.0054915	0.0017595
Rorc (21g)	0.010697	0.0074547	0.0030394	0.0021442	0.0082778	0.0047971	0.011008	0.0068986	0.00027852	0.023948	0.011538	0.0064678	0.0060515	0.0076728	0.033511	0.018274	0.0097939	0.012793	0.014196	0.0056516	0.0062559	0.012738	0.0080849	0.0066477	0.0057976	0.0090737	0.010926	0.0075993	0.027254	0.014227	0.013172	0.0066214	0.0018963	0.011203	0.0089609	0.0060603	0.012169	0.0085778	0.015051	0.0089165	0.017071	0.015994	0.0070653	0.017626	0.019774	0.01577	0.020164	0.019099	0.0045498
Stat5b (21g)	0.0075726	0.0079723	0.004753	0.0034503	0.0078495	0.0057942	0.006799	0.033495	0.001539	0.0077664	0.016933	0.0088997	0.016014	0.04873	0.011044	0.00937	0.013631	0.017914	0.020005	0.0088233	0.012708	0.014837	0.0094177	0.01081	0.0076958	0.01106	0.014159	0.014785	0.012653	0.012365	0.018912	0.012082	0.0069018	0.011741	0.014358	0.011425	0.014937	0.0091081	0.01119	0.0063292	0.012087	0.010188	0.0068771	0.011938	0.018716	0.0096837	0.019014	0.011015	0.0077221
Batf (20g)	0.028379	0.029378	0.00085843	0.0026256	0.018889	0.0045969	0.0035031	0.026425	0.00014267	0.0047828	0.023066	0.063047	0.045456	0.027728	0.039403	0.0044615	0.023983	0.039041	0.051407	0.018132	0.03351	0.032428	0.020397	0.023716	0.0081482	0.02746	0.037782	0.055244	0.048037	0.04691	0.036052	0.024391	0.011543	0.020743	0.02341	0.014889	0.020348	0.015067	0.017388	0.012549	0.02057	0.023805	0.0035675	0.018168	0.025078	0.016155	0.032096	0.039992	0.0046087
Etv6 (21g)	0.003742	0.0043887	0.0025905	0.0010784	0.0024818	0.0029205	0.0034031	0.0066917	5.5873e-05	0.0050387	0.010063	0.018231	0.010125	0.0066772	0.0078857	0.0051136	0.012702	0.015249	0.017546	0.0076103	0.0086816	0.013309	0.0073325	0.0079509	0.0033551	0.0091951	0.013005	0.012985	0.010629	0.012351	0.0085308	0.0084039	0.0016127	0.008628	0.011027	0.0061206	0.013296	0.0047692	0.0084634	0.002835	0.012273	0.0076209	0.002415	0.0080771	0.007421	0.0069318	0.016286	0.014154	0.0031807
Nfib (20g)	0.043687	0.029339	0.0030962	0.0020595	0.031401	0.0044214	0.015966	0.013604	0	0.0059297	0.0065705	0.00095526	0.0029805	0.016206	0.0049933	0.021346	0.0034397	0.0037423	0.0042335	0.0019399	0.0023454	0.0044887	0.0046728	0.0044351	0.0029662	0.0024028	0.0062715	0.0043275	0.0037924	0.013813	0.0053067	0.0031242	0	0.0036798	0.0040104	0.0019674	0.0042866	0.0014027	0.001911	0.0010113	0.0020308	0.0042134	0.0025058	0.0040339	0.0040479	0.0061972	0.0043857	0.0036022	0.0015068
Stat5a (20g)	0.0024432	0.002999	0.0013406	0.00063025	0.0016062	0.0039117	0.0033644	0.005475	0	0.003102	0.0048373	0.010227	0.012406	0.0043684	0.013046	0.0010526	0.0063646	0.0058156	0.0090379	0.0034951	0.004417	0.0068268	0.011974	0.0065191	0.002966	0.0032133	0.012217	0.0052007	0.0098585	0.010713	0.010802	0.0068421	0.0014281	0.005893	0.0071181	0.0040042	0.0066474	0.0033558	0.0034186	0.0021198	0.0041382	0.0066932	0.0029428	0.0083204	0.01584	0.011195	0.0070473	0.012113	0.0028716
Etv5 (19g)	0.0048911	0.0038347	0.0049273	0.0039307	0.0050786	0.0059454	0.012012	0.039586	0.0032948	0.0074358	0.02551	0.0018889	0.0042846	0.02525	0.0043926	0.010017	0.025779	0.034331	0.030358	0.0085744	0.0074057	0.027145	0.0081724	0.0073067	0.0058614	0.021101	0.018006	0.013544	0.011361	0.01256	0.011684	0.020162	0.0028958	0.011822	0.017021	0.0054936	0.022321	0.0032053	0.021371	0.0024211	0.031829	0.0045572	0.0034017	0.0057743	0.0055158	0.0060501	0.029472	0.0082161	0.0024367
Zfp329 (19g)	0.057466	0.049763	0.0016766	0.0022184	0.012541	0.0057701	0.060174	0.023563	0.00035833	0.0049785	0.0018011	0.0027368	0.0050122	0.049017	0.0059542	0.031654	0.0024901	0.0032866	0.0029002	0.00080199	0.0010184	0.0035933	0.0018916	0.0014377	0.00053352	0.0012128	0.001808	0.0019122	0.0019244	0.0015195	0.0015145	0.0014758	0	0.0021418	0.0024873	0.00065288	0.0029232	0.00060847	0.0005883	0.00029594	0.00080973	0.00088409	0.00042692	0.00074478	0.00084683	0.0011037	0.0028743	0.0030069	0.00056392
Ar (19g)	0.063122	0.023905	0.0032968	0.0026429	0.045657	0.0057242	0.029843	0.0089961	0.00018386	0.010283	0.016225	0.00065651	0.0028344	0.0073538	0.0049158	0.034923	0.0068625	0.012545	0.013133	0.0017887	0.0027056	0.011426	0.017114	0.0025917	0.0012234	0.0047026	0.010553	0.0057824	0.0066628	0.0083115	0.0051895	0.0078148	0	0.0037001	0.0043492	0.001227	0.0059756	0.0008437	0.0023921	0.0004301	0.0055273	0.0021667	0.00088664	0.0014186	0.0019061	0.017613	0.013656	0.0046007	0.00029367
Atf2 (19g)	0.0028411	0.0039749	0.0014198	0.00080013	0.0036583	0.002649	0.0065408	0.0056224	3.3684e-05	0.007023	0.0060311	0.0043186	0.0060103	0.0057281	0.0060947	0.0089474	0.006203	0.0075143	0.007778	0.002962	0.0049385	0.0068896	0.0040268	0.0046877	0.0031528	0.0042962	0.0081558	0.0086321	0.0073987	0.011227	0.0066475	0.0035144	0	0.0051302	0.0053162	0.0034743	0.0064044	0.0024258	0.0033995	0.0013	0.0048882	0.0034251	0.0019355	0.0036031	0.0037376	0.0036267	0.0051388	0.00737	0.0015538
Gtf2b (19g)	0.0042292	0.0056686	0.0020851	0.0010953	0.0041142	0.0043473	0.0074166	0.0031895	0	0.0065839	0.00561	0.0038283	0.0025212	0.0055029	0.0063544	0.0034737	0.0074507	0.0077704	0.0086577	0.0042775	0.0047618	0.008601	0.0070458	0.0062151	0.0039873	0.0060353	0.0090977	0.0073148	0.0086382	0.0084272	0.003449	0.0074815	0.00072222	0.0060576	0.0070885	0.004799	0.0085568	0.0033944	0.0053421	0.0025472	0.0069811	0.0061251	0.003139	0.0041048	0.0059787	0.0062417	0.0069576	0.0079752	0.0024844
Taf7 (18g)	0.0019619	0.0026125	0.0010143	0.00094726	0.0016508	0.0019589	0.030503	0.0037817	0.00010489	0.0017562	0.0024424	0.0013123	0.0018634	0.014004	0.0010933	0.025097	0.0026949	0.0030732	0.0041029	0.0011386	0.0020284	0.0035954	0.0023749	0.00074102	0.0030258	0.0020661	0.0028317	0.0029925	0.0023031	0.0044248	0.0012084	0.0014233	0	0.0030296	0.003624	0.0015972	0.0035137	0.0011942	0.0012613	0.00072674	0.001362	0.0020973	0.0014884	0.0026072	0.0022477	0.0027534	0.0022303	0.0051202	0.0023409
Zfp157 (19g)	0.0042446	0.005464	0.0041824	0.0020859	0.013317	0.0056997	0.028199	0.0063474	0.00047158	0.012763	0.0051627	0.003385	0.002914	0.0070058	0.0018912	0.014405	0.0065942	0.0081187	0.0089707	0.0037275	0.0053737	0.0077028	0.0059258	0.0059612	0.003892	0.0058208	0.0072075	0.0084557	0.007324	0.0099947	0.0070137	0.0035494	0.00020741	0.0059598	0.0069647	0.0040874	0.0073666	0.0032145	0.0044679	0.0017053	0.0050034	0.0057169	0.0020764	0.0063509	0.0064502	0.0047824	0.006707	0.0065377	0.0015269
Trp53 (17g)	0.023628	0.02837	0.037269	0.044012	0.033159	0.042088	0.034768	0.029922	0.047263	0.036208	0.035027	0.039461	0.029862	0.02701	0.042384	0.03286	0.043798	0.033933	0.032675	0.068701	0.056735	0.039302	0.063333	0.071226	0.068647	0.051564	0.044229	0.042246	0.041963	0.043751	0.045813	0.03798	0.089906	0.064746	0.066467	0.080093	0.04753	0.07841	0.054136	0.086232	0.047843	0.073803	0.10343	0.077773	0.059085	0.074693	0.03821	0.056244	0.08698
E2f3 (16g)	0.0097416	0.0074517	0.0020091	0.0011246	0.0095032	0.0034749	0.0046813	0.0036266	0.00012167	0.015846	0.011849	0.0032599	0.0080457	0.004316	0.0039917	0.0079038	0.0074103	0.0080372	0.0087966	0.0042872	0.004969	0.0078594	0.0058112	0.0054701	0.0054187	0.0057441	0.0080487	0.0075926	0.0068986	0.010996	0.0096957	0.0028102	0.0024708	0.0065079	0.0069693	0.0039977	0.0086665	0.0032444	0.0050172	0.0019832	0.0057761	0.0052797	0.0040348	0.005107	0.0063894	0.0055747	0.0087307	0.0107	0.0035384
Hoxb13 (16g)	0.012599	0.010361	0.061936	0.08683	0.0098273	0.063326	0.020866	0.016428	0.10544	0.083969	0.0071165	0.011806	0.0087774	0.0069583	0.0072042	0.02499	0.0051572	0.0062541	0.0083742	0.0072042	0.0048326	0.0071897	0.0033956	0.0063617	0.0053726	0.007406	0.0087646	0.0080595	0.0038533	0.0085274	0.0075738	0.0054644	0.00020513	0.0086952	0.012352	0.0090349	0.0078677	0.0048878	0.0047745	0.0048121	0.0046408	0.008289	0.0041154	0.0051712	0.0087183	0.0065079	0.0073187	0.0084577	0.0037739
Sox17 (17g)	0.016652	0.016958	0.024671	0.027121	0.031003	0.015556	0.098977	0.10861	0.039107	0.011634	0.034404	0.011684	0.010798	0.15589	0.0089412	0.067095	0.004586	0.0075739	0.0055347	0.0034862	0.0043683	0.0048155	0.0026636	0.0030179	0.0019874	0.0038384	0.0055488	0.0054168	0.0042067	0.0045904	0.0020918	0.0065852	0.0018	0.0044859	0.0050549	0.0032915	0.0061612	0.0024006	0.0031506	0.0017835	0.0041934	0.0031111	0.00097404	0.0028137	0.0033867	0.0038656	0.0086067	0.0068227	0.00088095
Sox5 (16g)	0.00068371	0.0017149	7.0413e-05	0.00012799	0.0012759	0.0014683	0.0010008	0.00040278	0	0.00035417	0	0	0	0	0	0	0.0022146	0.0030786	0.0025396	0.0013086	0.0006833	0.0030162	0.0010031	0.0008219	0.00050513	0.0023714	0.0018355	0.00052678	0.001916	0.0008473	0.0020638	0.0007572	0	0.0022504	0.0025646	0.0011982	0.0027568	0.00023976	0.0008902	0.00035511	0.00097165	0.00045602	0.00060865	0.00027146	0.00083991	0.00082268	0.0015964	0.00045327	0.0005
Twist2 (17g)	0.15872	0.09675	0.0034706	0.0074155	0.11808	0.010318	0.040166	0.013907	0.0009098	0.0028125	0.0062781	0.0024861	0.0049699	0.012977	0.016275	0.079475	0.0032146	0.0039678	0.0043348	0.0023915	0.0017001	0.004	0.0036633	0.0020544	0.00096443	0.0029889	0.0041567	0.0024665	0.0040084	0.0032368	0.0021991	0.002	0	0.0034544	0.004155	0.002458	0.0040226	0.0014398	0.0017863	0.0011506	0.0019766	0.0024005	0.00054471	0.0020071	0.002149	0.0033832	0.0033758	0.00015678	0.00078889
Cebpg (15g)	0.0013932	0.0023978	0.00083631	0.00019377	0.0018996	0.00071635	0.0032625	0.0033288	0	0.0049952	0.016493	0.0036559	0.0028743	0.0071368	0.0044	0.0051006	0.01301	0.010099	0.012667	0.0062993	0.0089204	0.009616	0.00785	0.0064933	0.0050821	0.0085612	0.010155	0.011806	0.0065676	0.011038	0.009003	0.0080842	0	0.0086337	0.0092557	0.0054213	0.012091	0.0043473	0.008504	0.0027148	0.011257	0.0053618	0.0041537	0.005268	0.0045004	0.0059085	0.011008	0.010154	0.0019135
Esrra (15g)	0.0096408	0.0086037	0.001818	0.00057838	0.0082464	0.005397	0.0059472	0.0043769	0.00024821	0.0070288	0.0042692	0.0020972	0.0041501	0.0043846	0.0071846	0.008568	0.0071334	0.008465	0.0062734	0.0036581	0.0057014	0.0074314	0.0044401	0.0046182	0.0025309	0.0051224	0.0045374	0.0047305	0.0043894	0.0050296	0.0040732	0.0057877	0	0.0054571	0.0069181	0.0032915	0.0072834	0.0031544	0.0045062	0.0015543	0.0056192	0.0055249	0.0020015	0.0040171	0.0044012	0.0053041	0.0057582	0.0056049	0.0010233
Kdm4a (16g)	0.0033815	0.0036828	0.0016788	0.00075475	0.0058528	0.0034129	0.0026536	0.0017719	0	0.0077539	0.014028	0.0089276	0.0025152	0.0028056	0.0046417	0.0040481	0.0070628	0.0088182	0.0085024	0.0033419	0.0033488	0.0086644	0.0045819	0.0042762	0.0020786	0.0060352	0.007142	0.0065762	0.005	0.0066303	0.0050594	0.0095694	0.00039167	0.0058894	0.0064059	0.0034248	0.0078912	0.0021943	0.0046928	0.0012278	0.0063997	0.0051082	0.0023183	0.0058196	0.0043756	0.0041785	0.0093795	0.010352	0.0011245
Nr2f2 (15g)	0.051503	0.043208	0.0035151	0.0045616	0.039766	0.0080685	0.098262	0.01268	0.00025422	0.0068167	0.0098667	0.002	0.0061593	0.0081556	0.014649	0.11928	0.0041702	0.0062405	0.0048321	0.00097987	0.0010676	0.005107	0.0019164	0.0021033	0.0010044	0.002045	0.0023938	0.0026617	0.0021891	0.0033307	0.0017923	0.00064815	0	0.0031613	0.0033029	0.00097808	0.0036931	0.00053418	0.0015258	0.00028918	0.0027968	0.001795	0.00069822	0.007297	0.0017304	0.0010677	0.0041199	0.0019907	0.00083658
Pbx1 (15g)	0.12155	0.092776	0.0036376	0.0055325	0.1079	0.0096018	0.03149	0.010003	0	0.0085188	0.0083818	0.0031684	0.0027577	0.010633	0.01828	0.067026	0.0057765	0.0075217	0.0059027	0.001673	0.0021248	0.0050333	0.00090287	0.0017884	0.00122	0.0030034	0.0037315	0.0022492	0.0047367	0.0041343	0.0027687	0.0035144	0	0.0031365	0.0032669	0.0011233	0.0045855	0.00052176	0.0021455	0.00040313	0.0033377	0.0021131	0.00051998	0.0085897	0.0012297	0.0013037	0.0042351	0.0039523	0.00054609
Pura (15g)	0.0030395	0.0019716	0.0019261	0.0022283	0.0011774	0.0030797	0.0056107	0.0093821	0	0.010777	0.0054448	0.0052293	0.0081847	0.017036	0.0053619	0.0025495	0.0083366	0.0099179	0.0078881	0.004861	0.005919	0.008487	0.011007	0.0060832	0.0066639	0.0082606	0.010605	0.0091324	0.0087595	0.011114	0.0097364	0.015211	0.0001641	0.0063332	0.0091698	0.0043582	0.0086424	0.0029076	0.0048119	0.0016023	0.0062505	0.0057407	0.0038183	0.0071634	0.0064893	0.0082511	0.0098125	0.0075334	0.0029275
Ctcf (15g)	0.015217	0.016226	0.029522	0.036758	0.013934	0.027071	0.012051	0.025217	0.042284	0.026592	0.016588	0.034796	0.018029	0.033419	0.027764	0.021723	0.019212	0.016428	0.017306	0.022399	0.022735	0.018377	0.033782	0.026241	0.027401	0.019673	0.021954	0.019551	0.022094	0.034916	0.026497	0.014417	0.019431	0.020806	0.023488	0.024098	0.022783	0.021671	0.020331	0.018652	0.019185	0.027698	0.026051	0.024868	0.024345	0.039	0.016865	0.028288	0.028387
Hoxa5 (14g)	0.010926	0.0079173	0.0015604	0.0016217	0.020866	0.005169	0.029486	0.0050788	0.00027077	0.0079784	0.0036469	0.0032308	0.0022439	0.0057137	0.0084308	0.021562	0.0029272	0.0043531	0.0045785	0.00081716	0.0011343	0.0044406	0.0014888	0.0018287	0.00066426	0.0012251	0.0031595	0.0018813	0.0034311	0.0032439	0.0019803	4.4444e-05	0	0.0022693	0.0027205	0.00073874	0.0031749	0.0003386	0.00078645	0.00025873	0.0015029	0.0021866	0.0005752	0.0033233	0.0016937	0.00042354	0.0027173	0.0010988	0.00017109
Hoxb8 (14g)	0.0027567	0.0045142	0.011621	0.0082536	0.011571	0.010698	0.014623	0.0093036	0.0033562	0.01867	0.00087662	0.0020226	0.003216	0.010437	0.0070238	0.0044505	0.0017777	0.0024806	0.0033292	0.0010058	0.00082382	0.0024792	0.005679	0.0027382	0.00034684	0.0011107	0.0031464	0.0011583	0.0028824	0.0044609	0.0020864	0.0018956	0	0.002327	0.0025243	0.00079664	0.0022648	0.00064403	0.00036761	0.00035503	0.0003898	0.0020256	0.00037615	0.0011476	0.0010271	0.0063509	0.0017321	0.0010568	6.5851e-05
Sox11 (15g)	0.0054833	0.0043254	0.013483	0.0016641	0.0072966	0.0044327	0.0096947	0.0021212	0.00034256	0.013534	0.0049371	0.002413	0.0034109	0.0019744	0.0033846	0.0083077	0.0031141	0.0040049	0.0045571	0.0017419	0.0029992	0.0044729	0.0078057	0.0070866	0.0034816	0.0023988	0.0040791	0.0034967	0.0054412	0.0063939	0.0068033	0.0022685	0.0011444	0.0042318	0.0044228	0.0017024	0.0040506	0.0024848	0.0014555	0.00087527	0.0015887	0.0085657	0.0020812	0.0055287	0.0052032	0.0053218	0.004139	0.002094	0.0012246
Thra (14g)	0.0054489	0.0040596	0.00038497	0.00056691	0.0032094	0.0022532	0.0058244	0.0022946	0	0.0016094	0.0011396	0	0.0010279	0.00090873	0.0024857	0.0044615	0.0026342	0.0032527	0.0027621	0.0011262	0.0011173	0.0035043	0.0020309	0.0014449	0.0014602	0.0012971	0.0016944	0.0011475	0.0025511	0.0021622	0.0013962	0.0020772	0	0.0026044	0.0030702	0.0013198	0.0033335	0.00073659	0.00084825	0.00069381	0.0010728	0.0016483	0.00094932	0.0028233	0.0020219	0.0019579	0.0028155	0.00090285	0.0010309
Zfp87 (15g)	0.0041949	0.0026528	0.0017977	0.0013992	0.0043831	0.002669	0.0094728	0.0046917	0	0.0059104	0.0085515	0.0031298	0.0060911	0.0067519	0.0036133	0.0097744	0.012418	0.011063	0.013961	0.0059413	0.0073398	0.011005	0.0083499	0.0079495	0.0037183	0.011605	0.010212	0.0097443	0.0076903	0.0083239	0.017107	0.0094259	0.00064286	0.0084948	0.010362	0.0062302	0.011853	0.0037731	0.0089251	0.0026772	0.011743	0.0069507	0.0041305	0.0098021	0.015542	0.0064816	0.011929	0.0064106	0.0024984
Arnt (14g)	0.0052562	0.0047027	0.0019502	0.0010488	0.0027748	0.0026562	0.0037317	0.0063661	0	0.0052433	0.014338	0.0050263	0.0030523	0.0033452	0.0036	0.0057363	0.0095777	0.01087	0.0098282	0.005507	0.0058698	0.010001	0.0063501	0.0065857	0.0048434	0.0073116	0.0095606	0.0072094	0.0081513	0.010424	0.0075995	0.014172	0.0020381	0.008207	0.0082035	0.0049275	0.010632	0.0035246	0.0070895	0.0025726	0.0081969	0.0057555	0.00294	0.0054428	0.0059514	0.0082993	0.0094851	0.0073776	0.0030833
Dmrtb1 (14g)	0.0024847	0.003796	0.0030446	0.0027843	0.0047069	0.0045491	0.0040802	0.0048542	0.00036222	0.0072786	0.0027803	0.0046228	0.00089431	0.0030833	0.0031167	0.0083205	0.0066096	0.0059707	0.0057053	0.0032096	0.0038043	0.0061352	0.0041591	0.005352	0.0040679	0.0045357	0.0038464	0.0031027	0.0038277	0.0036684	0.0033361	0.003858	0	0.0069639	0.0064718	0.0034434	0.0070141	0.0024512	0.004665	0.0017288	0.0053713	0.0043724	0.0040255	0.005012	0.0039339	0.0037698	0.0059206	0.0079405	0.0027652
Klf15 (14g)	0.0097434	0.0090765	0.013291	0.005499	0.0085776	0.01006	0.0062408	0.0082231	0.0017908	0.012632	0.013979	0.0042794	0.0078799	0.018449	0.010369	0.0095385	0.017355	0.01805	0.016083	0.0079761	0.0096585	0.020954	0.012185	0.011156	0.01509	0.015522	0.01548	0.015752	0.013808	0.014714	0.013203	0.017926	0.002103	0.014129	0.014824	0.0064593	0.015716	0.0062064	0.014114	0.0041179	0.016524	0.0093226	0.010356	0.010802	0.0094816	0.009372	0.018483	0.011669	0.0090341
Zbtb11 (14g)	0.0026071	0.0024566	0.0013156	0.00065099	0.0015321	0.0026913	0.0029542	0.0046554	0	0.0039129	0.017175	0.0068684	0.0036481	0.0038651	0.0091524	0.00087912	0.0095411	0.014381	0.013866	0.0045475	0.0050864	0.011806	0.0049081	0.0062097	0.0039802	0.0082121	0.009372	0.0098094	0.0071008	0.00578	0.0077283	0.0087196	0.0015048	0.0086445	0.009437	0.0052785	0.011047	0.0027903	0.0077231	0.0027551	0.0096404	0.0062724	0.0028326	0.011363	0.0062416	0.0051844	0.01165	0.0094202	0.0022663
Zfp362 (13g)	0.0030711	0.0026616	0.0044181	0.005588	0.0023236	0.0052573	0.0029951	0.0037886	0.0040267	0.012418	0.006281	0.004799	0.0015078	0.0012172	0.0040364	0.0036503	0.0061498	0.0063606	0.0063536	0.0035489	0.003902	0.0054685	0.0053395	0.0066166	0.0033598	0.0035426	0.0070073	0.0052557	0.0059059	0.013672	0.006259	0.0067704	0.00044667	0.0056963	0.0062191	0.0043843	0.006751	0.0030947	0.0041284	0.0019984	0.0042493	0.0054504	0.0022816	0.0061877	0.0047303	0.0045797	0.0058182	0.0041197	0.0018223
Zfp68 (14g)	0.0035487	0.0045358	0.0010191	0.00025226	0.0023705	0.0014726	0.0033043	0.0075161	0	0.0019576	0.0031006	0.0038346	0.0035784	0.0053532	0.00081429	0	0.005329	0.0055453	0.0066078	0.0026875	0.0040577	0.0059134	0.0049435	0.0045728	0.0032095	0.0036416	0.0064778	0.003376	0.0074111	0.0058824	0.0056325	0.0061975	0	0.0045092	0.0057937	0.002776	0.0046129	0.0022158	0.0024049	0.0010513	0.0032594	0.0044543	0.002149	0.00435	0.003774	0.0035361	0.0041199	0.0051701	0.0013247
Stat6 (13g)	0.0036983	0.0033588	0.0025854	0.00091772	0.003689	0.0040714	0.0039366	0.0021962	0	0.0051875	0.0095	0.0074089	0.0066492	0.001359	0.0089128	0.0058225	0.0088193	0.0082583	0.009738	0.0051504	0.0069213	0.0085711	0.0081366	0.0058625	0.0041878	0.0066844	0.010936	0.013213	0.011145	0.0089724	0.010358	0.0089174	0.0011949	0.0071416	0.0084316	0.0053184	0.0095513	0.0035665	0.0050413	0.0021715	0.00739	0.0058008	0.0034183	0.0056377	0.0049805	0.0075476	0.0094982	0.01075	0.0026189
Tcf4 (12g)	0.14387	0.082622	0.0033585	0.0052115	0.09402	0.0079211	0.019345	0.019104	0.00022667	0.0085807	0.028826	0.0079518	0.0043089	0.056764	0.016028	0.077987	0.0041194	0.0041036	0.0065088	0.0019689	0.0034194	0.004298	0.0056752	0.0042569	0.0014828	0.0037146	0.0089997	0.0058871	0.0041064	0.024315	0.0065829	0.0077942	0	0.0039472	0.0039589	0.0017818	0.0041611	0.0014976	0.0015567	0.00059036	0.0018136	0.00394	0.0019234	0.0037916	0.0017512	0.0071242	0.0048166	0.006201	0.0022521
Gtf3c2 (12g)	0.0066495	0.0039865	0.0028983	0.00087711	0.0041631	0.0013311	0.0088575	0.0062833	0	0.010461	0.0077879	0.0069167	0.0078821	0.0048102	0.0047278	0.017231	0.0040942	0.0043457	0.0052203	0.0018761	0.0028166	0.0039462	0.0031174	0.0036091	0.0057092	0.0032433	0.0044441	0.0039678	0.0033319	0.0032799	0.0049003	0.0047284	0	0.0045759	0.0049522	0.002586	0.0049071	0.0017242	0.0025545	0.0010495	0.0031168	0.0045336	0.0034918	0.0053937	0.0049871	0.0041718	0.0037604	0.0046323	0.0045789
Hes1 (11g)	0.080487	0.08905	0.18488	0.059234	0.10653	0.050494	0.21383	0.14801	0.062667	0.086863	0.081482	0.082758	0.094844	0.086467	0.05892	0.15477	0.013694	0.020992	0.039332	0.0071306	0.034728	0.017945	0.019102	0.021253	0.0081968	0.013494	0.026693	0.042292	0.019632	0.028189	0.042212	0.023162	0.0022424	0.010007	0.016229	0.013841	0.012347	0.01801	0.0096914	0.0076905	0.010454	0.034775	0.0099701	0.040135	0.086582	0.026256	0.022642	0.042533	0.0046322
Irx1 (11g)	0.014281	0.010665	0.0047177	0.0019986	0.0037232	0.0025238	0.012103	0.010556	3.8519e-05	0.0079444	0.0027929	0.0014035	0.0052412	0.01279	0.0052	0.010496	0.0048082	0.0041753	0.0043924	0.0023736	0.0025016	0.0051409	0.0022533	0.0029369	0.010388	0.0042556	0.0014696	0.0055723	0.0026303	0.0033619	0.0029745	0.011403	0	0.0044912	0.0063393	0.0035119	0.0063121	0.0020435	0.0039324	0.0012834	0.0038164	0.0034886	0.0091252	0.0062842	0.0027893	0.0019446	0.0034256	0.0049497	0.014477
Nfia (11g)	0.042403	0.010492	0.0015449	0.0014016	0.019152	0.0032338	0.016954	0.016786	0	0.0010341	0.021649	0	0.010652	0.019247	0.0069152	0.012364	0.0032873	0.005179	0.0048719	0.0022236	0.0055639	0.0048669	0.027274	0.0048224	0.0030991	0.0025416	0.013812	0.011217	0.003099	0.022772	0.0053024	0.017235	0	0.0039679	0.0044683	0.0022768	0.0043269	0.0026263	0.0011226	0.001198	0.0018857	0.0038015	0.0022803	0.0029694	0.0024573	0.029592	0.0042107	0.0076995	0.0020242
Smad5 (12g)	0.0037474	0.0054382	0.0019434	0.0011484	0.009916	0.0034821	0.0067564	0.0024273	0	0.0086051	0.0051983	0.0018565	0.0046918	0.0046717	0.0020606	0.012224	0.0047455	0.0053064	0.0055597	0.0020689	0.0023507	0.0051261	0.0087098	0.0047335	0.0019093	0.0035325	0.0058882	0.0051885	0.0031884	0.0052219	0.0038839	0.0055679	0	0.0048056	0.0054312	0.0031171	0.0055803	0.0021234	0.0029639	0.0014081	0.0039486	0.0037133	0.0020402	0.0037849	0.0047072	0.012865	0.0066613	0.0060302	0.00175
Bmyc (11g)	0.0067803	0.0071184	0.003195	0.018915	0.0047049	0.015645	0.018593	0.053486	0.025122	0.027909	0.005938	0.00083254	0.0033703	0.034975	0.0045879	0.0071329	0.004169	0.0038665	0.0035394	0.0016644	0.0032192	0.0032878	0.0015364	0.0059958	0.0015382	0.0024173	0.0035601	0.0047023	0.0030916	0.010417	0.0063033	0.0056667	0.0001	0.0041008	0.0047265	0.0017817	0.0034559	0.0034908	0.0011041	0.00079406	0.0034561	0.0042722	0.0014791	0.0036144	0.003331	0.0025077	0.0033952	0.0049497	0.00011136
Deaf1 (10g)	0.0028304	0.0037193	0.00079244	0.00057025	0.0021288	0.0011688	0.0030122	0.002775	0	0.0060063	0.0048545	0.0040842	0.0041805	0.0015778	0.0026667	0.0053231	0.0059869	0.0075237	0.0069229	0.004089	0.0041013	0.0061815	0.0051797	0.0060977	0.0082767	0.0048033	0.0074048	0.0059921	0.0055588	0.0082845	0.0075443	0.0051444	0	0.0067613	0.0070378	0.0036324	0.007049	0.0026198	0.0041258	0.0015832	0.0050294	0.006581	0.0051414	0.010574	0.0057263	0.0053624	0.0077815	0.0048302	0.0069424
Foxn3 (11g)	0.0033597	0.0054581	0.0021115	0.00094419	0.0092581	0.0039075	0.0051256	0.0019455	0	0.0038665	0.02114	0.0048947	0.0031353	0.0025253	0.0037212	0.006	0.0050835	0.0058879	0.0061153	0.0043977	0.0043596	0.0063163	0.0082155	0.0069911	0.0020037	0.0063307	0.0077913	0.0057526	0.0044179	0.0068099	0.0074024	0.001596	0.00057576	0.0072384	0.007801	0.0058086	0.0066843	0.0038595	0.0050118	0.0036957	0.0048935	0.0067373	0.0030435	0.0071652	0.0065369	0.011467	0.006612	0.0052289	0.00092218
Mtf1 (11g)	0.0025635	0.0021477	0.0028473	0.0016122	0.0023798	0.0030925	0.0047772	0.0028	0	0.0076222	0.0065455	0.004378	0.0019335	0.0034394	0.0020121	0.0027413	0.009082	0.0068136	0.0074747	0.007647	0.0057842	0.0069233	0.010327	0.0093544	0.0056674	0.0077463	0.0075924	0.0056912	0.0054545	0.011959	0.0086736	0.0057677	0.0002303	0.010005	0.010921	0.0085421	0.010717	0.0053179	0.0078014	0.0043354	0.0078195	0.0079159	0.0055977	0.0090475	0.0091178	0.0065656	0.0069048	0.0061389	0.0058822
Zbtb24 (11g)	0.0084165	0.0096095	0.0015715	0.0013494	0.0024254	0.0047286	0.0056473	0.013323	0	0.0090188	0.0077136	0.0035737	0.0028829	0.0094944	0.0074067	0.0096308	0.0049471	0.0057344	0.0060706	0.0039984	0.0055441	0.0063585	0.010495	0.0052539	0.0030129	0.0052851	0.014649	0.0054011	0.0095668	0.010469	0.0050419	0.0046008	0	0.0059259	0.0067597	0.0035556	0.0072149	0.0039467	0.0043707	0.0022368	0.0042742	0.007247	0.0016607	0.0061717	0.00725	0.0090503	0.0070238	0.0046508	0.0019962
Zfp664 (11g)	0.0026251	0.0031683	0.0020365	0.0010063	0.0021818	0.004043	0.0020014	0.0019477	0	0.0065199	0.00079752	0.0049761	0.0036763	0.011566	0.0035939	0.0060699	0.0068026	0.0061898	0.005461	0.0034392	0.0045621	0.0072474	0.005465	0.0045988	0.0024386	0.0060557	0.0042224	0.0048525	0.0044151	0.0040952	0.003318	0.0026926	0.00108	0.005148	0.0061691	0.003432	0.0076909	0.0024064	0.0044221	0.0017556	0.0062752	0.0037689	0.001823	0.0029406	0.0032014	0.0053691	0.007656	0.0074714	0.0014561
[truncated: 769 more columns]

## Sheet: RSS (818 cell types)
Regulon	Bladder_1	Bladder_10	Bladder_11	Bladder_12	Bladder_13	Bladder_14	Bladder_15	Bladder_16	Bladder_2	Bladder_3	Bladder_4	Bladder_5	Bladder_6	Bladder_7	Bladder_8	Bladder_9	BoneMarrow_1	BoneMarrow_10	BoneMarrow_11	BoneMarrow_12	BoneMarrow_13	BoneMarrow_14	BoneMarrow_15	BoneMarrow_16	BoneMarrow_17	BoneMarrow_2	BoneMarrow_3	BoneMarrow_4	BoneMarrow_5	BoneMarrow_6	BoneMarrow_7	BoneMarrow_8	BoneMarrow_9	BoneMarrowcKit_1	BoneMarrowcKit_10	BoneMarrowcKit_11	BoneMarrowcKit_12	BoneMarrowcKit_13	BoneMarrowcKit_14	BoneMarrowcKit_15	BoneMarrowcKit_16	BoneMarrowcKit_17	BoneMarrowcKit_18	BoneMarrowcKit_19	BoneMarrowcKit_2	BoneMarrowcKit_3	BoneMarrowcKit_4	BoneMarrowcKit_5	BoneMarrowcKit_6
Ahr (41g)	0.30885	0.21354	0.20964	0.19612	0.18814	0.24686	0.18744	0.17362	0.25628	0.29238	0.22552	0.22049	0.22655	0.20342	0.28648	0.18141	0.29981	0.21352	0.20921	0.21122	0.19758	0.1983	0.18721	0.17719	0.17053	0.29791	0.28624	0.23397	0.24463	0.25393	0.21958	0.21475	0.20559	0.30319	0.18654	0.18438	0.1909	0.18611	0.19462	0.18071	0.17587	0.18231	0.17976	0.17523	0.27959	0.24313	0.27447	0.23604	0.26895
Ar (19g)	0.54391	0.17955	0.18139	0.1681	0.17002	0.17284	0.17047	0.17775	0.26507	0.18238	0.17773	0.29445	0.18546	0.22339	0.18051	0.16774	0.23191	0.18766	0.20927	0.19043	0.18916	0.18908	0.17779	0.17538	0.16745	0.27303	0.26706	0.18304	0.18915	0.24468	0.26393	0.1817	0.17514	0.23875	0.17357	0.17393	0.17613	0.23369	0.21413	0.1788	0.16842	0.19842	0.17294	0.17158	0.23623	0.18521	0.24302	0.17905	0.1996
Arnt (14g)	0.27421	0.19274	0.21994	0.18616	0.1796	0.18007	0.17966	0.17606	0.23107	0.19664	0.17994	0.20087	0.19848	0.19598	0.20458	0.16745	0.24863	0.1974	0.20356	0.19342	0.19182	0.19349	0.18095	0.18116	0.16887	0.25467	0.23829	0.20989	0.20938	0.22975	0.20261	0.19965	0.19254	0.25624	0.17928	0.18119	0.18202	0.18612	0.18678	0.17718	0.17308	0.18403	0.18074	0.17376	0.24108	0.20825	0.24577	0.1958	0.22303
Atf1 (620g)	0.3821	0.20283	0.19252	0.19031	0.19074	0.18933	0.18711	0.17843	0.29986	0.29935	0.27461	0.26689	0.25516	0.24168	0.20893	0.20164	0.30408	0.21838	0.21609	0.21086	0.20469	0.1975	0.18853	0.17761	0.17384	0.28747	0.27506	0.27913	0.27026	0.25946	0.24811	0.2357	0.24035	0.32838	0.21189	0.19392	0.19185	0.19181	0.18744	0.1803	0.18519	0.18084	0.17961	0.17496	0.29914	0.27633	0.26661	0.26403	0.26421
Atf2 (19g)	0.24074	0.21163	0.19693	0.18725	0.19273	0.18963	0.18985	0.18316	0.23958	0.19509	0.18424	0.21787	0.20457	0.23012	0.20945	0.16787	0.23895	0.19072	0.20772	0.20789	0.19664	0.20528	0.18363	0.17251	0.16745	0.2505	0.24496	0.19965	0.21524	0.23012	0.19803	0.1999	0.19051	0.25728	0.17962	0.18171	0.18192	0.1807	0.18375	0.18302	0.17187	0.17775	0.17684	0.17572	0.24368	0.21118	0.24354	0.19822	0.20889
Atf3 (874g)	0.39703	0.20015	0.20028	0.19115	0.19427	0.18957	0.18282	0.1785	0.30066	0.2898	0.26136	0.27111	0.24599	0.24793	0.21293	0.19533	0.30743	0.2184	0.21891	0.2179	0.20249	0.20088	0.19098	0.18023	0.1719	0.30143	0.29265	0.26165	0.26632	0.26454	0.23897	0.22523	0.22352	0.33049	0.19981	0.19208	0.19657	0.19143	0.19162	0.18447	0.181	0.18756	0.17974	0.17667	0.30492	0.26685	0.28023	0.25251	0.27075
Atf4 (475g)	0.39796	0.19325	0.18966	0.18952	0.18976	0.18922	0.18539	0.17812	0.30608	0.30072	0.26757	0.2716	0.24104	0.23949	0.21215	0.19947	0.29378	0.218	0.21602	0.21466	0.20551	0.19941	0.1915	0.17788	0.17574	0.27771	0.27074	0.28488	0.2798	0.2512	0.25056	0.24111	0.24375	0.31584	0.21798	0.19715	0.19723	0.19233	0.18561	0.18198	0.18737	0.18161	0.18063	0.17572	0.282	0.27924	0.25259	0.27803	0.26103
Atf6 (109g)	0.35493	0.20973	0.22641	0.21724	0.2196	0.19315	0.18427	0.18215	0.28525	0.25857	0.21963	0.24082	0.2427	0.25723	0.21931	0.17754	0.29345	0.21192	0.24222	0.2205	0.2019	0.21025	0.19103	0.17894	0.16964	0.29018	0.28459	0.24741	0.25526	0.26084	0.23451	0.21668	0.20847	0.32361	0.1922	0.19434	0.19837	0.19393	0.1918	0.19298	0.17624	0.18698	0.1812	0.17896	0.30765	0.253	0.27815	0.23585	0.25061
Batf (20g)	0.42487	0.17589	0.19506	0.2282	0.21549	0.19556	0.19971	0.16977	0.33051	0.17336	0.18191	0.24886	0.18779	0.17748	0.21908	0.16779	0.25538	0.20848	0.21751	0.23389	0.21588	0.20706	0.18978	0.17538	0.16989	0.2926	0.31287	0.22567	0.26063	0.25097	0.21141	0.21184	0.18453	0.2983	0.17474	0.18864	0.19568	0.18475	0.19633	0.19085	0.17136	0.17897	0.17913	0.18197	0.28334	0.2353	0.2498	0.23234	0.24008
Bcl11a (31g)	0.25375	0.18772	0.27505	0.30074	0.30064	0.18796	0.18216	0.17267	0.21984	0.20009	0.18845	0.21067	0.21172	0.20113	0.20472	0.16874	0.24468	0.20393	0.26666	0.20482	0.20134	0.22345	0.18835	0.17737	0.17098	0.25199	0.25213	0.23611	0.23151	0.2318	0.26048	0.22403	0.25258	0.29672	0.20931	0.19196	0.19067	0.20532	0.18383	0.20454	0.18865	0.18138	0.1781	0.17471	0.29604	0.24602	0.23968	0.22023	0.22096
Bcl3 (286g)	0.35907	0.20252	0.22203	0.22469	0.22947	0.1918	0.1961	0.17802	0.28504	0.28318	0.2642	0.25239	0.24528	0.22634	0.22637	0.19923	0.29048	0.2127	0.23281	0.23229	0.21095	0.21372	0.1908	0.18228	0.17058	0.30233	0.30429	0.24124	0.26945	0.26145	0.23506	0.21923	0.20126	0.31687	0.19013	0.18993	0.20019	0.19374	0.19599	0.19887	0.1758	0.19734	0.1795	0.18066	0.30121	0.25918	0.281	0.25662	0.26557
Bclaf1 (1449g)	0.37385	0.20569	0.19375	0.19439	0.19264	0.19184	0.18964	0.17687	0.30065	0.30055	0.28215	0.2586	0.26572	0.22876	0.21335	0.20209	0.30008	0.21928	0.2158	0.21213	0.20659	0.19893	0.19028	0.1775	0.174	0.2783	0.2658	0.28596	0.27598	0.25424	0.2523	0.24184	0.24542	0.3251	0.2161	0.19616	0.19315	0.19215	0.18509	0.18031	0.18633	0.17978	0.18029	0.17491	0.29902	0.27916	0.26236	0.26944	0.2602
Bmyc (11g)	0.23372	0.22296	0.17733	0.16887	0.17264	0.21012	0.17308	0.17175	0.214	0.19074	0.2846	0.19228	0.24454	0.22902	0.28662	0.22736	0.22081	0.18313	0.18875	0.19344	0.18412	0.20842	0.18671	0.17825	0.16764	0.21486	0.20846	0.18723	0.20102	0.20159	0.18066	0.2095	0.18055	0.22744	0.17632	0.18212	0.18057	0.17717	0.17921	0.17871	0.16781	0.17577	0.17565	0.17291	0.22511	0.18741	0.20678	0.20377	0.17958
Cebpa (907g)	0.37026	0.2093	0.21806	0.19699	0.20694	0.18865	0.18297	0.17525	0.2808	0.30374	0.28977	0.25966	0.26149	0.21655	0.20988	0.20552	0.31129	0.22281	0.21353	0.2222	0.19848	0.19852	0.19024	0.18162	0.17301	0.31064	0.2964	0.27553	0.26905	0.27058	0.21969	0.21829	0.20099	0.32528	0.18781	0.18612	0.19457	0.18573	0.1942	0.18364	0.17522	0.18998	0.18071	0.17627	0.291	0.27712	0.27939	0.2561	0.2837
Cebpb (302g)	0.35172	0.20208	0.24158	0.22004	0.23503	0.19488	0.18512	0.17968	0.28801	0.29716	0.22134	0.26422	0.23128	0.24324	0.22929	0.17859	0.3055	0.21433	0.21445	0.23731	0.19828	0.19911	0.19313	0.18326	0.16947	0.32126	0.31915	0.23257	0.27158	0.27403	0.21495	0.20606	0.19256	0.32554	0.18406	0.1861	0.206	0.18546	0.20333	0.19129	0.17343	0.20204	0.18016	0.18067	0.29257	0.24631	0.29397	0.2426	0.28521
Cebpd (64g)	0.43363	0.18819	0.19695	0.18883	0.19064	0.17949	0.17566	0.1838	0.26652	0.29588	0.2217	0.25833	0.20993	0.26963	0.22496	0.18477	0.35386	0.23915	0.2061	0.2008	0.19377	0.18921	0.17848	0.17966	0.17263	0.32523	0.29425	0.26108	0.22382	0.29224	0.20443	0.19465	0.18639	0.2995	0.17783	0.17665	0.18286	0.17934	0.19925	0.17729	0.17179	0.18086	0.17411	0.17252	0.28288	0.25479	0.30788	0.21369	0.33364
Cebpe (260g)	0.41859	0.19871	0.20193	0.19919	0.19971	0.18859	0.19014	0.17784	0.31279	0.26294	0.24933	0.27909	0.23516	0.22946	0.20415	0.19116	0.3368	0.22943	0.20909	0.20542	0.1964	0.19088	0.18604	0.17772	0.17223	0.3348	0.30057	0.25565	0.24163	0.28689	0.21355	0.20685	0.19536	0.31231	0.18251	0.18172	0.18922	0.18321	0.20079	0.17746	0.1739	0.17815	0.17839	0.17339	0.28137	0.26429	0.30533	0.23546	0.31506
Cebpg (15g)	0.21083	0.2043	0.25472	0.18584	0.18085	0.20189	0.18747	0.18118	0.21228	0.18526	0.17159	0.19822	0.18095	0.20632	0.19619	0.16745	0.25669	0.19754	0.19894	0.20134	0.18416	0.19031	0.18201	0.1744	0.16745	0.233	0.24342	0.20738	0.21996	0.21864	0.20425	0.19507	0.1891	0.2503	0.18204	0.17925	0.1778	0.17973	0.18705	0.18001	0.17051	0.17781	0.17544	0.17521	0.23912	0.20818	0.24616	0.19817	0.2265
Creb3 (230g)	0.47001	0.19354	0.18877	0.18178	0.18183	0.18708	0.18065	0.17713	0.32111	0.23864	0.23024	0.30209	0.22795	0.22091	0.19885	0.18135	0.29913	0.21418	0.21676	0.21764	0.2008	0.20187	0.19148	0.1795	0.17444	0.29604	0.28329	0.2834	0.26943	0.26036	0.22966	0.22919	0.21497	0.32976	0.19622	0.18986	0.1942	0.18842	0.18902	0.1813	0.17845	0.18553	0.18266	0.1757	0.29641	0.28324	0.26492	0.26528	0.25672
Creb3l1 (551g)	0.48765	0.18581	0.18555	0.17973	0.17969	0.18472	0.17708	0.17809	0.33602	0.2284	0.21387	0.30962	0.21186	0.23092	0.19786	0.17853	0.30139	0.21776	0.21792	0.21797	0.20312	0.2016	0.19253	0.18002	0.17304	0.30254	0.28779	0.27377	0.27028	0.26501	0.23383	0.22471	0.21416	0.33381	0.19472	0.19023	0.1984	0.18968	0.19115	0.18267	0.17813	0.1859	0.1822	0.17581	0.30117	0.276	0.27193	0.25685	0.26314
Creb3l2 (308g)	0.47325	0.19391	0.18336	0.17667	0.17852	0.18514	0.17676	0.17945	0.32389	0.23618	0.22345	0.30792	0.22157	0.23801	0.19698	0.17939	0.30597	0.2157	0.22153	0.21569	0.20218	0.20178	0.19175	0.1818	0.16969	0.30527	0.28863	0.25366	0.25576	0.27072	0.23156	0.22047	0.21066	0.33764	0.19298	0.19249	0.19534	0.19139	0.19386	0.18249	0.17609	0.18991	0.18151	0.17607	0.30887	0.26042	0.28442	0.23787	0.25974
Crebzf (84g)	0.36916	0.20473	0.19126	0.18559	0.1819	0.18966	0.17735	0.17664	0.34203	0.21346	0.20511	0.26821	0.2321	0.22742	0.20959	0.16934	0.28827	0.20557	0.21968	0.20391	0.20127	0.2004	0.18797	0.17643	0.1686	0.28492	0.27833	0.23941	0.23288	0.25268	0.24002	0.21931	0.21072	0.31575	0.19325	0.19352	0.18816	0.1913	0.19116	0.18029	0.17625	0.1815	0.17983	0.17419	0.30663	0.24225	0.27928	0.21937	0.23632
Crem (1128g)	0.39062	0.20279	0.20794	0.2	0.20364	0.19547	0.19056	0.17944	0.30134	0.27628	0.24946	0.26419	0.24858	0.251	0.22175	0.18907	0.29817	0.21528	0.22348	0.2193	0.20627	0.20377	0.19195	0.17912	0.17141	0.30273	0.30166	0.25817	0.2631	0.26329	0.23928	0.22616	0.22103	0.32827	0.2009	0.19425	0.1994	0.19262	0.19278	0.18605	0.18044	0.18636	0.18059	0.17721	0.30472	0.26821	0.27895	0.25318	0.26351
Ctcf (15g)	0.28089	0.20016	0.18414	0.19653	0.18417	0.19389	0.18669	0.17499	0.24145	0.30339	0.32115	0.21675	0.25488	0.1952	0.20581	0.23019	0.25388	0.20558	0.20678	0.20093	0.19863	0.20686	0.18974	0.17381	0.17306	0.23879	0.23463	0.25636	0.24919	0.22638	0.25461	0.23011	0.23486	0.27442	0.20795	0.19094	0.19047	0.19977	0.18065	0.18171	0.18585	0.17723	0.17992	0.17499	0.26356	0.25573	0.24317	0.24363	0.23764
Dbp (46g)	0.52737	0.18534	0.18223	0.17106	0.17641	0.19699	0.17434	0.176	0.29903	0.19564	0.18423	0.27779	0.19284	0.20971	0.20793	0.16875	0.24439	0.19204	0.21317	0.21604	0.2034	0.20009	0.18071	0.17781	0.16745	0.26111	0.25142	0.20458	0.21878	0.24619	0.21125	0.20332	0.18754	0.27997	0.18145	0.18666	0.18723	0.19119	0.19324	0.18165	0.17339	0.18865	0.17853	0.17739	0.26432	0.21516	0.25005	0.19932	0.20353
Deaf1 (10g)	0.22713	0.20463	0.18965	0.18639	0.18492	0.17599	0.17873	0.17954	0.224	0.1807	0.17738	0.19436	0.18606	0.19427	0.18971	0.16745	0.2215	0.18887	0.19868	0.19058	0.18672	0.19098	0.1834	0.17386	0.16745	0.22978	0.22011	0.20085	0.20027	0.21102	0.19894	0.19962	0.21353	0.2394	0.18959	0.19569	0.18219	0.18157	0.18496	0.17518	0.18082	0.17661	0.1775	0.1716	0.23025	0.19773	0.22116	0.18979	0.20102
Dmrtb1 (14g)	0.21961	0.20413	0.18017	0.18623	0.1714	0.17778	0.17642	0.18011	0.2203	0.21128	0.20435	0.22197	0.21235	0.19585	0.19631	0.17032	0.2379	0.19204	0.1878	0.18307	0.18364	0.18156	0.17613	0.17294	0.16745	0.22962	0.22215	0.20045	0.20256	0.21896	0.2002	0.20337	0.19527	0.25241	0.18653	0.18252	0.17954	0.17803	0.18263	0.18065	0.17371	0.17852	0.17608	0.17062	0.23367	0.19951	0.22772	0.19069	0.20944
E2f1 (487g)	0.41024	0.20391	0.22066	0.19797	0.20743	0.19122	0.18717	0.17947	0.30432	0.26337	0.23687	0.27076	0.24733	0.22733	0.21302	0.18366	0.31405	0.22141	0.21518	0.21599	0.20064	0.19886	0.19106	0.1808	0.17087	0.29851	0.28294	0.26205	0.26461	0.2659	0.24548	0.22453	0.22313	0.33694	0.19443	0.19166	0.19493	0.19143	0.19089	0.18226	0.17904	0.18869	0.18022	0.17583	0.31018	0.26236	0.28532	0.24559	0.27795
E2f2 (104g)	0.33799	0.20129	0.20963	0.20517	0.20668	0.19236	0.20704	0.17749	0.28286	0.27248	0.24483	0.25041	0.24109	0.25178	0.20368	0.19427	0.349	0.23313	0.20756	0.19621	0.19796	0.19109	0.18437	0.17736	0.1718	0.31014	0.26765	0.2458	0.24701	0.2787	0.24341	0.20958	0.2269	0.30816	0.19393	0.18635	0.18675	0.1913	0.19324	0.17695	0.18197	0.17666	0.17572	0.17342	0.27384	0.25162	0.30676	0.23508	0.32082
E2f3 (16g)	0.32002	0.21967	0.20038	0.17547	0.18924	0.17921	0.17567	0.17623	0.25219	0.19336	0.18046	0.24806	0.19939	0.19679	0.18399	0.16813	0.24244	0.19507	0.20141	0.19958	0.19176	0.19953	0.18865	0.17107	0.16926	0.2447	0.24297	0.20786	0.20998	0.22581	0.2059	0.19987	0.20029	0.25276	0.18646	0.18303	0.18631	0.18239	0.18886	0.18496	0.17506	0.17868	0.18212	0.17222	0.24118	0.20776	0.24517	0.19878	0.21465
E2f4 (2502g)	0.37723	0.20435	0.19479	0.19421	0.1931	0.19081	0.19173	0.17698	0.30077	0.29769	0.28029	0.26291	0.26221	0.23044	0.21277	0.20136	0.30197	0.21912	0.21485	0.20944	0.20587	0.19844	0.18991	0.17745	0.17429	0.27556	0.26326	0.28384	0.27573	0.25095	0.25675	0.24214	0.25521	0.32677	0.21718	0.19551	0.19245	0.19339	0.18471	0.17996	0.18829	0.17983	0.17978	0.17475	0.29855	0.27563	0.26347	0.26978	0.26172
Ebf1 (27g)	0.50051	0.18366	0.19143	0.17644	0.18338	0.18304	0.17431	0.17333	0.25612	0.17889	0.17799	0.23654	0.18473	0.20127	0.18767	0.16814	0.22705	0.18916	0.28604	0.20013	0.19255	0.20657	0.18138	0.17838	0.16821	0.23797	0.23724	0.20536	0.20756	0.22459	0.40894	0.19457	0.18613	0.28015	0.17544	0.17835	0.17802	0.33526	0.18113	0.17869	0.17033	0.20219	0.17454	0.17199	0.26725	0.21382	0.22403	0.20319	0.20299
Egr1 (134g)	0.50412	0.1794	0.18516	0.17876	0.17987	0.18781	0.17426	0.18145	0.32821	0.24391	0.18916	0.29251	0.19372	0.24082	0.20779	0.17151	0.27332	0.19981	0.2196	0.23161	0.19916	0.20783	0.19981	0.18047	0.16841	0.29439	0.30618	0.22105	0.27213	0.25696	0.22164	0.22521	0.19182	0.30301	0.18992	0.19921	0.22652	0.19087	0.19358	0.19206	0.17365	0.19898	0.18254	0.18145	0.29322	0.24039	0.26522	0.23888	0.22728
Egr2 (47g)	0.46802	0.18374	0.18986	0.18293	0.18248	0.18131	0.17744	0.17837	0.33521	0.23015	0.18304	0.31603	0.19372	0.23825	0.19479	0.16968	0.26956	0.20435	0.21216	0.21743	0.19584	0.19872	0.19099	0.18018	0.16833	0.29186	0.27545	0.22331	0.24399	0.25258	0.21575	0.20596	0.1951	0.2876	0.18676	0.19167	0.21016	0.18969	0.19283	0.18934	0.17553	0.20465	0.18299	0.17782	0.27475	0.23231	0.26469	0.21612	0.23377
Elf1 (1358g)	0.37801	0.20549	0.20816	0.20612	0.2069	0.19799	0.20056	0.17712	0.29641	0.28092	0.2684	0.25902	0.25404	0.22744	0.2216	0.19831	0.30357	0.21944	0.22104	0.21894	0.2105	0.20096	0.19143	0.17868	0.17246	0.3046	0.29444	0.26369	0.26687	0.26562	0.24004	0.22431	0.2099	0.32539	0.19492	0.19152	0.19674	0.19291	0.19318	0.18308	0.1776	0.18345	0.18025	0.17652	0.29625	0.27033	0.27753	0.25688	0.277
Elf2 (377g)	0.38263	0.21393	0.20806	0.19277	0.19664	0.20844	0.19059	0.18104	0.30321	0.26577	0.22145	0.25881	0.25413	0.24548	0.23564	0.17434	0.31274	0.21746	0.2191	0.21709	0.20469	0.20042	0.18941	0.17826	0.16885	0.30479	0.29539	0.24952	0.25814	0.2723	0.23766	0.22018	0.21171	0.33865	0.19104	0.19046	0.19315	0.19107	0.19349	0.18158	0.17635	0.18401	0.17937	0.17597	0.32157	0.25799	0.29345	0.23411	0.26631
Elf3 (356g)	0.36517	0.20418	0.18941	0.18702	0.18778	0.18907	0.18478	0.17503	0.28598	0.31728	0.30464	0.25672	0.26481	0.22544	0.2086	0.21446	0.30027	0.22036	0.2165	0.21525	0.20716	0.1992	0.19175	0.17808	0.17459	0.28838	0.27263	0.28182	0.27735	0.2591	0.24071	0.23323	0.23174	0.32908	0.20804	0.19368	0.19549	0.18991	0.18744	0.18093	0.18335	0.18109	0.18022	0.17505	0.28656	0.27493	0.26014	0.26937	0.26926
Elf4 (329g)	0.36677	0.20023	0.22791	0.22128	0.22504	0.19571	0.20413	0.17695	0.29609	0.2598	0.24804	0.26278	0.24172	0.24045	0.21902	0.19273	0.31253	0.22441	0.21499	0.21862	0.20508	0.19745	0.19115	0.17807	0.173	0.31353	0.30089	0.26925	0.26048	0.27131	0.22414	0.21472	0.19597	0.32078	0.18521	0.18707	0.19513	0.18781	0.19559	0.18317	0.174	0.18247	0.18011	0.17609	0.29264	0.27274	0.28377	0.24411	0.2933
Elk1 (26g)	0.26661	0.21735	0.19567	0.19016	0.18247	0.18019	0.18503	0.17249	0.24033	0.20751	0.18901	0.24165	0.21375	0.22054	0.19557	0.16745	0.26256	0.19991	0.20222	0.19555	0.19255	0.19615	0.18868	0.17625	0.1679	0.25629	0.25724	0.2076	0.21349	0.2391	0.21207	0.19954	0.18869	0.27242	0.18157	0.18411	0.18482	0.18326	0.18868	0.17864	0.1714	0.18055	0.17711	0.17521	0.26108	0.21402	0.25687	0.19951	0.22917
Elk3 (205g)	0.41394	0.19203	0.19782	0.18338	0.18535	0.22616	0.18131	0.18035	0.31005	0.24744	0.23311	0.27656	0.22591	0.24135	0.25899	0.18478	0.30432	0.21961	0.21811	0.21525	0.20564	0.19677	0.18808	0.17934	0.17115	0.31124	0.29442	0.25545	0.2525	0.26848	0.22853	0.21942	0.22111	0.30621	0.20276	0.19483	0.19441	0.18968	0.19533	0.18348	0.18272	0.18622	0.17859	0.17629	0.29847	0.26274	0.28263	0.24726	0.27305
Elk4 (258g)	0.38005	0.21815	0.20632	0.20232	0.20232	0.20001	0.20482	0.18176	0.29748	0.24241	0.21232	0.25541	0.25543	0.2375	0.21552	0.17113	0.30342	0.21466	0.22331	0.2152	0.21071	0.20331	0.19164	0.17768	0.16883	0.29946	0.2886	0.24888	0.2528	0.26934	0.23832	0.22021	0.21028	0.33771	0.19079	0.19062	0.19726	0.19096	0.19299	0.18245	0.17623	0.18432	0.18113	0.17629	0.31907	0.25538	0.29142	0.2313	0.25365
Erf (27g)	0.30462	0.21248	0.21144	0.19078	0.18503	0.20187	0.18272	0.17317	0.23154	0.20093	0.1889	0.18842	0.2183	0.21108	0.22231	0.16872	0.25207	0.20004	0.19754	0.21059	0.18811	0.18533	0.18607	0.17327	0.16824	0.25007	0.2529	0.2074	0.21569	0.23917	0.1998	0.19672	0.19592	0.26598	0.18354	0.18201	0.18289	0.18269	0.1856	0.18426	0.17535	0.18362	0.1776	0.17542	0.25439	0.20325	0.24951	0.19774	0.22035
Esrra (15g)	0.30727	0.1921	0.17938	0.17249	0.17778	0.1772	0.18222	0.17619	0.25605	0.18959	0.17445	0.23431	0.20763	0.19973	0.18545	0.16864	0.24561	0.19477	0.19075	0.19106	0.1847	0.18553	0.17784	0.17499	0.16745	0.25078	0.22773	0.20385	0.21771	0.22803	0.19859	0.19758	0.18556	0.23939	0.17784	0.18047	0.18167	0.18319	0.18199	0.1773	0.1699	0.17891	0.1748	0.17054	0.24163	0.20079	0.23342	0.19795	0.20958
Ets1 (1028g)	0.38508	0.19849	0.20587	0.20246	0.20498	0.19991	0.19564	0.17708	0.29908	0.2794	0.26717	0.26439	0.24485	0.23351	0.22607	0.19856	0.30695	0.22015	0.22127	0.21898	0.20888	0.20031	0.19264	0.17876	0.17266	0.30657	0.29469	0.25953	0.26678	0.26749	0.23726	0.22115	0.21062	0.32334	0.19619	0.1907	0.19862	0.19222	0.19401	0.18405	0.17858	0.18388	0.17967	0.17648	0.29016	0.26503	0.27898	0.25606	0.28363
Ets2 (331g)	0.34223	0.20584	0.2096	0.19343	0.19794	0.22856	0.18361	0.18052	0.2749	0.29214	0.25677	0.24457	0.24146	0.2634	0.27379	0.19537	0.30735	0.21653	0.21707	0.222	0.20436	0.19845	0.192	0.18237	0.16931	0.31872	0.3119	0.24041	0.25447	0.27268	0.2228	0.21363	0.20682	0.32702	0.19232	0.19245	0.20107	0.1878	0.19898	0.18684	0.17776	0.19761	0.1792	0.17808	0.30813	0.25053	0.29619	0.23236	0.271
Etv5 (19g)	0.25266	0.19092	0.23104	0.1721	0.17836	0.22153	0.17629	0.17848	0.21151	0.22299	0.21207	0.20941	0.21754	0.23414	0.31457	0.18318	0.29936	0.21336	0.20407	0.19405	0.18658	0.18433	0.17865	0.17743	0.1684	0.33345	0.29791	0.20603	0.19811	0.2676	0.19303	0.18815	0.18485	0.25675	0.17614	0.17669	0.17614	0.17606	0.20333	0.1744	0.17025	0.17455	0.17171	0.17071	0.27148	0.19825	0.27861	0.18481	0.27702
Etv6 (21g)	0.26368	0.19709	0.2089	0.22749	0.20499	0.19307	0.18836	0.17724	0.24201	0.21412	0.18352	0.20283	0.20639	0.19823	0.21343	0.168	0.26867	0.19923	0.209	0.20613	0.19389	0.19363	0.18029	0.17445	0.16832	0.27798	0.28071	0.2213	0.22454	0.24299	0.20378	0.20208	0.18357	0.26384	0.17682	0.18589	0.18409	0.18194	0.19665	0.18466	0.17262	0.18258	0.17774	0.17581	0.26692	0.21869	0.26474	0.20607	0.2332
Fli1 (628g)	0.37276	0.19771	0.22696	0.21837	0.22269	0.21316	0.2047	0.17833	0.28818	0.25523	0.25076	0.2521	0.23873	0.23734	0.24694	0.19352	0.313	0.22417	0.21861	0.21657	0.20599	0.19887	0.18953	0.17841	0.17321	0.31412	0.29692	0.26888	0.26178	0.27328	0.22503	0.21751	0.19707	0.32475	0.18686	0.18605	0.19355	0.18811	0.19535	0.18255	0.17423	0.18214	0.179	0.17581	0.28827	0.27179	0.28236	0.25283	0.29207
Fos (81g)	0.41365	0.19258	0.18887	0.18652	0.18946	0.18168	0.17804	0.17563	0.30394	0.30614	0.26814	0.26591	0.23723	0.22944	0.20385	0.20256	0.25492	0.20299	0.23002	0.23804	0.20691	0.21546	0.19019	0.18024	0.17215	0.28572	0.2956	0.24186	0.2903	0.245	0.23617	0.2271	0.21612	0.28306	0.20834	0.19864	0.20574	0.19367	0.19291	0.19522	0.18198	0.19533	0.18009	0.18364	0.27399	0.2585	0.24768	0.2793	0.23441
Fosb (214g)	0.47711	0.18893	0.19083	0.18276	0.18612	0.18549	0.1761	0.17871	0.31617	0.25923	0.22124	0.29053	0.21112	0.23194	0.2075	0.18295	0.28666	0.20776	0.21901	0.23214	0.20061	0.20529	0.19803	0.18373	0.17054	0.30452	0.30688	0.24171	0.26883	0.26255	0.22572	0.21913	0.20423	0.31252	0.19323	0.19602	0.21561	0.19202	0.19521	0.19164	0.17695	0.20095	0.18335	0.17983	0.29398	0.26438	0.27168	0.2459	0.25192
Fosl1 (651g)	0.4349	0.19229	0.18686	0.1854	0.18644	0.18928	0.18101	0.17917	0.31441	0.276	0.24841	0.27725	0.23086	0.24562	0.20951	0.19104	0.30334	0.21915	0.21364	0.21504	0.20269	0.19855	0.19098	0.179	0.17364	0.30154	0.29055	0.26903	0.27707	0.2632	0.23676	0.22884	0.22009	0.32571	0.20444	0.19245	0.19723	0.19057	0.19157	0.18225	0.18089	0.18335	0.18025	0.17616	0.28671	0.27004	0.2676	0.26753	0.27387
Fosl2 (268g)	0.39179	0.20111	0.19461	0.18859	0.19185	0.18944	0.17962	0.17706	0.29646	0.30511	0.27067	0.27195	0.23917	0.23591	0.21523	0.2014	0.2949	0.21406	0.21781	0.22592	0.20281	0.20238	0.19312	0.18021	0.17112	0.3156	0.30831	0.24529	0.27081	0.26629	0.2252	0.21585	0.21005	0.3132	0.19667	0.19296	0.20444	0.18854	0.19711	0.18709	0.17983	0.1918	0.18049	0.1788	0.29948	0.2641	0.28272	0.24976	0.27206
Foxj3 (61g)	0.3405	0.20884	0.2296	0.18799	0.20589	0.18795	0.18794	0.17424	0.28245	0.2293	0.20782	0.23902	0.23592	0.21904	0.22412	0.17169	0.29824	0.20793	0.21414	0.20951	0.19844	0.19483	0.18711	0.17771	0.16789	0.32034	0.29939	0.22218	0.23389	0.26898	0.21334	0.20788	0.19516	0.29882	0.18648	0.18708	0.18815	0.18603	0.20328	0.18117	0.17329	0.18414	0.17655	0.17415	0.28847	0.23005	0.29202	0.21559	0.27214
Foxn3 (11g)	0.22541	0.1842	0.23592	0.18225	0.17761	0.17463	0.177	0.17615	0.23256	0.19558	0.1801	0.24956	0.20364	0.20594	0.17786	0.16745	0.21913	0.19993	0.20235	0.19354	0.18397	0.18884	0.18516	0.16963	0.16802	0.22171	0.21962	0.20681	0.20406	0.21594	0.21816	0.20651	0.17965	0.24369	0.17936	0.18592	0.18412	0.19386	0.18186	0.17506	0.1692	0.17752	0.17426	0.17272	0.23568	0.21427	0.21655	0.19886	0.2062
Foxo1 (306g)	0.40153	0.20412	0.20753	0.19215	0.19249	0.21117	0.18639	0.18327	0.30118	0.24467	0.20528	0.27749	0.23266	0.26232	0.23744	0.17204	0.30066	0.2118	0.22787	0.21739	0.20514	0.20341	0.19354	0.17916	0.16832	0.30835	0.30116	0.23505	0.25163	0.26878	0.2517	0.21579	0.20441	0.33202	0.18995	0.19241	0.20044	0.20006	0.19594	0.18413	0.17547	0.1879	0.18054	0.1769	0.31136	0.24842	0.29435	0.23055	0.26366
Foxo3 (134g)	0.36823	0.20007	0.20274	0.19933	0.20628	0.19405	0.19223	0.18363	0.29047	0.25314	0.21728	0.28469	0.23612	0.27243	0.21674	0.17216	0.2922	0.21647	0.21478	0.21355	0.19902	0.19696	0.19329	0.17849	0.17253	0.3077	0.31246	0.27408	0.24027	0.26741	0.22407	0.22011	0.20415	0.31007	0.18854	0.18995	0.20112	0.1869	0.19424	0.18102	0.17546	0.18454	0.18167	0.17526	0.29114	0.28263	0.2748	0.23614	0.26709
Foxp1 (69g)	0.36551	0.20636	0.21141	0.18821	0.18982	0.20509	0.18968	0.17403	0.28844	0.27745	0.22102	0.25835	0.23139	0.21858	0.22896	0.17655	0.29523	0.20985	0.2202	0.21679	0.20587	0.19922	0.19313	0.17603	0.16984	0.28566	0.28407	0.23836	0.25058	0.25105	0.25805	0.21942	0.20549	0.30477	0.18819	0.19111	0.20308	0.19515	0.19419	0.18284	0.17535	0.18283	0.18272	0.17623	0.28926	0.24218	0.2836	0.22238	0.26607
Gabpa (889g)	0.37329	0.20684	0.20287	0.19908	0.1985	0.19395	0.19491	0.17778	0.29863	0.2844	0.26411	0.26112	0.26202	0.2421	0.21891	0.19462	0.31581	0.22196	0.21641	0.21273	0.20447	0.19901	0.18951	0.17833	0.17195	0.29547	0.28019	0.26746	0.27067	0.26366	0.24346	0.22856	0.22422	0.33505	0.20129	0.19175	0.19223	0.19148	0.18923	0.18066	0.18046	0.18082	0.17918	0.17543	0.30493	0.26598	0.27997	0.25384	0.27448
Gata1 (194g)	0.38134	0.2071	0.196	0.18964	0.18981	0.18738	0.18774	0.17862	0.29932	0.26777	0.26647	0.27451	0.25542	0.23616	0.20739	0.19687	0.29889	0.2155	0.21088	0.20478	0.19847	0.19426	0.20119	0.17703	0.17093	0.27725	0.26695	0.25811	0.25349	0.25145	0.23785	0.22745	0.31212	0.33254	0.22798	0.19385	0.20106	0.19015	0.18618	0.17815	0.20353	0.18084	0.18525	0.17374	0.31525	0.2594	0.27171	0.24106	0.25912
Gata2 (55g)	0.23514	0.23077	0.18556	0.19341	0.20505	0.19657	0.18326	0.17101	0.21165	0.36937	0.35159	0.20161	0.30556	0.19244	0.21346	0.23185	0.24401	0.21083	0.20514	0.20886	0.19136	0.18901	0.24031	0.17602	0.17839	0.27589	0.29603	0.34444	0.24603	0.23463	0.20329	0.22492	0.18887	0.30346	0.18173	0.18817	0.24281	0.18087	0.18508	0.17738	0.17148	0.1787	0.19537	0.17255	0.24852	0.31606	0.22052	0.24348	0.22963
Gata4 (220g)	0.29672	0.21598	0.18416	0.18048	0.18355	0.18874	0.17675	0.17601	0.24197	0.33858	0.33686	0.23313	0.28488	0.25735	0.21333	0.2262	0.29643	0.21133	0.21445	0.21979	0.19962	0.19984	0.18719	0.17954	0.16991	0.30543	0.28862	0.24868	0.25041	0.26648	0.22431	0.21866	0.22014	0.33323	0.19095	0.19049	0.19159	0.18775	0.19269	0.1828	0.17882	0.18649	0.17963	0.1757	0.31419	0.24746	0.28383	0.23002	0.25515
Gata6 (280g)	0.43572	0.19304	0.18012	0.17533	0.17605	0.18409	0.17531	0.17708	0.31898	0.26226	0.25994	0.28324	0.23425	0.25071	0.20243	0.19682	0.29973	0.21076	0.21599	0.21092	0.20153	0.19911	0.18831	0.18039	0.17122	0.30361	0.28531	0.25726	0.25206	0.2658	0.23145	0.22538	0.22734	0.33105	0.2023	0.19336	0.19274	0.18795	0.19053	0.18028	0.18177	0.18516	0.18138	0.17497	0.30785	0.26168	0.27474	0.2488	0.25268
Gtf2b (19g)	0.26395	0.2013	0.19007	0.18128	0.17808	0.18715	0.18737	0.17326	0.25595	0.20544	0.18451	0.22365	0.22348	0.22842	0.18821	0.16745	0.24571	0.19702	0.20757	0.19868	0.19841	0.19133	0.17585	0.17659	0.16803	0.24583	0.24656	0.20837	0.20974	0.2357	0.21446	0.20447	0.19279	0.24825	0.18251	0.17994	0.18498	0.18445	0.18441	0.18032	0.17297	0.18326	0.17871	0.1746	0.24539	0.21635	0.24439	0.20163	0.21847
Gtf2i (126g)	0.26297	0.23059	0.18251	0.17622	0.17827	0.17807	0.17704	0.17274	0.22491	0.3822	0.38105	0.21415	0.29715	0.20231	0.18419	0.24465	0.29178	0.20825	0.21037	0.21222	0.20739	0.20234	0.19146	0.17984	0.16807	0.29456	0.2886	0.23275	0.24145	0.26964	0.22246	0.22127	0.20933	0.32588	0.19111	0.19297	0.19453	0.186	0.19111	0.18082	0.17486	0.19027	0.17926	0.17619	0.31277	0.24148	0.28113	0.22267	0.23936
Gtf2ird1 (47g)	0.46612	0.18709	0.19076	0.17465	0.17552	0.17662	0.17254	0.18258	0.31358	0.19948	0.18897	0.31442	0.20803	0.213	0.19077	0.168	0.27308	0.20132	0.20983	0.20101	0.19578	0.19766	0.18447	0.17671	0.16949	0.27839	0.25118	0.23374	0.24253	0.24356	0.22319	0.21773	0.20384	0.29633	0.18777	0.18839	0.18621	0.18859	0.18859	0.17873	0.17428	0.18364	0.17785	0.17444	0.27982	0.24039	0.25998	0.22908	0.23004
Gtf3c2 (12g)	0.27993	0.2079	0.18976	0.18791	0.19168	0.18019	0.17848	0.19146	0.21586	0.20205	0.17617	0.20794	0.18151	0.22437	0.19576	0.16745	0.2228	0.1894	0.19532	0.19062	0.1844	0.1821	0.18169	0.17595	0.16745	0.22055	0.22468	0.18876	0.19765	0.20734	0.19221	0.19484	0.21304	0.23594	0.18777	0.18846	0.1861	0.18189	0.17986	0.17758	0.17948	0.17615	0.17501	0.17615	0.22719	0.19576	0.21918	0.18721	0.19389
Hes1 (11g)	0.32702	0.19533	0.1865	0.1856	0.1889	0.18463	0.17804	0.1802	0.27445	0.36224	0.23711	0.25879	0.21342	0.27332	0.22049	0.19122	0.22494	0.19219	0.21103	0.23312	0.19394	0.19817	0.19962	0.17718	0.16809	0.24923	0.30283	0.19384	0.27942	0.22129	0.21451	0.21379	0.18649	0.22604	0.1859	0.20918	0.25053	0.19393	0.18847	0.1922	0.17137	0.19843	0.18135	0.18327	0.24197	0.22389	0.21495	0.23629	0.20554
Hinfp (154g)	0.37284	0.2129	0.21453	0.19572	0.20223	0.20045	0.19457	0.1775	0.30175	0.24383	0.20907	0.25871	0.24908	0.2338	0.23026	0.17099	0.30413	0.21448	0.21795	0.21786	0.20317	0.2011	0.19453	0.17734	0.17016	0.2838	0.27458	0.25805	0.26606	0.26032	0.24427	0.2257	0.22391	0.33336	0.19869	0.19047	0.196	0.19607	0.18868	0.18136	0.17941	0.18231	0.17968	0.17562	0.31347	0.26022	0.27867	0.24233	0.25572
Hivep3 (32g)	0.26497	0.21162	0.19351	0.18968	0.19722	0.1775	0.19351	0.17115	0.22382	0.33948	0.2827	0.20408	0.25587	0.21465	0.20359	0.20221	0.25727	0.19939	0.22097	0.2063	0.19719	0.20506	0.18962	0.17823	0.16839	0.26554	0.268	0.21375	0.21824	0.24581	0.23283	0.20386	0.18392	0.26854	0.17958	0.18403	0.19276	0.19707	0.19262	0.18421	0.16999	0.19016	0.17855	0.17737	0.26147	0.22421	0.25522	0.20591	0.22678
Hnf4a (720g)	0.34349	0.20826	0.19087	0.18642	0.18895	0.18567	0.18368	0.17613	0.28195	0.32323	0.31927	0.25102	0.27454	0.22775	0.20332	0.21859	0.3031	0.22162	0.21231	0.21473	0.20281	0.19626	0.18807	0.17941	0.17449	0.2926	0.27779	0.27929	0.2746	0.26107	0.23878	0.23096	0.23883	0.33146	0.2116	0.1921	0.19258	0.19053	0.18878	0.18123	0.1855	0.18345	0.179	0.17513	0.28869	0.27139	0.26301	0.2654	0.27148
Hoxa10 (39g)	0.43002	0.20773	0.17401	0.1712	0.17284	0.17841	0.17249	0.1738	0.30636	0.24701	0.31031	0.24998	0.25588	0.20897	0.17512	0.21887	0.24394	0.18949	0.19296	0.18857	0.18877	0.19604	0.18354	0.17382	0.16819	0.2708	0.24632	0.19171	0.19174	0.24909	0.2107	0.20456	0.17802	0.26895	0.17684	0.19976	0.18447	0.18179	0.19224	0.17398	0.16911	0.17755	0.17676	0.17128	0.25828	0.19243	0.25214	0.18901	0.19961
Hoxa5 (14g)	0.29783	0.18821	0.17526	0.17367	0.17191	0.17753	0.17959	0.18371	0.23646	0.18188	0.18156	0.29149	0.19966	0.28288	0.18315	0.16842	0.21177	0.17912	0.18928	0.181	0.18881	0.1847	0.17489	0.16763	0.16745	0.22733	0.22385	0.18004	0.18253	0.21729	0.18162	0.1831	0.17412	0.22506	0.17296	0.18859	0.17871	0.17065	0.18248	0.17224	0.16821	0.16931	0.17518	0.17082	0.22523	0.18116	0.22281	0.17379	0.18147
Hoxb13 (16g)	0.23771	0.23207	0.17259	0.17469	0.17338	0.17167	0.17111	0.17337	0.20287	0.34912	0.39157	0.19253	0.29801	0.20091	0.18564	0.25825	0.21741	0.20214	0.20277	0.19979	0.18161	0.19326	0.18463	0.17433	0.16768	0.22816	0.23707	0.23155	0.2078	0.22062	0.19008	0.20382	0.19909	0.25217	0.18257	0.17949	0.18609	0.18052	0.18127	0.17805	0.17356	0.17683	0.1775	0.17341	0.26372	0.23625	0.22216	0.20304	0.20264
Hoxb8 (14g)	0.21101	0.22144	0.16982	0.17202	0.17494	0.18828	0.17867	0.17168	0.20946	0.28409	0.24509	0.25309	0.2446	0.23597	0.19953	0.18081	0.20183	0.17867	0.19376	0.17822	0.18816	0.19499	0.17769	0.17315	0.16745	0.21163	0.22079	0.18336	0.18082	0.20483	0.22354	0.19556	0.17192	0.2308	0.17151	0.17574	0.17489	0.20502	0.17942	0.17304	0.16795	0.17566	0.17196	0.17239	0.22859	0.18284	0.21469	0.17908	0.17484
Hoxc10 (22g)	0.34748	0.19026	0.18128	0.17733	0.17573	0.18757	0.17282	0.1734	0.27948	0.23101	0.21594	0.20957	0.2242	0.19015	0.20202	0.1851	0.21835	0.1987	0.19455	0.20002	0.19849	0.18567	0.18134	0.17832	0.16916	0.23025	0.22293	0.20718	0.20222	0.21806	0.20616	0.20598	0.19065	0.26105	0.18706	0.18901	0.18563	0.18195	0.18206	0.17797	0.17295	0.17879	0.17611	0.17859	0.23096	0.2116	0.222	0.20983	0.20009
Hoxc9 (33g)	0.40166	0.18583	0.17747	0.17628	0.17687	0.19826	0.17172	0.18783	0.32197	0.23799	0.18609	0.27124	0.1987	0.25309	0.22117	0.16947	0.23958	0.1886	0.21267	0.20375	0.19927	0.18776	0.18026	0.17406	0.16745	0.25239	0.24306	0.20563	0.20528	0.23417	0.22603	0.20359	0.19359	0.27417	0.1805	0.18593	0.1835	0.19102	0.1845	0.17745	0.17389	0.18001	0.1746	0.17392	0.26005	0.20504	0.24415	0.19886	0.20446
Hsf1 (25g)	0.27361	0.21473	0.18754	0.17975	0.19316	0.18795	0.1791	0.17861	0.25288	0.20505	0.18808	0.21294	0.22148	0.21787	0.18598	0.16798	0.26515	0.20272	0.19935	0.20352	0.19376	0.19469	0.18234	0.17357	0.16833	0.25189	0.24591	0.22451	0.2148	0.23344	0.21109	0.20599	0.19545	0.26956	0.1922	0.1827	0.18223	0.18261	0.18521	0.17686	0.17382	0.18072	0.17552	0.17507	0.26922	0.22294	0.25745	0.20413	0.22173
Ikzf1 (46g)	0.34789	0.21049	0.20645	0.2052	0.20383	0.19156	0.20293	0.17526	0.27763	0.2233	0.20489	0.22888	0.23099	0.22926	0.20756	0.16958	0.30233	0.21466	0.21152	0.21363	0.20229	0.20058	0.1911	0.17681	0.17031	0.28693	0.27038	0.24692	0.24528	0.25909	0.23506	0.22611	0.21509	0.3079	0.19482	0.19223	0.19222	0.19016	0.19053	0.17982	0.18059	0.1824	0.17908	0.17509	0.29542	0.24948	0.27577	0.2335	0.26202
Irf1 (652g)	0.40278	0.19469	0.21146	0.20271	0.20953	0.20312	0.19379	0.17944	0.30973	0.26674	0.23491	0.27057	0.22797	0.23632	0.23682	0.18614	0.29219	0.21462	0.22499	0.22928	0.21377	0.20555	0.19272	0.18165	0.17127	0.30459	0.30548	0.25207	0.26888	0.26285	0.23487	0.22268	0.20321	0.32158	0.19405	0.19383	0.20288	0.19264	0.19418	0.19025	0.17669	0.19356	0.18022	0.17931	0.29985	0.265	0.27592	0.25445	0.2672
Irf2 (401g)	0.41097	0.20176	0.22782	0.21972	0.22548	0.19874	0.19979	0.17871	0.30261	0.2428	0.23226	0.25828	0.23259	0.2183	0.22306	0.18619	0.29464	0.21252	0.22741	0.23349	0.21307	0.20958	0.18958	0.18161	0.17033	0.30665	0.30258	0.24111	0.27495	0.26471	0.23108	0.21846	0.20037	0.32684	0.19029	0.18998	0.19777	0.19265	0.19644	0.19311	0.17516	0.19432	0.1797	0.18044	0.30029	0.2566	0.28442	0.25288	0.27047
Irf5 (243g)	0.3651	0.19596	0.25452	0.23337	0.24793	0.19636	0.19929	0.17564	0.28826	0.25458	0.24585	0.25799	0.23451	0.2127	0.22233	0.19106	0.29712	0.2157	0.22142	0.23196	0.20298	0.20282	0.19128	0.18085	0.17155	0.31609	0.30817	0.25122	0.2718	0.26932	0.22357	0.2145	0.19486	0.32569	0.18489	0.18958	0.19874	0.18855	0.19835	0.19124	0.17332	0.19193	0.17878	0.17868	0.29073	0.2632	0.28042	0.25259	0.28204
Irf7 (827g)	0.40151	0.19655	0.21791	0.20694	0.21455	0.19624	0.19283	0.17718	0.29606	0.27124	0.25195	0.26892	0.2381	0.22913	0.22375	0.19227	0.30045	0.2164	0.21954	0.2276	0.20685	0.20227	0.19023	0.18121	0.17117	0.31283	0.30587	0.24854	0.27138	0.26828	0.22877	0.21663	0.2096	0.32773	0.19477	0.18889	0.19688	0.1899	0.19709	0.18857	0.17836	0.19216	0.17912	0.17865	0.29629	0.26109	0.28226	0.25365	0.27865
Irf8 (1051g)	0.38777	0.20127	0.2184	0.20504	0.21138	0.19348	0.19221	0.17736	0.29572	0.28131	0.2658	0.26388	0.24739	0.22823	0.21338	0.19754	0.30663	0.22057	0.21874	0.22228	0.20518	0.20123	0.1904	0.18026	0.17262	0.30605	0.29485	0.2652	0.2709	0.26636	0.23268	0.22042	0.20788	0.32675	0.19204	0.18944	0.19563	0.18995	0.19393	0.18533	0.17703	0.18809	0.17943	0.17685	0.29161	0.26963	0.27863	0.25575	0.28344
Irf9 (723g)	0.43226	0.1938	0.21732	0.20683	0.21278	0.20223	0.19098	0.17974	0.31755	0.23877	0.21569	0.27365	0.22435	0.23266	0.22905	0.17717	0.30028	0.21447	0.22226	0.23061	0.20638	0.20337	0.18988	0.17975	0.17039	0.31268	0.30649	0.24351	0.26913	0.26789	0.23096	0.21693	0.20991	0.32777	0.19276	0.19123	0.19702	0.19147	0.19855	0.18813	0.178	0.18789	0.17913	0.17872	0.30454	0.25569	0.28731	0.24837	0.27632
Irx1 (11g)	0.316	0.1866	0.17346	0.16996	0.17807	0.18798	0.17529	0.17634	0.24593	0.20331	0.18187	0.18959	0.18293	0.21651	0.19915	0.16767	0.21937	0.19123	0.17661	0.19514	0.18015	0.18004	0.17613	0.18288	0.16745	0.21266	0.20942	0.19073	0.19101	0.21177	0.1847	0.1868	0.23529	0.21738	0.20754	0.18586	0.176	0.1726	0.17604	0.17531	0.19631	0.18715	0.17351	0.17309	0.22436	0.19649	0.21673	0.18443	0.19806
Jun (77g)	0.40565	0.18956	0.19539	0.1917	0.19239	0.18964	0.17906	0.1813	0.30985	0.29658	0.22354	0.27618	0.21672	0.25441	0.22491	0.18474	0.2722	0.20544	0.21925	0.23613	0.19907	0.20539	0.19702	0.17919	0.17178	0.29814	0.3034	0.24101	0.27211	0.2557	0.22261	0.21725	0.20032	0.28899	0.19246	0.19606	0.22011	0.19038	0.19394	0.19206	0.17684	0.19675	0.18307	0.18162	0.28342	0.27209	0.25662	0.25149	0.2434
Junb (39g)	0.3509	0.19003	0.19947	0.20009	0.20395	0.1872	0.18257	0.18296	0.28798	0.32271	0.23436	0.26378	0.22003	0.27601	0.22853	0.18956	0.27112	0.20453	0.22137	0.23656	0.20195	0.19995	0.19002	0.17829	0.16915	0.30373	0.32834	0.22396	0.25947	0.25153	0.22015	0.20782	0.19957	0.27659	0.19268	0.19219	0.21523	0.19068	0.20014	0.1962	0.17771	0.19982	0.18002	0.1836	0.27841	0.25341	0.26376	0.23976	0.25232
Jund (62g)	0.37525	0.19784	0.21206	0.19188	0.19098	0.19016	0.18094	0.17973	0.29012	0.30049	0.23056	0.26835	0.22518	0.24435	0.21993	0.18665	0.28787	0.21078	0.21823	0.21959	0.19892	0.20111	0.19308	0.18114	0.16863	0.28978	0.28665	0.23445	0.25684	0.25899	0.23325	0.21997	0.20731	0.30583	0.19413	0.1982	0.20879	0.19279	0.19302	0.18693	0.17667	0.19636	0.18339	0.17823	0.28614	0.24753	0.27138	0.2306	0.25263
Kdm4a (16g)	0.2488	0.21082	0.22224	0.19911	0.17913	0.17806	0.18332	0.17514	0.22703	0.19376	0.17844	0.23965	0.21211	0.19251	0.1792	0.16745	0.24353	0.19833	0.20152	0.19741	0.18693	0.18884	0.18008	0.17987	0.16786	0.25478	0.24577	0.19965	0.19931	0.23699	0.20063	0.19435	0.18124	0.2515	0.17956	0.18632	0.1819	0.18021	0.1917	0.18606	0.17023	0.17869	0.17813	0.17342	0.24153	0.20346	0.2443	0.19114	0.2154
Klf10 (24g)	0.32737	0.20307	0.18332	0.17891	0.18203	0.1959	0.17248	0.17611	0.26047	0.36208	0.28081	0.21602	0.23936	0.231	0.23484	0.20745	0.29131	0.20821	0.19628	0.19813	0.19077	0.19068	0.21588	0.19101	0.1683	0.28677	0.27624	0.20018	0.2004	0.2517	0.18991	0.19527	0.1861	0.25193	0.17549	0.19321	0.23747	0.17586	0.19407	0.17997	0.17085	0.21083	0.18007	0.17395	0.2444	0.20811	0.26729	0.18767	0.25808
Klf15 (14g)	0.28197	0.1987	0.1938	0.17507	0.18229	0.19672	0.18249	0.17425	0.24034	0.26896	0.21246	0.22116	0.22644	0.19478	0.1918	0.17395	0.25911	0.20563	0.2023	0.20231	0.19229	0.19001	0.18212	0.17753	0.1683	0.25527	0.24203	0.20681	0.21118	0.24754	0.20837	0.20182	0.21438	0.27041	0.19415	0.18445	0.18223	0.18135	0.19086	0.1774	0.17761	0.1811	0.17501	0.17606	0.25551	0.20451	0.24469	0.20178	0.23776
Klf3 (30g)	0.30936	0.22077	0.17872	0.17425	0.17543	0.172	0.1726	0.16837	0.27543	0.36002	0.36683	0.20491	0.2802	0.17855	0.17523	0.24148	0.26813	0.19661	0.1995	0.20749	0.19366	0.19161	0.1752	0.17624	0.16748	0.26484	0.27325	0.20886	0.22001	0.24513	0.20165	0.19487	0.20355	0.2753	0.17916	0.17869	0.18019	0.18154	0.19404	0.178	0.17271	0.18116	0.1743	0.17341	0.26684	0.20979	0.25536	0.20075	0.23043
Klf4 (734g)	0.45323	0.19415	0.18803	0.18415	0.18355	0.18852	0.17946	0.17764	0.31687	0.26196	0.24979	0.27851	0.228	0.23392	0.20674	0.19291	0.31497	0.21965	0.2177	0.21789	0.2041	0.20052	0.18984	0.17945	0.17143	0.31467	0.2957	0.25139	0.26596	0.27272	0.22958	0.21838	0.20679	0.32791	0.19294	0.19014	0.19575	0.18966	0.19543	0.18373	0.17699	0.18592	0.17954	0.17675	0.30092	0.25802	0.28817	0.2467	0.28323
Klf7 (827g)	0.45579	0.19251	0.19803	0.1852	0.18656	0.19719	0.17936	0.17971	0.32233	0.24479	0.21821	0.2836	0.22055	0.24933	0.21898	0.17948	0.31124	0.21683	0.2184	0.21847	0.20335	0.20081	0.1922	0.18022	0.16979	0.31456	0.30271	0.24663	0.25809	0.27209	0.23119	0.21955	0.21146	0.3326	0.19416	0.19083	0.19873	0.19075	0.19653	0.18467	0.17786	0.18927	0.18011	0.17706	0.31105	0.25827	0.2958	0.2374	0.26936
Lmo2 (22g)	0.33213	0.19874	0.21694	0.20018	0.19735	0.19047	0.19185	0.17467	0.28869	0.19638	0.1898	0.21748	0.2031	0.19709	0.19864	0.16867	0.27741	0.21401	0.20423	0.20742	0.18972	0.19491	0.18928	0.17598	0.17223	0.26592	0.24365	0.26045	0.24588	0.2424	0.21574	0.22823	0.30138	0.30013	0.22516	0.19729	0.18978	0.18351	0.18461	0.17759	0.1993	0.17817	0.17756	0.17316	0.29464	0.25302	0.24981	0.23085	0.24884
Ltf (25g)	0.29446	0.19095	0.24838	0.25579	0.26467	0.20643	0.18772	0.17322	0.22503	0.21068	0.19485	0.22622	0.2114	0.19646	0.23404	0.1714	0.31916	0.22045	0.20928	0.21162	0.19363	0.19205	0.19137	0.18072	0.17415	0.32599	0.289	0.276	0.23164	0.28958	0.201	0.20542	0.18402	0.28828	0.17899	0.18225	0.19579	0.17974	0.19682	0.17969	0.17107	0.18405	0.1853	0.17404	0.2725	0.27333	0.28693	0.2314	0.29656
Maf (701g)	0.46565	0.19169	0.20605	0.18907	0.19522	0.18699	0.18038	0.17774	0.32074	0.24923	0.22435	0.28665	0.2191	0.22833	0.2065	0.18242	0.30641	0.21554	0.21899	0.22623	0.20372	0.20144	0.19133	0.18261	0.17026	0.31595	0.30605	0.24269	0.26966	0.27015	0.22556	0.21669	0.20464	0.32805	0.19084	0.18982	0.19936	0.18886	0.19797	0.18953	0.17644	0.1963	0.1797	0.17852	0.30362	0.25425	0.28976	0.24859	0.27613
Mafb (83g)	0.31842	0.18277	0.30024	0.21746	0.24839	0.18585	0.17953	0.17733	0.27014	0.3008	0.22717	0.26102	0.21902	0.23355	0.22156	0.18394	0.27048	0.20372	0.21515	0.26054	0.19422	0.20279	0.19115	0.20096	0.16848	0.30691	0.31625	0.21994	0.28302	0.25699	0.20946	0.20738	0.18497	0.3124	0.17859	0.19559	0.20255	0.18428	0.1994	0.21113	0.17181	0.25928	0.17657	0.18641	0.29375	0.23435	0.26938	0.23062	0.24013
Mafg (61g)	0.24738	0.18581	0.32693	0.24054	0.28903	0.21766	0.19696	0.1723	0.23478	0.1824	0.1786	0.20778	0.20006	0.19553	0.26083	0.16745	0.34959	0.23825	0.20481	0.19822	0.1927	0.18584	0.17729	0.17899	0.17197	0.353	0.30144	0.2527	0.21475	0.30192	0.19269	0.19209	0.18091	0.30142	0.17503	0.17687	0.17814	0.17619	0.20768	0.1746	0.17055	0.17891	0.17424	0.17148	0.26702	0.25739	0.31998	0.21229	0.34138
Mafk (75g)	0.3367	0.19456	0.19959	0.20016	0.20256	0.1931	0.18077	0.18305	0.28512	0.33007	0.21515	0.26273	0.2238	0.26437	0.23579	0.18019	0.27589	0.20276	0.22305	0.22685	0.20024	0.20205	0.19867	0.1827	0.16807	0.30805	0.31017	0.21914	0.24691	0.25994	0.22005	0.21278	0.19153	0.29559	0.18505	0.19174	0.22588	0.18927	0.19924	0.19362	0.17305	0.20662	0.18349	0.17975	0.29073	0.23792	0.27372	0.22008	0.23539
Max (182g)	0.3832	0.20479	0.20938	0.19482	0.19973	0.19276	0.18828	0.17812	0.29963	0.27661	0.25194	0.2685	0.24802	0.24072	0.21088	0.19058	0.30558	0.21919	0.21684	0.21772	0.20295	0.1964	0.18966	0.18019	0.17184	0.29786	0.28537	0.26304	0.27034	0.2648	0.23679	0.22676	0.21627	0.32767	0.19696	0.19072	0.19341	0.18992	0.19102	0.18245	0.17936	0.18688	0.17956	0.1759	0.30348	0.26792	0.27896	0.25611	0.26816
Mecom (24g)	0.26087	0.22721	0.20001	0.18004	0.18261	0.18787	0.17534	0.17244	0.21958	0.35882	0.34252	0.19996	0.27963	0.18474	0.18819	0.22927	0.23406	0.19596	0.19674	0.21258	0.19438	0.19328	0.1827	0.1765	0.16791	0.24003	0.23948	0.20918	0.23227	0.22655	0.19594	0.19699	0.20929	0.26432	0.18578	0.1809	0.18537	0.1759	0.18314	0.18361	0.18174	0.18641	0.17957	0.17647	0.25849	0.21764	0.23648	0.20438	0.20647
Mef2c (335g)	0.41039	0.18925	0.19663	0.18804	0.19016	0.19995	0.17948	0.18404	0.30086	0.25056	0.23276	0.29511	0.21978	0.29779	0.21802	0.18558	0.30746	0.2161	0.22831	0.22259	0.20255	0.20433	0.18849	0.18011	0.17093	0.3059	0.29177	0.24778	0.27152	0.26657	0.23995	0.21866	0.20445	0.33446	0.19059	0.18908	0.19256	0.19242	0.19462	0.18713	0.1756	0.18881	0.17899	0.17742	0.30516	0.25478	0.28463	0.25385	0.27433
Mef2d (74g)	0.34306	0.20765	0.21074	0.20989	0.20856	0.20335	0.20251	0.17661	0.28347	0.20815	0.19423	0.23549	0.22325	0.2336	0.21289	0.16821	0.28231	0.20724	0.22073	0.21329	0.20423	0.20261	0.1892	0.17737	0.16795	0.30655	0.30666	0.22453	0.23799	0.26363	0.22938	0.20796	0.19978	0.31055	0.18328	0.1871	0.19476	0.18939	0.20253	0.18392	0.17431	0.1861	0.17878	0.17805	0.29564	0.23353	0.28322	0.2201	0.24846
Meis1 (30g)	0.41377	0.18096	0.17784	0.17147	0.17003	0.17451	0.17697	0.18101	0.25723	0.18782	0.18148	0.31268	0.19312	0.29292	0.1781	0.16745	0.25201	0.19704	0.2029	0.19313	0.19249	0.19286	0.18176	0.17661	0.16764	0.26114	0.28855	0.20111	0.20001	0.2279	0.20704	0.19729	0.18815	0.26767	0.17884	0.19721	0.18412	0.18382	0.19194	0.17627	0.17137	0.17936	0.20954	0.17305	0.2472	0.20212	0.24215	0.1915	0.21615
Mios (23g)	0.28564	0.21452	0.20972	0.19386	0.19071	0.18799	0.18891	0.17937	0.23581	0.22864	0.19481	0.21884	0.22027	0.23176	0.20205	0.1695	0.2635	0.2074	0.20404	0.19871	0.19529	0.19344	0.18507	0.17515	0.16909	0.26146	0.25473	0.23185	0.24713	0.23751	0.21797	0.21606	0.20748	0.28098	0.18958	0.18732	0.18789	0.18771	0.18721	0.17938	0.17575	0.18089	0.17749	0.17532	0.27091	0.23418	0.25945	0.22381	0.23497
Mlx (75g)	0.31748	0.2217	0.20189	0.18979	0.19748	0.18774	0.18581	0.17578	0.26545	0.28252	0.25591	0.23912	0.25737	0.21869	0.20475	0.18747	0.29341	0.21806	0.21114	0.21015	0.20159	0.19711	0.18737	0.17846	0.16921	0.29051	0.27598	0.25982	0.25059	0.26277	0.22205	0.21796	0.20485	0.31491	0.19297	0.18834	0.187	0.1845	0.18878	0.17989	0.17695	0.1795	0.1783	0.17534	0.30188	0.26233	0.27764	0.23516	0.25309
Mtf1 (11g)	0.22052	0.20188	0.19205	0.18554	0.17579	0.18212	0.17706	0.17294	0.20162	0.21422	0.18915	0.19702	0.20646	0.21019	0.18371	0.16745	0.23932	0.19836	0.19574	0.18841	0.1843	0.19663	0.18306	0.17319	0.16765	0.22188	0.22075	0.22395	0.20737	0.21123	0.22066	0.21017	0.1966	0.25369	0.18542	0.18553	0.18543	0.1801	0.17874	0.17433	0.17578	0.17617	0.18121	0.17145	0.24456	0.22349	0.23003	0.20195	0.21606
Myb (188g)	0.35971	0.21051	0.20311	0.20982	0.20554	0.19308	0.21237	0.1802	0.28581	0.29133	0.26355	0.24385	0.2543	0.23297	0.20775	0.19355	0.31345	0.22961	0.20977	0.20318	0.20314	0.19518	0.19127	0.17688	0.17661	0.278	0.26424	0.30895	0.26787	0.25383	0.24793	0.23637	0.21664	0.32075	0.1951	0.18949	0.19179	0.19125	0.18473	0.17734	0.17816	0.17709	0.17995	0.17342	0.27882	0.29089	0.26275	0.26402	0.27895
Myc (71g)	0.36981	0.19764	0.19224	0.19017	0.19053	0.18761	0.1886	0.17668	0.28717	0.31919	0.29276	0.25016	0.25308	0.22498	0.21108	0.20895	0.27211	0.21326	0.21066	0.20873	0.20444	0.1967	0.18929	0.17693	0.17896	0.25405	0.25199	0.30405	0.28056	0.2373	0.25421	0.26058	0.25732	0.30124	0.23047	0.19979	0.19416	0.19157	0.18101	0.1796	0.18996	0.17886	0.18147	0.17415	0.27189	0.28836	0.23275	0.29108	0.24555
Mycn (57g)	0.32998	0.21879	0.19474	0.17817	0.18386	0.20136	0.18458	0.17499	0.28173	0.21793	0.19273	0.25637	0.23862	0.22637	0.21678	0.16837	0.28256	0.20533	0.20638	0.20344	0.19781	0.1974	0.18937	0.17703	0.16863	0.27501	0.26055	0.23141	0.23189	0.25833	0.23149	0.21697	0.20407	0.2971	0.1858	0.18903	0.18828	0.19007	0.1874	0.17754	0.17474	0.18142	0.17999	0.1749	0.29382	0.23842	0.26982	0.2202	0.23955
Myog (60g)	0.43581	0.1929	0.19448	0.17626	0.1823	0.18427	0.17769	0.18036	0.29892	0.22269	0.20856	0.30977	0.21639	0.26304	0.19613	0.17793	0.29106	0.21174	0.21481	0.21068	0.19891	0.20529	0.1928	0.18192	0.17127	0.27346	0.26417	0.24898	0.24833	0.24674	0.237	0.21835	0.22843	0.29528	0.20063	0.19497	0.19765	0.19107	0.18693	0.18213	0.18096	0.18857	0.17956	0.17589	0.27747	0.25501	0.26241	0.2377	0.25485
Nfat5 (21g)	0.28813	0.20696	0.20633	0.18161	0.1904	0.18548	0.18033	0.17824	0.22496	0.20118	0.17827	0.21265	0.20403	0.20595	0.20659	0.16745	0.2448	0.19084	0.1991	0.20633	0.18408	0.19227	0.17944	0.17733	0.16745	0.24396	0.24022	0.19744	0.20362	0.23012	0.19502	0.19348	0.17969	0.25014	0.17788	0.18229	0.18248	0.18173	0.18433	0.18069	0.17057	0.19351	0.17763	0.17549	0.23995	0.19672	0.23984	0.18761	0.20655
Nfatc1 (56g)	0.5365	0.18174	0.17909	0.1741	0.17723	0.18212	0.17468	0.17908	0.31256	0.19063	0.19013	0.31869	0.19514	0.22496	0.18993	0.17018	0.27021	0.20482	0.2091	0.23145	0.19612	0.19851	0.18791	0.1786	0.16812	0.28424	0.28975	0.21945	0.26504	0.24125	0.21617	0.20643	0.1843	0.29417	0.18051	0.18602	0.19118	0.18797	0.19318	0.18665	0.1731	0.18474	0.17994	0.17933	0.2886	0.22502	0.27612	0.21102	0.23565
Nfe2l2 (97g)	0.3114	0.20749	0.19204	0.18902	0.1933	0.18556	0.1807	0.17442	0.25835	0.35879	0.33757	0.237	0.27559	0.21404	0.20702	0.22807	0.29579	0.21983	0.21558	0.22354	0.20015	0.19898	0.18783	0.18167	0.17471	0.30247	0.2984	0.25728	0.27637	0.2581	0.22336	0.21387	0.22682	0.29207	0.2024	0.19034	0.19757	0.18743	0.19564	0.1887	0.18513	0.19351	0.17876	0.17847	0.26561	0.27011	0.26994	0.27195	0.28414
Nfia (11g)	0.46482	0.16949	0.19171	0.16745	0.17866	0.18497	0.1736	0.1727	0.22207	0.17582	0.17423	0.23847	0.1797	0.21174	0.1975	0.16745	0.19628	0.17855	0.21633	0.20587	0.17774	0.22365	0.17809	0.18474	0.16745	0.20906	0.20334	0.18381	0.205	0.19948	0.30591	0.19024	0.18369	0.21998	0.1798	0.17752	0.17606	0.25413	0.17985	0.18204	0.17278	0.24724	0.17464	0.17189	0.21878	0.19139	0.20953	0.19331	0.17934
Nfib (20g)	0.48988	0.17707	0.17499	0.1685	0.17054	0.18291	0.17148	0.17549	0.31301	0.18475	0.1771	0.27872	0.18486	0.20681	0.19081	0.16745	0.22152	0.18712	0.20822	0.19596	0.18759	0.22962	0.18559	0.17379	0.16745	0.22277	0.22719	0.19367	0.19763	0.22078	0.21154	0.20377	0.19508	0.24768	0.18732	0.18711	0.18755	0.19441	0.18572	0.17741	0.17306	0.18114	0.1798	0.17447	0.23857	0.19886	0.23084	0.18882	0.19526
Nfil3 (77g)	0.36776	0.19603	0.19632	0.19442	0.19941	0.18891	0.18795	0.18028	0.28908	0.30834	0.26565	0.2721	0.23603	0.24356	0.21491	0.20141	0.29305	0.213	0.21282	0.21718	0.20001	0.19923	0.19307	0.1795	0.17448	0.29296	0.29849	0.25217	0.25863	0.24854	0.23472	0.21974	0.21201	0.27903	0.2002	0.19316	0.20716	0.19357	0.19163	0.18465	0.17976	0.19125	0.18034	0.17678	0.27507	0.26284	0.25968	0.25974	0.2694
Nfix (38g)	0.53305	0.176	0.17098	0.16949	0.16978	0.17335	0.17196	0.17575	0.35267	0.17865	0.17873	0.34312	0.18599	0.20724	0.17591	0.16769	0.25403	0.1942	0.19265	0.18982	0.19644	0.19712	0.18666	0.17996	0.16915	0.25307	0.25252	0.21541	0.21415	0.23224	0.22986	0.21581	0.19133	0.26685	0.18412	0.18895	0.18899	0.19278	0.1829	0.17492	0.17318	0.18089	0.18085	0.17554	0.2558	0.21397	0.25375	0.2053	0.21942
Nfkb1 (552g)	0.42856	0.20078	0.2219	0.2166	0.21899	0.19655	0.19376	0.17752	0.31068	0.23066	0.22009	0.26947	0.22814	0.23051	0.22205	0.18061	0.3085	0.21905	0.22326	0.22544	0.2056	0.20542	0.19134	0.18009	0.17095	0.30942	0.29802	0.24862	0.26593	0.27031	0.22977	0.21998	0.20235	0.32195	0.19145	0.18967	0.19893	0.19088	0.19553	0.18906	0.17596	0.18947	0.18098	0.17831	0.29914	0.25866	0.28653	0.24945	0.28098
Nfkb2 (442g)	0.37015	0.19786	0.21073	0.2157	0.21853	0.19368	0.19447	0.17971	0.29391	0.27847	0.26077	0.26182	0.24485	0.24322	0.22522	0.19749	0.29633	0.21602	0.22858	0.22835	0.20863	0.20526	0.19449	0.1803	0.17119	0.30312	0.29842	0.24942	0.27365	0.26407	0.23831	0.22055	0.2014	0.31762	0.19211	0.19277	0.20366	0.19423	0.19551	0.19325	0.17601	0.19044	0.17983	0.18	0.29708	0.26345	0.28196	0.25293	0.27092
Nfyb (528g)	0.36891	0.21295	0.20511	0.19918	0.19771	0.1945	0.19612	0.18051	0.3039	0.26171	0.24279	0.27558	0.2604	0.25962	0.21303	0.1823	0.33107	0.22659	0.2139	0.20629	0.20221	0.19802	0.18979	0.1777	0.17212	0.27969	0.26584	0.26641	0.27156	0.25629	0.25687	0.22973	0.23257	0.32602	0.20007	0.19156	0.19263	0.19473	0.18678	0.18035	0.18123	0.18047	0.1785	0.175	0.30045	0.26248	0.28652	0.25041	0.28433
Nfyc (650g)	0.40715	0.2005	0.19509	0.19126	0.18843	0.18928	0.18792	0.1783	0.31716	0.26903	0.25491	0.27908	0.24698	0.24363	0.20673	0.1905	0.31364	0.22024	0.21468	0.21032	0.20247	0.20106	0.19115	0.17858	0.17331	0.28249	0.26694	0.2779	0.27724	0.25696	0.25127	0.23508	0.23259	0.33023	0.20437	0.19256	0.19409	0.19235	0.18605	0.17995	0.18198	0.1811	0.18056	0.17494	0.30343	0.27419	0.273	0.26423	0.26447
Nr1d2 (21g)	0.44489	0.18895	0.18792	0.17682	0.17566	0.17985	0.17339	0.16992	0.2579	0.19455	0.17943	0.24084	0.19902	0.20422	0.18994	0.16756	0.23719	0.18718	0.20739	0.20194	0.20498	0.19912	0.17667	0.17761	0.16745	0.22964	0.23276	0.20002	0.2058	0.2339	0.21132	0.20644	0.18961	0.26381	0.18383	0.18167	0.18326	0.1929	0.18545	0.17935	0.17237	0.18897	0.17718	0.17418	0.25436	0.2047	0.23544	0.19851	0.20185
Nr2f2 (15g)	0.44487	0.17512	0.1751	0.16892	0.17194	0.17287	0.17538	0.19527	0.3113	0.18097	0.18106	0.26872	0.18877	0.31386	0.18298	0.16779	0.22676	0.18222	0.18611	0.18693	0.18007	0.18271	0.17435	0.16914	0.16745	0.24902	0.22616	0.18101	0.18152	0.22182	0.18593	0.18647	0.17753	0.23862	0.17343	0.20657	0.17656	0.17372	0.18623	0.17438	0.17094	0.17303	0.17394	0.17018	0.22938	0.18454	0.22528	0.1757	0.18985
Nr2f6 (114g)	0.31989	0.21888	0.19144	0.18254	0.1826	0.18787	0.18219	0.17463	0.2544	0.3296	0.32043	0.22112	0.27441	0.22942	0.21229	0.22335	0.29913	0.21201	0.21038	0.21047	0.20349	0.19741	0.19036	0.17866	0.17159	0.29231	0.28841	0.2454	0.254	0.25538	0.22854	0.21664	0.20931	0.31404	0.19192	0.1888	0.1919	0.18961	0.18926	0.17985	0.17638	0.18421	0.18046	0.17467	0.30324	0.25848	0.27814	0.22928	0.24861
Nr3c1 (64g)	0.4771	0.18481	0.19852	0.18056	0.1852	0.19891	0.18044	0.17964	0.32894	0.18623	0.18244	0.28399	0.20045	0.20526	0.22033	0.16767	0.28407	0.20479	0.21809	0.21885	0.20314	0.19951	0.18992	0.18058	0.16784	0.29756	0.29059	0.22057	0.24793	0.25497	0.24585	0.20638	0.18932	0.30286	0.18007	0.18707	0.19995	0.19892	0.19633	0.18453	0.17245	0.19246	0.17932	0.17813	0.29458	0.23	0.28158	0.21308	0.24385
Nr5a1 (78g)	0.31117	0.2109	0.18593	0.17937	0.17913	0.21288	0.18089	0.17458	0.25561	0.2276	0.24718	0.26823	0.24587	0.27441	0.2575	0.19338	0.27553	0.20462	0.21053	0.21242	0.19663	0.20573	0.18007	0.17863	0.16821	0.28053	0.26861	0.23671	0.2396	0.25366	0.22313	0.21371	0.2066	0.30727	0.18895	0.19172	0.1875	0.18661	0.18753	0.18107	0.17629	0.18132	0.1787	0.17575	0.29971	0.23325	0.269	0.21398	0.22823
Nrf1 (502g)	0.3913	0.20454	0.20624	0.19673	0.19626	0.19483	0.19047	0.18003	0.30958	0.25554	0.24203	0.27215	0.25463	0.25465	0.21772	0.18488	0.31014	0.21773	0.21819	0.21515	0.20478	0.20062	0.18931	0.1786	0.17039	0.29679	0.28445	0.26231	0.26849	0.26421	0.24596	0.22797	0.22011	0.33811	0.19708	0.19127	0.19242	0.19276	0.19086	0.1822	0.17877	0.18303	0.1795	0.17584	0.31659	0.26428	0.28595	0.24707	0.26458
Ovol2 (255g)	0.35451	0.21922	0.19191	0.18512	0.18622	0.18846	0.18599	0.17588	0.28788	0.3016	0.27559	0.2607	0.27944	0.22969	0.20314	0.19242	0.31917	0.2197	0.21209	0.20582	0.20035	0.1968	0.18872	0.17793	0.1717	0.29692	0.27385	0.2631	0.25795	0.26841	0.24293	0.22513	0.22531	0.33705	0.20141	0.19037	0.19026	0.18939	0.19006	0.17906	0.17914	0.17933	0.17836	0.17414	0.31055	0.25735	0.28785	0.23708	0.27043
Pbx1 (15g)	0.54227	0.17307	0.17144	0.16886	0.16872	0.17154	0.17323	0.17749	0.34634	0.17671	0.17842	0.31568	0.18314	0.19994	0.17512	0.16745	0.2282	0.18487	0.18849	0.18069	0.18982	0.18312	0.17553	0.17379	0.16745	0.24079	0.22205	0.18447	0.18823	0.20951	0.17529	0.1798	0.17509	0.2287	0.1718	0.20796	0.17318	0.1738	0.18442	0.17889	0.16941	0.17149	0.17442	0.17008	0.22073	0.18414	0.22957	0.17477	0.19548
Pck2 (34g)	0.3678	0.1988	0.18968	0.19141	0.19002	0.18661	0.1854	0.17388	0.29039	0.30906	0.30391	0.25615	0.26015	0.21699	0.20865	0.21589	0.2564	0.21526	0.20949	0.20869	0.20879	0.19778	0.18866	0.17749	0.17893	0.23931	0.23005	0.2959	0.28064	0.22904	0.25767	0.25393	0.29835	0.29193	0.24015	0.20054	0.19393	0.19298	0.17864	0.18161	0.19978	0.18076	0.18141	0.17462	0.24159	0.28979	0.22005	0.29491	0.25094
Pole3 (177g)	0.38469	0.20088	0.19504	0.1914	0.19115	0.1888	0.1878	0.17858	0.29677	0.2977	0.27234	0.26477	0.25077	0.23619	0.20963	0.20036	0.31091	0.22061	0.21261	0.20475	0.20016	0.19877	0.19236	0.17684	0.17594	0.26471	0.25284	0.28384	0.27744	0.24677	0.26321	0.24001	0.24882	0.31074	0.20873	0.1936	0.19454	0.19437	0.18285	0.17897	0.18607	0.17856	0.17957	0.17455	0.29152	0.27831	0.26628	0.26994	0.26945
Pou2f1 (53g)	0.30344	0.2101	0.19601	0.18486	0.18153	0.18	0.18277	0.16996	0.25245	0.21568	0.19352	0.3963	0.22104	0.21034	0.20739	0.16851	0.27131	0.20637	0.22255	0.20043	0.19389	0.21033	0.19345	0.17561	0.16784	0.27446	0.25648	0.22185	0.22289	0.24619	0.25867	0.20903	0.20946	0.29477	0.18768	0.18973	0.19506	0.20071	0.19035	0.17843	0.17581	0.18406	0.17964	0.17504	0.27649	0.2254	0.27023	0.21127	0.23568
Pou3f3 (47g)	0.3494	0.19759	0.23385	0.18413	0.19144	0.19101	0.17853	0.17625	0.28213	0.21651	0.21209	0.23308	0.22398	0.24777	0.20224	0.16987	0.26061	0.19383	0.20892	0.1994	0.19684	0.19926	0.18371	0.18061	0.1684	0.27018	0.27215	0.20661	0.21689	0.24202	0.22624	0.20734	0.19216	0.2798	0.18438	0.18634	0.18599	0.19266	0.18875	0.18546	0.17428	0.20077	0.17687	0.1729	0.26858	0.21615	0.25934	0.19823	0.21706
Ppard (204g)	0.29843	0.22035	0.18744	0.18414	0.18247	0.18157	0.17846	0.1769	0.2596	0.32481	0.31956	0.2436	0.28461	0.24591	0.20139	0.21877	0.30432	0.21794	0.2158	0.20899	0.19945	0.19603	0.1882	0.17683	0.16933	0.30344	0.29212	0.25083	0.24475	0.27165	0.21457	0.21402	0.21148	0.32639	0.18764	0.18611	0.18888	0.18572	0.19362	0.18063	0.17603	0.18152	0.17908	0.17379	0.30563	0.25807	0.28967	0.22763	0.26391
Pparg (345g)	0.28847	0.22498	0.18486	0.17779	0.1811	0.18319	0.177	0.17333	0.23949	0.3618	0.36803	0.21797	0.29366	0.21828	0.19661	0.23934	0.30996	0.21696	0.2142	0.21446	0.19855	0.19578	0.18558	0.17926	0.17071	0.31611	0.29628	0.25362	0.25479	0.27219	0.23101	0.21792	0.22865	0.33355	0.20275	0.1919	0.19034	0.18976	0.1944	0.18001	0.18297	0.1863	0.17805	0.17502	0.31023	0.26018	0.2882	0.23931	0.27062
Pura (15g)	0.23044	0.22844	0.19228	0.18358	0.19565	0.22494	0.18613	0.1727	0.2016	0.19954	0.19725	0.18177	0.20501	0.21542	0.22752	0.16745	0.2354	0.20006	0.20543	0.19891	0.19233	0.19409	0.18433	0.18186	0.16759	0.2453	0.22434	0.20461	0.20875	0.22138	0.22477	0.19734	0.20034	0.24466	0.1841	0.18745	0.18521	0.18858	0.18941	0.17871	0.17336	0.18376	0.17377	0.1748	0.25552	0.20632	0.23837	0.194	0.20926
Rara (23g)	0.23437	0.18834	0.21897	0.25016	0.26328	0.18016	0.21308	0.18431	0.2103	0.19335	0.18571	0.20607	0.19937	0.3473	0.18331	0.16745	0.24377	0.19421	0.20363	0.26119	0.20987	0.19014	0.18175	0.1766	0.16784	0.24845	0.28709	0.19961	0.27856	0.22741	0.19075	0.19409	0.17916	0.26345	0.17501	0.17667	0.18568	0.18054	0.19496	0.20353	0.17277	0.18237	0.17646	0.18628	0.25066	0.21378	0.24477	0.21319	0.2216
Rel (365g)	0.37517	0.19963	0.23026	0.22803	0.23128	0.19276	0.19374	0.17788	0.29624	0.25893	0.25101	0.2629	0.2355	0.23207	0.22131	0.19509	0.30104	0.2163	0.22503	0.23353	0.20525	0.20779	0.18899	0.18206	0.17062	0.31043	0.30481	0.24856	0.27099	0.26969	0.22361	0.21345	0.19419	0.32515	0.18648	0.18921	0.19876	0.18911	0.19771	0.19501	0.17357	0.19442	0.17979	0.18063	0.29718	0.26055	0.28504	0.24622	0.27728
Rela (188g)	0.38126	0.20433	0.20364	0.21121	0.2084	0.19439	0.19568	0.1787	0.30531	0.25812	0.23587	0.26591	0.23472	0.24305	0.22969	0.1878	0.2943	0.21019	0.22533	0.2251	0.21289	0.20498	0.19323	0.17787	0.16838	0.30453	0.30542	0.23951	0.25507	0.26482	0.23695	0.21451	0.20759	0.323	0.19498	0.19202	0.20636	0.19405	0.19773	0.18788	0.17722	0.18849	0.18102	0.18049	0.3049	0.25051	0.28949	0.22958	0.2612
Relb (711g)	0.39855	0.19805	0.21376	0.21061	0.21384	0.19293	0.18961	0.17965	0.30918	0.25675	0.24133	0.27983	0.23641	0.2383	0.22203	0.18844	0.30241	0.21755	0.22759	0.22734	0.20667	0.20693	0.19163	0.18149	0.17098	0.30592	0.29837	0.24906	0.271	0.26645	0.23264	0.21937	0.20269	0.32264	0.19094	0.19085	0.19952	0.19179	0.1958	0.19355	0.17598	0.194	0.18019	0.17948	0.29698	0.26204	0.28631	0.2508	0.27476
Rfx5 (108g)	0.35763	0.21795	0.19979	0.20652	0.20083	0.18936	0.19948	0.1797	0.28848	0.24113	0.21917	0.26275	0.24378	0.25912	0.2084	0.17318	0.29822	0.21107	0.21777	0.22079	0.2042	0.20445	0.1915	0.17824	0.169	0.29837	0.2843	0.24318	0.25232	0.26519	0.23031	0.21996	0.20926	0.32834	0.19401	0.19104	0.19679	0.18946	0.19403	0.18403	0.1752	0.18531	0.18014	0.17627	0.3132	0.2491	0.28205	0.22753	0.25025
Rora (45g)	0.5348	0.18231	0.17414	0.17249	0.17156	0.17569	0.17276	0.17665	0.30418	0.21565	0.22725	0.29894	0.20455	0.20575	0.17751	0.18645	0.27728	0.20475	0.20524	0.21165	0.19771	0.1958	0.19019	0.17945	0.16934	0.28617	0.27364	0.22199	0.2374	0.25791	0.22304	0.21285	0.19552	0.28071	0.18611	0.18956	0.19821	0.19016	0.19439	0.17969	0.17296	0.1862	0.17844	0.17506	0.27407	0.23031	0.26794	0.22323	0.23746
Rorc (21g)	0.32547	0.23437	0.19396	0.18181	0.18179	0.18243	0.21921	0.18303	0.24156	0.19831	0.18685	0.23026	0.20282	0.22321	0.19331	0.16873	0.24603	0.20023	0.20418	0.19253	0.23681	0.19937	0.18923	0.17332	0.16857	0.2631	0.26616	0.20905	0.21004	0.24312	0.20831	0.19759	0.19425	0.26779	0.18733	0.1971	0.2008	0.19178	0.19531	0.1847	0.17308	0.1827	0.18124	0.17521	0.23313	0.20736	0.23857	0.22003	0.25523
Runx1 (58g)	0.3057	0.20444	0.21187	0.20647	0.22368	0.19338	0.18659	0.17361	0.24374	0.30662	0.20617	0.23014	0.23356	0.22834	0.24532	0.17207	0.29305	0.21608	0.20836	0.21314	0.19382	0.19391	0.22656	0.17786	0.17014	0.31753	0.31885	0.24004	0.23889	0.26919	0.21579	0.21033	0.18864	0.32386	0.17813	0.18665	0.24195	0.19102	0.19859	0.1804	0.17143	0.17808	0.18832	0.17426	0.27247	0.24585	0.26402	0.2162	0.27628
Runx2 (91g)	0.30454	0.20947	0.1946	0.19512	0.18968	0.20331	0.18583	0.17492	0.26742	0.30008	0.28194	0.25292	0.25652	0.24567	0.21503	0.20384	0.28368	0.20648	0.21369	0.2182	0.20237	0.21106	0.19384	0.17771	0.16884	0.28664	0.27426	0.23145	0.25355	0.25858	0.22722	0.223	0.20773	0.31462	0.18783	0.1875	0.1987	0.18865	0.18787	0.18542	0.17622	0.18733	0.19502	0.1779	0.29678	0.24054	0.27582	0.22752	0.24007
Runx3 (141g)	0.37347	0.19353	0.22886	0.24054	0.24997	0.19947	0.22277	0.17448	0.29053	0.23567	0.24209	0.25801	0.22389	0.19875	0.23343	0.19393	0.29326	0.21653	0.22025	0.22346	0.21244	0.20085	0.19683	0.178	0.17277	0.31425	0.31216	0.26071	0.26316	0.26565	0.22477	0.21804	0.19198	0.32446	0.18518	0.18868	0.20657	0.1879	0.19809	0.18776	0.17312	0.18382	0.1799	0.17777	0.2834	0.26644	0.27153	0.25418	0.2803
Rxra (240g)	0.36035	0.21921	0.21977	0.18922	0.19753	0.19997	0.18034	0.17761	0.26547	0.28318	0.28428	0.24682	0.26621	0.2486	0.22189	0.20279	0.30533	0.21567	0.21722	0.22644	0.20245	0.20015	0.18943	0.18596	0.16867	0.31226	0.30503	0.23931	0.2535	0.27186	0.22442	0.21091	0.20569	0.33236	0.19023	0.18707	0.19574	0.18911	0.19743	0.18676	0.17536	0.20573	0.17985	0.17781	0.31222	0.25049	0.29589	0.22655	0.26438
Sf1 (143g)	0.35244	0.21303	0.20292	0.19941	0.1941	0.1887	0.19876	0.1776	0.28571	0.30279	0.26871	0.24417	0.25562	0.23269	0.2162	0.19662	0.29881	0.21671	0.21747	0.2092	0.20667	0.20036	0.18931	0.1776	0.17157	0.28045	0.27347	0.26547	0.26491	0.25742	0.2548	0.2356	0.22843	0.31979	0.20453	0.19668	0.19447	0.19383	0.1889	0.18016	0.18076	0.18146	0.18115	0.17522	0.29658	0.26999	0.27327	0.25542	0.26145
Smad5 (12g)	0.23155	0.20498	0.1849	0.17343	0.1835	0.18306	0.1722	0.18473	0.23052	0.19217	0.17976	0.25303	0.19642	0.208	0.18153	0.16745	0.22519	0.19028	0.19936	0.19479	0.18059	0.18779	0.17846	0.17641	0.16745	0.22598	0.22465	0.18953	0.19107	0.21456	0.23401	0.19805	0.1829	0.23165	0.17816	0.18019	0.18394	0.20503	0.18648	0.17905	0.17145	0.18494	0.17828	0.1749	0.22741	0.19986	0.21952	0.18928	0.19707
Smarcc2 (315g)	0.38022	0.21564	0.20479	0.19183	0.19366	0.19068	0.19152	0.18102	0.3007	0.2689	0.24218	0.25949	0.26705	0.24461	0.21098	0.18035	0.30408	0.2157	0.21918	0.21448	0.20447	0.19952	0.18954	0.17858	0.17012	0.30446	0.28757	0.25858	0.26691	0.2661	0.23651	0.22495	0.22189	0.34267	0.19598	0.19042	0.19145	0.18967	0.1912	0.18002	0.17846	0.18232	0.17898	0.17514	0.32049	0.26104	0.2837	0.24779	0.25934
Smc3 (29g)	0.28414	0.212	0.19762	0.19066	0.1807	0.19403	0.19056	0.18472	0.25866	0.22456	0.20337	0.24527	0.22376	0.29981	0.20536	0.17041	0.27482	0.20441	0.21838	0.19938	0.201	0.20127	0.19089	0.17725	0.16908	0.23851	0.23432	0.24544	0.24642	0.23169	0.25868	0.22901	0.23067	0.27903	0.20359	0.19182	0.18972	0.19404	0.18104	0.17849	0.18067	0.17867	0.17843	0.17308	0.27871	0.24748	0.25999	0.23138	0.23966
Sox10 (61g)	0.35512	0.19923	0.2053	0.18817	0.18492	0.20137	0.17856	0.18085	0.28041	0.2265	0.20654	0.23922	0.24073	0.23447	0.24565	0.17179	0.28746	0.21047	0.2083	0.20828	0.19891	0.19437	0.18231	0.18212	0.16907	0.30602	0.29679	0.23386	0.23068	0.26415	0.20909	0.2059	0.19717	0.3029	0.18203	0.18433	0.18632	0.18542	0.19371	0.18084	0.17413	0.19012	0.17789	0.17397	0.29334	0.24079	0.28034	0.21791	0.25537
Sox11 (15g)	0.2482	0.21168	0.18117	0.17402	0.17612	0.1718	0.17369	0.17698	0.21493	0.29709	0.18511	0.22894	0.20404	0.21999	0.17735	0.16921	0.21008	0.18302	0.1915	0.18834	0.19233	0.19293	0.18782	0.1718	0.16874	0.21813	0.21865	0.18729	0.19726	0.21024	0.22817	0.22025	0.19464	0.2392	0.181	0.18888	0.18797	0.18695	0.18133	0.17264	0.17096	0.17973	0.17989	0.17346	0.23009	0.18913	0.21661	0.197	0.18585
Sox17 (17g)	0.27096	0.17981	0.19304	0.17545	0.17594	0.24712	0.17256	0.18491	0.23187	0.26116	0.2671	0.24959	0.21067	0.31603	0.27914	0.21571	0.22682	0.19241	0.19856	0.19699	0.18769	0.18575	0.17354	0.17777	0.16962	0.25544	0.22764	0.20673	0.21232	0.21628	0.1901	0.19024	0.18362	0.23812	0.17329	0.17801	0.18003	0.18125	0.19345	0.18195	0.16996	0.18817	0.1737	0.17997	0.23283	0.20567	0.23218	0.19424	0.20319
Sox4 (157g)	0.46376	0.18904	0.19216	0.17639	0.18058	0.18719	0.17676	0.17952	0.34001	0.22874	0.20561	0.3014	0.20878	0.23788	0.21176	0.17524	0.29349	0.2064	0.21831	0.20707	0.20326	0.20401	0.19342	0.18077	0.16826	0.30043	0.29025	0.22273	0.23377	0.26564	0.24699	0.22099	0.20133	0.31741	0.18679	0.19606	0.20231	0.20137	0.19339	0.18496	0.1747	0.19586	0.18062	0.17582	0.30303	0.2309	0.28559	0.21535	0.24575
Sox5 (16g)	0.18953	0.173	0.16745	0.16745	0.16745	0.16745	0.16745	0.16745	0.20451	0.16967	0.17268	0.19474	0.19838	0.17932	0.17338	0.16745	0.2072	0.18934	0.18467	0.17378	0.18456	0.17339	0.17872	0.17009	0.16745	0.21592	0.2066	0.18761	0.1806	0.21093	0.18115	0.17603	0.17399	0.22421	0.17291	0.16964	0.17337	0.17294	0.17808	0.1699	0.17	0.17042	0.17085	0.1684	0.2204	0.18747	0.21456	0.17184	0.18257
Sox9 (92g)	0.46202	0.18861	0.18532	0.18071	0.18144	0.18693	0.17377	0.17851	0.30854	0.27225	0.23276	0.28319	0.21317	0.23612	0.21336	0.18622	0.29266	0.21084	0.20705	0.21382	0.19787	0.19781	0.20102	0.1803	0.16829	0.31255	0.32108	0.21893	0.22991	0.26392	0.21374	0.20362	0.1887	0.2966	0.18172	0.19033	0.21839	0.1861	0.20097	0.18584	0.17267	0.19322	0.17991	0.17602	0.27946	0.23285	0.28432	0.21082	0.25627
Sp1 (57g)	0.37084	0.20483	0.19654	0.18415	0.19297	0.20666	0.1832	0.17911	0.26985	0.20487	0.1848	0.24138	0.22164	0.23091	0.24517	0.16762	0.27848	0.20755	0.20875	0.20423	0.20155	0.20171	0.18836	0.17726	0.16832	0.27324	0.26347	0.23236	0.23285	0.2513	0.22409	0.20704	0.19747	0.298	0.18294	0.18405	0.19405	0.19254	0.19043	0.17996	0.17325	0.18171	0.17949	0.17453	0.28721	0.23046	0.27361	0.21133	0.23547
Spib (241g)	0.37996	0.1974	0.2121	0.22168	0.22227	0.19499	0.20034	0.17525	0.29049	0.27419	0.2697	0.2589	0.24903	0.21628	0.22054	0.19797	0.29604	0.21579	0.23218	0.22236	0.21149	0.20629	0.19066	0.17823	0.17231	0.30532	0.28896	0.24824	0.26751	0.2642	0.25409	0.21769	0.20975	0.31797	0.19384	0.18828	0.19767	0.20102	0.19358	0.18939	0.17848	0.18259	0.17937	0.17793	0.29385	0.26323	0.27244	0.26187	0.27916
Spic (272g)	0.3564	0.19641	0.24965	0.22054	0.2376	0.1931	0.19047	0.17742	0.284	0.28181	0.26565	0.24747	0.24526	0.2215	0.21507	0.19716	0.30392	0.21763	0.21841	0.23172	0.20103	0.20133	0.19018	0.18527	0.17115	0.31901	0.30873	0.24707	0.26239	0.27119	0.21946	0.21231	0.19856	0.31518	0.18668	0.18595	0.19606	0.18801	0.1991	0.19355	0.17544	0.20501	0.17885	0.17908	0.29775	0.26311	0.28599	0.24489	0.28457
Srebf1 (47g)	0.3374	0.21535	0.19499	0.18303	0.18849	0.18026	0.17912	0.1759	0.26855	0.32726	0.31727	0.23952	0.25584	0.21709	0.19441	0.22337	0.2934	0.21401	0.21071	0.20938	0.2015	0.19511	0.18671	0.18439	0.17027	0.2941	0.29211	0.23798	0.24909	0.25848	0.22269	0.21184	0.21463	0.30594	0.19325	0.18736	0.19067	0.18624	0.19338	0.18177	0.1778	0.19293	0.17719	0.17542	0.29042	0.24993	0.27158	0.23434	0.26589
Srebf2 (70g)	0.35314	0.21225	0.20146	0.19556	0.19835	0.1875	0.18479	0.18069	0.29211	0.26367	0.22372	0.25906	0.24604	0.23135	0.21524	0.17661	0.30082	0.21563	0.21039	0.20813	0.20297	0.1949	0.18671	0.17874	0.16966	0.29083	0.28117	0.24568	0.25498	0.25857	0.23381	0.21462	0.20802	0.30861	0.19063	0.18822	0.19081	0.19073	0.19105	0.18191	0.17687	0.18197	0.17664	0.17555	0.29313	0.25483	0.28588	0.23251	0.26465
Srf (257g)	0.38377	0.19993	0.19209	0.18732	0.18611	0.18915	0.18373	0.18872	0.29239	0.25848	0.23121	0.27538	0.23447	0.33647	0.20099	0.18239	0.30709	0.21528	0.2164	0.21687	0.20565	0.19788	0.19121	0.17757	0.17123	0.30499	0.28876	0.26041	0.27033	0.26718	0.2307	0.22756	0.20158	0.33753	0.18816	0.18953	0.19766	0.18932	0.19202	0.18128	0.17453	0.18217	0.18044	0.1753	0.30353	0.25848	0.28026	0.25911	0.26655
Stat1 (679g)	0.40238	0.196	0.22493	0.21586	0.22681	0.1956	0.20122	0.17699	0.3047	0.25434	0.24387	0.2692	0.23158	0.22061	0.2211	0.18877	0.29712	0.21673	0.22383	0.22971	0.21072	0.20294	0.1907	0.181	0.17178	0.31151	0.30525	0.25224	0.27027	0.26687	0.23193	0.21726	0.19854	0.32541	0.18835	0.18931	0.19824	0.19133	0.19677	0.18863	0.17507	0.1911	0.17896	0.1787	0.29635	0.26369	0.27886	0.25342	0.28063
Stat2 (441g)	0.46247	0.19173	0.20971	0.20077	0.20907	0.19862	0.18916	0.17885	0.31331	0.22338	0.21416	0.2868	0.21929	0.22317	0.21607	0.17816	0.29522	0.21385	0.22713	0.2345	0.20779	0.20775	0.19086	0.18095	0.17059	0.3041	0.30103	0.24514	0.27309	0.26327	0.22969	0.2225	0.20614	0.32359	0.19339	0.19286	0.19586	0.1919	0.19526	0.1914	0.17668	0.19202	0.17878	0.17909	0.30489	0.25997	0.28277	0.25323	0.26755
Stat5a (20g)	0.24023	0.19066	0.19325	0.21473	0.22419	0.18839	0.21231	0.17006	0.22577	0.19611	0.17907	0.19227	0.22522	0.2037	0.2099	0.16745	0.23863	0.1848	0.22484	0.19077	0.20433	0.20011	0.1922	0.17652	0.16873	0.22982	0.25313	0.20406	0.20734	0.22476	0.24892	0.20851	0.18732	0.25304	0.18266	0.1924	0.21314	0.19801	0.18533	0.18714	0.17382	0.18407	0.18212	0.17722	0.25179	0.21148	0.23417	0.20162	0.20286
Stat5b (21g)	0.28688	0.1918	0.20319	0.18586	0.20119	0.2488	0.18728	0.17568	0.25133	0.21998	0.20237	0.22924	0.21305	0.20362	0.27815	0.17382	0.26033	0.20012	0.20627	0.20619	0.19477	0.1895	0.1909	0.17585	0.17071	0.27804	0.27741	0.22148	0.23765	0.24036	0.20653	0.20837	0.19808	0.26915	0.18743	0.18781	0.19805	0.1832	0.19289	0.1778	0.17706	0.17959	0.17837	0.17641	0.26626	0.24053	0.25269	0.22333	0.23568
Stat6 (13g)	0.24268	0.19353	0.20444	0.19527	0.19166	0.17323	0.19507	0.1781	0.21792	0.20411	0.18091	0.21143	0.21222	0.19981	0.18316	0.16745	0.24092	0.19316	0.20672	0.21211	0.19935	0.18939	0.18658	0.17639	0.16822	0.2341	0.23589	0.20816	0.21518	0.22138	0.211	0.1967	0.18937	0.24683	0.18141	0.1822	0.17988	0.1854	0.1868	0.18281	0.17239	0.18268	0.17787	0.17813	0.24375	0.21227	0.24011	0.19672	0.20963
Taf7 (18g)	0.21034	0.17652	0.17774	0.17321	0.17582	0.21262	0.17127	0.20809	0.20157	0.18474	0.18178	0.18885	0.19123	0.40199	0.19161	0.16841	0.21589	0.18695	0.19172	0.19256	0.18442	0.19127	0.17383	0.17143	0.16745	0.22475	0.2312	0.18644	0.19675	0.22017	0.1963	0.17653	0.20047	0.23092	0.17964	0.1824	0.17931	0.18128	0.17888	0.18263	0.17706	0.16959	0.16945	0.17623	0.23074	0.19322	0.22014	0.18658	0.18618
Tal1 (166g)	0.34866	0.20442	0.19939	0.1914	0.19192	0.24071	0.18759	0.17812	0.28408	0.25122	0.23766	0.24503	0.25216	0.23718	0.27285	0.1838	0.2933	0.21162	0.21126	0.2049	0.1986	0.19287	0.20078	0.17764	0.16955	0.28497	0.27324	0.24879	0.24546	0.2521	0.22918	0.22422	0.31838	0.33646	0.2278	0.19556	0.20268	0.18855	0.18757	0.17811	0.20518	0.18185	0.19065	0.17348	0.31854	0.25046	0.27345	0.22899	0.24947
Tcf3 (171g)	0.37171	0.20898	0.20744	0.19825	0.20103	0.19364	0.20075	0.17919	0.29359	0.25829	0.22875	0.25862	0.25722	0.24129	0.21614	0.17445	0.31281	0.22108	0.21968	0.20773	0.20174	0.19842	0.19216	0.17828	0.17169	0.27491	0.26321	0.26403	0.26051	0.2543	0.28266	0.22539	0.2309	0.32386	0.20075	0.19053	0.19353	0.20605	0.18604	0.17986	0.18204	0.1805	0.17844	0.1745	0.30595	0.26251	0.28058	0.24439	0.27264
Tcf4 (12g)	0.58878	0.1724	0.1791	0.17029	0.1693	0.18573	0.17212	0.17786	0.32507	0.17497	0.17694	0.29841	0.17941	0.18577	0.18076	0.16762	0.21186	0.18713	0.20655	0.19544	0.18483	0.24333	0.18359	0.17872	0.16745	0.20986	0.22454	0.18587	0.19542	0.20251	0.20544	0.19242	0.17753	0.23029	0.17991	0.1828	0.17498	0.19378	0.18396	0.18277	0.17457	0.21085	0.17728	0.17717	0.22118	0.18852	0.21532	0.1851	0.18557
Tcf7 (59g)	0.30898	0.23923	0.22221	0.20263	0.19435	0.18925	0.21834	0.17739	0.27191	0.25	0.21676	0.22962	0.24179	0.21949	0.19709	0.17556	0.2853	0.21208	0.21826	0.20428	0.21479	0.19839	0.19139	0.17889	0.17031	0.313	0.30703	0.24423	0.23907	0.26147	0.24215	0.21587	0.2075	0.30987	0.20052	0.19351	0.19572	0.19603	0.19917	0.181	0.18016	0.18044	0.17955	0.17541	0.28187	0.24968	0.27107	0.24333	0.27325
Tead1 (57g)	0.38666	0.18557	0.1768	0.17182	0.17628	0.1969	0.1755	0.18569	0.29408	0.2319	0.23901	0.28183	0.21658	0.31184	0.2202	0.19825	0.24969	0.19517	0.2114	0.20796	0.19973	0.19903	0.17938	0.17743	0.16745	0.26064	0.26097	0.21919	0.2114	0.25039	0.20706	0.20386	0.18763	0.28832	0.18233	0.18451	0.18394	0.18397	0.18973	0.17714	0.17007	0.18198	0.17802	0.17814	0.2793	0.21455	0.25524	0.19613	0.20764
Tead2 (155g)	0.42212	0.19269	0.18018	0.17832	0.17886	0.18938	0.18025	0.18034	0.34225	0.25325	0.2244	0.30002	0.22006	0.25427	0.20611	0.18236	0.30131	0.21613	0.21681	0.20654	0.20373	0.20334	0.18941	0.17704	0.1719	0.31119	0.29104	0.24706	0.24227	0.26623	0.24568	0.22568	0.21724	0.32676	0.19468	0.19421	0.1919	0.19067	0.19367	0.17882	0.17915	0.17983	0.17817	0.1743	0.30107	0.24853	0.27874	0.23523	0.27427
Tef (64g)	0.44527	0.19457	0.19853	0.18018	0.1803	0.1835	0.17317	0.17766	0.28197	0.20902	0.19217	0.27077	0.21267	0.25464	0.19256	0.17007	0.27422	0.20404	0.20402	0.21173	0.19729	0.19386	0.18537	0.18174	0.16843	0.27863	0.27705	0.22186	0.22794	0.25681	0.2035	0.20933	0.20261	0.2949	0.18757	0.19069	0.18998	0.18443	0.19086	0.18067	0.17766	0.20073	0.17726	0.17452	0.28562	0.23135	0.26738	0.20639	0.22584
Tfdp1 (1396g)	0.37907	0.20656	0.1987	0.19599	0.19474	0.19059	0.19328	0.17917	0.30479	0.28381	0.26445	0.2718	0.25921	0.24245	0.20976	0.19431	0.32284	0.2255	0.21298	0.20598	0.20201	0.19697	0.18897	0.17754	0.17349	0.28828	0.26759	0.27848	0.26864	0.26155	0.24814	0.23059	0.23576	0.32795	0.20421	0.19133	0.19124	0.19162	0.18736	0.17887	0.1832	0.17869	0.17896	0.17432	0.29721	0.27093	0.27896	0.2572	0.2815
Tff3 (77g)	0.22817	0.22496	0.17981	0.18434	0.18785	0.18177	0.18819	0.17088	0.22994	0.33905	0.3809	0.23047	0.30248	0.19199	0.18855	0.24392	0.28551	0.20672	0.21318	0.20893	0.21457	0.19699	0.18509	0.17772	0.16968	0.30118	0.30358	0.23833	0.24231	0.25661	0.21873	0.20992	0.19445	0.31942	0.18747	0.18538	0.18896	0.18806	0.19406	0.18178	0.17392	0.17951	0.17771	0.17541	0.30305	0.24305	0.26918	0.22687	0.24323
Thap1 (212g)	0.36773	0.2049	0.20416	0.2015	0.20503	0.18871	0.1911	0.18552	0.30946	0.26508	0.20549	0.27948	0.23057	0.28857	0.21253	0.17361	0.30346	0.21149	0.21844	0.21889	0.20611	0.19932	0.18942	0.17919	0.16926	0.30291	0.31022	0.24439	0.25223	0.26516	0.22928	0.21849	0.20688	0.33385	0.19028	0.19048	0.1927	0.18886	0.19424	0.18549	0.17622	0.1877	0.18145	0.17725	0.31692	0.25371	0.29254	0.22802	0.25892
Thra (14g)	0.28503	0.17718	0.1728	0.16745	0.17297	0.17105	0.17703	0.17586	0.2322	0.17476	0.17369	0.20727	0.19486	0.22268	0.18451	0.16745	0.21718	0.18167	0.18473	0.17998	0.18558	0.18152	0.17481	0.17315	0.16745	0.22723	0.21408	0.18583	0.18477	0.21986	0.19203	0.18287	0.18458	0.22659	0.17682	0.18368	0.17977	0.17702	0.18224	0.17082	0.17205	0.18108	0.17913	0.16961	0.22621	0.18947	0.21947	0.17872	0.18148
Trp53 (17g)	0.30613	0.20038	0.19145	0.19098	0.18698	0.18363	0.1882	0.17607	0.26525	0.29097	0.30428	0.25058	0.26493	0.22224	0.20103	0.21704	0.2738	0.21693	0.20794	0.20439	0.19738	0.19306	0.18656	0.17555	0.17834	0.24578	0.23586	0.29932	0.27115	0.23441	0.25196	0.24991	0.24934	0.3106	0.22496	0.19478	0.1887	0.19148	0.1792	0.1783	0.18772	0.17717	0.17982	0.17262	0.28177	0.28147	0.23469	0.27187	0.24329
Trps1 (39g)	0.33587	0.19295	0.1919	0.19462	0.19539	0.18256	0.18322	0.18552	0.29864	0.24627	0.19988	0.28819	0.21291	0.3006	0.19317	0.17507	0.24798	0.19697	0.20329	0.24993	0.19556	0.19237	0.19941	0.17718	0.16758	0.25405	0.2886	0.20769	0.27007	0.23281	0.20338	0.20355	0.19216	0.27721	0.18411	0.19421	0.23599	0.18194	0.19472	0.1939	0.17391	0.18551	0.17837	0.18172	0.26756	0.21621	0.25019	0.21639	0.2167
Twist2 (17g)	0.58119	0.16914	0.17014	0.16835	0.16939	0.17168	0.17178	0.17739	0.33101	0.17523	0.18072	0.30794	0.18211	0.20267	0.17647	0.16812	0.21924	0.19152	0.19736	0.18487	0.19287	0.18415	0.17506	0.17194	0.16745	0.22901	0.22838	0.19965	0.19196	0.21915	0.20599	0.1865	0.17798	0.23934	0.17197	0.17794	0.17798	0.18317	0.18254	0.16809	0.1706	0.17292	0.17346	0.17205	0.23774	0.20441	0.22756	0.18856	0.19235
Usf2 (197g)	0.4031	0.20484	0.21697	0.19339	0.20172	0.18795	0.18798	0.1792	0.30209	0.25731	0.23674	0.27218	0.2448	0.24521	0.2062	0.18353	0.30785	0.21933	0.21557	0.21643	0.20192	0.20068	0.18938	0.18111	0.17033	0.30163	0.2889	0.25426	0.26768	0.2628	0.23836	0.22427	0.21826	0.32962	0.1933	0.18882	0.19182	0.19112	0.1921	0.18321	0.17854	0.18931	0.17875	0.17642	0.30549	0.26099	0.28586	0.25053	0.27064
Vdr (129g)	0.43165	0.19707	0.18832	0.18556	0.18788	0.182	0.18712	0.17233	0.31446	0.25175	0.23524	0.31766	0.23573	0.20409	0.18894	0.18265	0.28551	0.21136	0.21307	0.2146	0.21452	0.20317	0.18381	0.17784	0.17197	0.29895	0.27867	0.25785	0.27007	0.25455	0.22196	0.22776	0.21195	0.32305	0.19402	0.18753	0.18642	0.1873	0.18931	0.1829	0.17769	0.1806	0.17829	0.17601	0.29942	0.26216	0.26383	0.26646	0.24407
Xbp1 (506g)	0.42231	0.1984	0.19134	0.1898	0.19208	0.18372	0.18229	0.17666	0.30752	0.28405	0.26498	0.27559	0.24404	0.22451	0.20097	0.19702	0.30514	0.22147	0.21693	0.21775	0.20078	0.19933	0.19125	0.17818	0.17411	0.29981	0.2906	0.28906	0.26898	0.2651	0.2265	0.2239	0.20795	0.32452	0.18981	0.18576	0.1952	0.18749	0.18988	0.18095	0.17649	0.18196	0.18138	0.1753	0.29683	0.28817	0.26878	0.26266	0.27172
Ybx1 (125g)	0.39604	0.20019	0.19089	0.1887	0.18821	0.18568	0.18544	0.17534	0.29684	0.29824	0.28183	0.27216	0.2484	0.22122	0.2037	0.2066	0.30307	0.223	0.21052	0.20506	0.19921	0.19769	0.19262	0.17755	0.17816	0.26124	0.24924	0.30575	0.27794	0.2431	0.25806	0.24229	0.24569	0.30787	0.21009	0.19285	0.19465	0.19178	0.18241	0.17881	0.18529	0.17956	0.18151	0.17395	0.28643	0.29069	0.25608	0.27737	0.26563
Yy1 (369g)	0.37667	0.21602	0.2149	0.19621	0.19866	0.19317	0.19084	0.17889	0.29853	0.26645	0.24414	0.26644	0.25652	0.25073	0.21138	0.18543	0.31334	0.21762	0.21546	0.21431	0.20408	0.19851	0.19033	0.17842	0.17045	0.30234	0.28717	0.25879	0.26127	0.26881	0.23651	0.22618	0.22343	0.33424	0.20361	0.19268	0.19286	0.19008	0.19203	0.18208	0.18038	0.18507	0.18055	0.17553	0.30708	0.26361	0.28596	0.24229	0.26982
Zbtb11 (14g)	0.23043	0.19242	0.24689	0.2016	0.18584	0.18373	0.20392	0.16984	0.21278	0.19214	0.17719	0.19079	0.20358	0.19599	0.20612	0.16745	0.24525	0.19776	0.20023	0.19993	0.18793	0.18106	0.18044	0.17518	0.16843	0.27311	0.26209	0.2007	0.2026	0.23802	0.1931	0.19689	0.18696	0.25503	0.17845	0.1937	0.18158	0.17828	0.18858	0.17918	0.17133	0.17832	0.17701	0.17469	0.24658	0.20802	0.24329	0.18859	0.22413
Zbtb24 (11g)	0.27492	0.19749	0.18783	0.17647	0.1741	0.18842	0.18207	0.17777	0.25643	0.18458	0.18095	0.18805	0.20286	0.19684	0.2183	0.16745	0.21063	0.18828	0.22225	0.18817	0.19791	0.19739	0.17793	0.17288	0.16745	0.21454	0.21429	0.19833	0.20636	0.20979	0.22335	0.19386	0.1836	0.22463	0.17421	0.18281	0.18517	0.18737	0.18206	0.17485	0.17102	0.17401	0.17727	0.1745	0.2219	0.19452	0.21745	0.19671	0.19924
Zfp143 (142g)	0.41242	0.21237	0.20285	0.18858	0.18621	0.18718	0.18663	0.18117	0.31427	0.23275	0.20429	0.26854	0.23924	0.2532	0.19721	0.16873	0.3038	0.2156	0.21746	0.21188	0.20092	0.19717	0.19092	0.17975	0.16872	0.29979	0.285	0.24875	0.24943	0.26327	0.23351	0.221	0.2185	0.33405	0.19992	0.18947	0.19279	0.18955	0.19291	0.18154	0.18016	0.18682	0.18009	0.17531	0.31017	0.25384	0.28581	0.22729	0.25419
Zfp157 (19g)	0.24538	0.21306	0.1822	0.17644	0.17581	0.18541	0.17206	0.18176	0.23194	0.21813	0.19171	0.27854	0.21673	0.32139	0.19408	0.16954	0.24002	0.19699	0.20127	0.20528	0.19474	0.19811	0.18389	0.17213	0.16766	0.24815	0.2499	0.20442	0.21703	0.23174	0.21003	0.20311	0.193	0.25565	0.17877	0.18809	0.18793	0.18234	0.18574	0.17993	0.17108	0.17539	0.17733	0.17503	0.25028	0.2128	0.24176	0.20129	0.21391
Zfp329 (19g)	0.53596	0.17323	0.16896	0.16956	0.17147	0.19951	0.17105	0.17677	0.35886	0.17461	0.1759	0.20558	0.1848	0.27452	0.19841	0.16799	0.2183	0.18256	0.18703	0.18646	0.18622	0.17896	0.17543	0.17221	0.16745	0.22798	0.21972	0.183	0.18564	0.22498	0.19032	0.18525	0.17455	0.23532	0.17277	0.17329	0.1748	0.1766	0.18735	0.18162	0.17051	0.18083	0.17253	0.17139	0.23612	0.18316	0.23365	0.18002	0.18025
Zfp362 (13g)	0.22365	0.22329	0.18616	0.18099	0.17299	0.17142	0.1791	0.17263	0.2054	0.22309	0.23751	0.19134	0.21932	0.18885	0.1892	0.19098	0.22519	0.18441	0.19941	0.18911	0.18886	0.2086	0.18245	0.17596	0.16796	0.22367	0.22036	0.19761	0.19873	0.20919	0.20127	0.20366	0.18701	0.23553	0.1782	0.18583	0.18163	0.18026	0.18202	0.1747	0.17166	0.18026	0.17653	0.17334	0.22962	0.20751	0.22412	0.19607	0.20424
Zfp513 (375g)	0.42929	0.20167	0.21085	0.18583	0.18812	0.20015	0.18301	0.18108	0.31099	0.22687	0.20121	0.29862	0.22967	0.26989	0.21515	0.17032	0.31295	0.21302	0.22088	0.21397	0.20369	0.20163	0.19039	0.18115	0.16875	0.30356	0.29252	0.24587	0.25377	0.26953	0.24108	0.22048	0.21326	0.33997	0.19173	0.19213	0.19347	0.19466	0.19387	0.18313	0.17657	0.19321	0.1805	0.17667	0.31938	0.25242	0.2966	0.22764	0.25901
Zfp580 (145g)	0.41975	0.20152	0.18586	0.18301	0.18181	0.19809	0.17779	0.18327	0.31799	0.23598	0.19872	0.28635	0.21882	0.28913	0.21693	0.16998	0.29597	0.20835	0.21766	0.20819	0.20613	0.20374	0.18963	0.1788	0.16961	0.28443	0.27372	0.23906	0.24843	0.25279	0.25966	0.23044	0.21475	0.32378	0.19354	0.19538	0.19245	0.19846	0.18782	0.18476	0.17627	0.18814	0.1788	0.17601	0.31361	0.24233	0.28259	0.22775	0.23764
Zfp664 (11g)	0.22281	0.2023	0.17129	0.18931	0.18222	0.20928	0.18088	0.17737	0.2141	0.20013	0.18313	0.19445	0.21456	0.18447	0.18107	0.16745	0.23208	0.19769	0.18794	0.18969	0.18473	0.18084	0.17614	0.17147	0.16845	0.22476	0.21616	0.19752	0.20389	0.22263	0.20119	0.19526	0.18308	0.23015	0.17624	0.17646	0.17714	0.18222	0.1853	0.18036	0.17073	0.17815	0.17571	0.17427	0.22766	0.19859	0.22979	0.18938	0.20545
Zfp68 (14g)	0.25234	0.18088	0.18202	0.18363	0.18369	0.19128	0.17148	0.16745	0.24133	0.18744	0.174	0.20191	0.19199	0.20039	0.21974	0.16745	0.22554	0.18715	0.19926	0.18492	0.19722	0.18784	0.18182	0.17599	0.16745	0.2257	0.23019	0.19345	0.20359	0.21853	0.20274	0.19674	0.18979	0.23991	0.18064	0.18413	0.18209	0.18027	0.18098	0.17863	0.17137	0.18132	0.173	0.17866	0.24376	0.20089	0.22029	0.19341	0.19531
Zfp87 (15g)	0.25945	0.19643	0.20371	0.17959	0.19172	0.19096	0.17944	0.1826	0.20915	0.19577	0.18816	0.21989	0.19986	0.24087	0.19689	0.16745	0.26167	0.20736	0.20052	0.19675	0.18725	0.18644	0.19373	0.17525	0.16789	0.24562	0.25806	0.20981	0.21298	0.22855	0.20698	0.20207	0.18538	0.25222	0.18255	0.189	0.19974	0.18075	0.1887	0.17523	0.17142	0.17704	0.17772	0.17349	0.25103	0.21443	0.24641	0.19571	0.2298
Zscan12 (101g)	0.31837	0.20532	0.20299	0.19227	0.18664	0.1956	0.18111	0.18591	0.26721	0.22417	0.2058	0.24347	0.26279	0.23244	0.19995	0.16983	0.29838	0.21157	0.21222	0.19869	0.20159	0.19658	0.183	0.17665	0.16884	0.28013	0.27326	0.23907	0.23306	0.2519	0.2273	0.21504	0.21814	0.31346	0.19306	0.18885	0.18726	0.18748	0.19005	0.17757	0.17742	0.18038	0.17905	0.1747	0.29708	0.2373	0.28207	0.21909	0.24681
[truncated: 769 more columns]
