# Supplementary material for: Revealing the Critical Regulators of Cell Identity in the Mouse Cell Atlas
Source: Cell Rep. Author manuscript; Available in PMC 2018 Dec 5. (PMC6281296; doi:10.1016/j.celrep.2018.10.045)
Supplement: 5 [file NIHMS1512149-supplement-5.xlsx]

## Sheet: Lmo2-Erythroblast
Dataset	Coexpression of query	Coexpression.PValue	Description
GSE40531.GPL1261.pcl	0.027897	1.59E-10	Gene expression profiling of CA10 and NHD13 murine AML
GSE35038.GPL8321.pcl	0.015872	1.36E-07	DNA Damage Response and Inflammatory Signaling Limit the MLL-ENL-induced Leukemogenesis in vivo
GSE3234.GPL339.pcl	0.014458	3.98E-07	Bone marrow and hematopoietic stem cells
GSE20391.GPL1261.pcl	0.012167	8.48E-07	Comprehensive expression profiling across primary fetal liver terminal erythroid differentiation
GSE12581.GPL1261.pcl	0.011311	6.14E-07	Gene expression profiles of the lymphoid and non-lymphoid leukemias induced by the Graffi murine leukemia retrovirus
GSE27787.GPL1261.pcl	0.009721	1.58E-06	Hematopoietic cells and stem cells
GSE39883.GPL6246.pcl	0.009281	1.10E-05	Expression data from AML1-ETO (AE)-expressing murine bone marrow (BM) cells treated with retinoids
GSE29094.GPL6246.pcl	0.008696	2.24E-05	Calcineurin/NFAT signaling inhibits myeloid hematopoiesis in mice.
GSE14980.GPL1261.pcl	0.008686	1.01E-05	Consequences of GATA1 expression in Gata1- G1ME Murine Megakaryocyte/Erythrocyte Progenitor Cell Line
GSE36427.GPL8321.pcl	0.008601	1.69E-05	KLF1, KLF2 and c-myc control a regulatory network essential for embryonic erythropoiesis
GSE3725.GPL339.pcl	0.008503	3.01E-05	MLL-AF9 transforms committed progenitors to leukemia stem cells by activation of a stem cell program
GSE6506.GPL1261.pcl	0.007837	4.91E-05	Hematopoietic Fingerprints: an expression database of stem cells and their progeny
GSE14833.GPL1261.pcl	0.00776	3.09E-05	Expression data from different stages of hematopoietic cells development
GSE27786.GPL1261.pcl	0.007553	3.10E-05	Gene expression profile of mouse hematopoietic cells
GSE3722.GPL339.pcl	0.007506	1.53E-04	MLL-AF9 transforms committed progenitors to leukemia stem cells by activation of a stem cell program (expt 2)
GSE18483.GPL8321.pcl	0.007491	1.16E-04	Leukemias of different origins
GSE20377.GPL8321.pcl	0.006567	3.09E-04	Activation or maintenance of a leukemia stem cell self-renewal pathway in downstream myeloid cells
GSE34185.GPL6246.pcl	0.006409	2.51E-04	Affymetrix gene arrays of leukemic BM samples from 24 mice including 9 primary
GSE34186.GPL6246.pcl	0.006398	2.54E-04	miR-196b targets both oncogenic and tumor suppressor genes in MLL-associated leukemia
GSE50896_Boiers_RPKM_CellStemCell	0.006113	1.27E-03	Lympho-myeloid contribution of an immune-restricted progenitor emerging prior to definitive hematopoietic stem cells
GSE15330.GPL1261.pcl	0.005505	2.55E-04	Gene expression data from mouse hematopoietic cells, Ikaros wt and null mutant
GSE20244.GPL1261.pcl	0.00545	3.72E-04	A comprehensive methylome map of lineage commitment from hematopoietic progenitors
GSE10627.GPL1261.pcl	0.004379	6.39E-04	Mll-AF9 induced changes in gene expression in various hematopoietic cells
GSE24797.GPL8321.pcl	0.004246	4.72E-03	Common and overlapping oncogenic pathways contribute to the evolution of acute myeloid leukemias
GSE34583.GPL6246.pcl	0.004237	1.75E-03	Dual actions of Meis1 inhibit erythroid progenitor development and sustain general hematopoietic cell proliferation
GSE8407.GPL1261.pcl	0.004186	1.15E-03	Elucidation of the phenotypic, functional and molecular topography of a myeloerythroid progenitor cell hierarchy
GSE15840.GPL8321.pcl	0.00412	6.19E-03	Expression data for conditional Dnmt1knockout hematopoietic stem and progenitor cells
GSE43356.GPL6246.pcl	0.003969	3.60E-03	Expression data from G1E erythroid cells expressing GATA1 mutants
GSE37907.GPL1261.pcl	0.003917	1.84E-03	Expression data from murine hematopoietic cells expressing BCR-ABL alone, NUP98-HOXA9 alone, BCR-ABL and NUP98-HOXA9, or null for both oncogenes
GSE42234.GPL1261.pcl	0.00371	2.60E-03	C/EBPa controls acquisition and maintenance of adult hematopoietic stem cell quiescence
GSE6623.GPL1261.pcl	0.003479	3.71E-03	FoxO are critical mediators of hematopoietic stem cell resistance to physiologic oxidative stress
GSE23800.GPL1261.pcl	0.003329	5.76E-03	Analysis of differential gene expression in Cebpa-positive and Cebpa-negative hematopoietic stem cells using a Cebpa-Cre EYFP reporter mouse model
GSE30318.GPL1261.pcl	0.003278	5.07E-03	Expression data from murine Fancc-deficient hematopoietic stem and progenitor cells
GSE17765.GPL1261.pcl	0.003249	6.24E-03	DNA hypomethylation leads to derepression of myeloerythroid genes in hematopoietic stem cells (HSC)
GSE13690.GPL1261.pcl	0.003203	4.76E-03	Gene expression profiling of murine MLL leukemias (whole BM)
GSE20684.GPL1261.pcl	0.003177	5.81E-03	The gene encoding the hematopoietic stem cell regulator CCN3 (NOV) is under direct cytokine control through the transcription factors STAT5a/b.
GSE40939.GPL1261.pcl	0.002877	8.63E-03	Leukemogenesis by CDX2 involves KLF4 repression and deregulated PPARgamma signaling.
GSE33518.GPL1261.pcl	0.002869	9.77E-03	Identification and characterization of Hoxa9 binding sites in hematopoietic cells

## Sheet: Ebf1-B cell
Dataset	Coexpression of query	Coexpression.PValue	Description
GSE50896_Boiers_RPKM_CellStemCell	0.020343	8.12e-09	Lympho-myeloid contribution of an immune-restricted progenitor emerging prior to definitive hematopoietic stem cells
GSE15840.GPL8321.pcl	0.020232	3.68e-08	Expression data for conditional Dnmt1knockout hematopoietic stem and progenitor cells
GSE3234.GPL339.pcl	0.014342	8.83e-07	Bone marrow and hematopoietic stem cells
GSE12581.GPL1261.pcl	0.012028	4.21e-07	Gene expression profiles of the lymphoid and non-lymphoid leukemias induced by the Graffi murine leukemia retrovirus
GSE39554.GPL1261.pcl	0.010476	4.74e-06	Expression data from early B cell progenitors including CLP,ProB and PreB of Pax5 knockout and wild type C57Bl6 mice
GSE27686.GPL1261.pcl	0.010367	2.84e-06	Accumulating mitochondrial DNA mutations drive premature hematopoietic aging phenotypes molecularly distinct from physiologic stem cell aging
GSE14833.GPL1261.pcl	0.009841	6.31e-06	Expression data from different stages of hematopoietic cells development
GSE25639.GPL1261.pcl	0.009688	1.96e-06	A mouse model of deregulation of the malt1 oncogene recapitulates the pathogenesis of human malt lymphoma
GSE10627.GPL1261.pcl	0.008968	3.99e-06	Mll-AF9 induced changes in gene expression in various hematopoietic cells
GSE38463.GPL1261.pcl	0.008813	9.67e-06	Gene expression profiling of mouse B cell progenitors
GSE7897.GPL1261.pcl	0.008785	3.78e-06	Expression data from Mouse Lymphoma
GSE37907.GPL1261.pcl	0.007824	2.24e-05	Expression data from murine hematopoietic cells expressing BCR-ABL alone, NUP98-HOXA9 alone, BCR-ABL and NUP98-HOXA9, or null for both oncogenes
GSE15330.GPL1261.pcl	0.007757	1.73e-05	Gene expression data from mouse hematopoietic cells, Ikaros wt and null mutant
GSE44322.GPL6246.pcl	0.007657	3.4e-05	Gene expression profile analysis of mouse whole spleen following infection by lymphocytic choriomeningitis virus (LCMV), comparing LCMV-Armstrong and LCMV-Clone 13 expression patterns at 0, 5, 9, and 30 days
GSE12310.GPL8321.pcl	0.0074	5.21e-05	Expression profiling of normal murine lymphoid progenitors and MLL-AF4 leukemic lymphoblasts
GSE17765.GPL1261.pcl	0.007386	1.73e-05	DNA hypomethylation leads to derepression of myeloerythroid genes in hematopoietic stem cells (HSC)
GSE21664.GPL8321.pcl	0.007333	0.000126	Gene expression data of interleukin-7-dependent and BCR-ABL1-transformed pre-B cells
GSE44337.GPL1261.pcl	0.007151	3e-05	Expression data from iMyc mouse B lymphoma and human DLBCL
GSE27786.GPL1261.pcl	0.006624	5e-05	Gene expression profile of mouse hematopoietic cells
GSE33474.GPL1261.pcl	0.006295	0.000105	Tristetraprolin is a tumor suppressor that impairs Myc-induced lymphoma and abolishes the malignant state [bone marrow B cells].
GSE25645.GPL1261.pcl	0.005925	0.000164	Ebf1 or Pax5 Haploinsufficiency Synergizes with STAT5 Activation to Initiate Acute Lymphoblastic Leukemia
GSE36061.GPL7202.pcl	0.005914	0.000224	Microarray analysis to identify genes that are differentially expressed in resting and in LPS-activated splenic B cells of Ebf1+/fl-RERTCre and Ebf1fl/fl-RERTCre mice
GSE27787.GPL1261.pcl	0.00589	0.000159	Hematopoietic cells and stem cells
GSE43729.GPL1261.pcl	0.005828	0.00125	Proliferation-dependent alterations of the DNA methylation landscape underlie hematopoietic stem cell aging
GSE6506.GPL1261.pcl	0.005786	0.000144	Hematopoietic Fingerprints: an expression database of stem cells and their progeny
GSE19729.GPL1261.pcl	0.005475	0.000255	Interactions between developing B-lymphocytes and stromal cells reveal complex interactions and two-way communication
GSE32330.GPL1261.pcl	0.005316	0.000299	Expression data from C/EBP alpha induced transdifferentiation of pre-B cells into macrophages
GSE5130.GPL339.pcl	0.005213	0.00124	Accurate and precise transcriptional profiles from 50 pg of total RNA or 100 flow-sorted primary lymphocytes
GSE29094.GPL6246.pcl	0.005161	0.000644	Calcineurin/NFAT signaling inhibits myeloid hematopoiesis in mice.
GSE31099.GPL1261.pcl	0.004977	0.000659	Expression data from treatment-induced senescence in mouse Emu-myc B-cell lymphoma model
GSE41176.GPL6246.pcl	0.004948	0.000863	Time course analysis of gene expression in BCR-stimulated splenic wild type and TAK1-/- B cell
GSE33549.GPL8321.pcl	0.004939	0.00202	Expression data from mouse T-cell lymphomas
GSE6136.GPL8321.pcl	0.004755	0.00244	Expression data from murine BRD2-mediated lymphomas
GSE19499.GPL8321.pcl	0.004719	0.00235	Expression data from mouse T-cell lymphomas
GSE37792.GPL1261.pcl	0.004571	0.000926	Tristetraprolin is a tumor suppressor that impairs Myc-induced lymphoma and abolishes the malignant state
GSE27816.GPL1261.pcl	0.004558	0.000805	Tet2 loss leads to increased hematopoietic stem cell self-renewal and myeloid transformation
GSE20987.GPL1261.pcl	0.004209	0.00203	Gene expression data of BCR-ABL1 transformed B cell precursors from BCL6 wild-type and BCL6 knockout mice
GSE28823.GPL1261.pcl	0.004008	0.00201	Expression data from ZMYM2-FGFR1-induced T-cell lymphomas in a mouse model
GSE7050.GPL1261.pcl	0.003995	0.00144	Stabilization of b-catenin induces lymphomas
GSE24671.GPL6246.pcl	0.003592	0.00699	The nucleic-acid recognizing Toll-like receptors -3, -7 and -9 cooperatively protect against murine T cell lymphoma caused by endogenous retrovirus

## Sheet: Thra-Oligodendrocyte
Dataset	Coexpression of query	Coexpression.PValue	Description
GSE14406.GPL1261.pcl	0.008905	1.96E-05	Oligodendroglial precursor cell line [Oli-neu] undergoing differentiation into myelin basic protein-producing cells
GSE19403.GPL1261.pcl	0.007712	3.28E-05	Dysregulation of the Wnt pathway inhibits timely myelination and remyelination in the mammalian CNS
GSE15303.GPL1261.pcl	0.006607	1.26E-04	Identification of Myelin-gene Regulatory Factor as a Critical Transcriptional Regulator Required for CNS Myelination
GSE9566.GPL1261.pcl	0.003175	4.36E-03	A Transcriptome Database for Astrocytes, Neurons, and Oligodendrocytes

## Sheet: Irx1-Alveolar type II cell
Dataset	Coexpression of query	Coexpression.PValue	Description
GSE21581.GPL8321.pcl	0.017532	4.49E-07	Expression data from lung adenocarcinoma mouse tumors
GSE30143.GPL8321.pcl	0.011091	1.58E-05	Gene expression profiling in lungs of mice with mesenchyme-specific GR ablation (GRCol1-Cre)
GSE31317.GPL1261.pcl	0.010563	4.65E-06	Expression data from SP and non-SP sorted anti-EpCAM treated A2C12 and A549 cells compared to non-transgenic lung tissue
GSE31313.GPL1261.pcl	0.010343	8.76E-06	Expression data from anti-EpCAM treated and untreated SP cells compared to lung tissue
GSE6135.GPL8321.pcl	0.010014	2.45E-05	LKB1 modulates lung cancer differentiation and metastasis
GSE18907.GPL1261.pcl	0.009354	8.02E-06	Gene expression profiling of pregnant and virgin mouse lung and liver
GSE19753.GPL1261.pcl	0.008982	1.78E-05	Mad2-induced chromosome instability leads to lung tumor relapse after oncogene withdrawal
GSE23875.GPL8321.pcl	0.008694	8.25E-05	Stage-specific sensitivity to p53 restoration in lung cancer
GSE27719.GPL1261.pcl	0.008637	2.67E-05	Lung adenocarcinoma invasion and progression
GSE2411.GPL339.pcl	0.008214	1.19E-04	Mechanical Ventilation Augments LPS-induced Lung Injury
GSE13302.GPL1261.pcl	0.008028	2.10E-05	Gene expression profiling in the lung and liver of Perfluorooctane sulfonate (PFOS) exposed mouse fetuses
GSE25640.GPL1261.pcl	0.007093	6.99E-05	Expression data from wild type or FIZZ2 knockout murine lungs
GSE43695.GPL6246.pcl	0.006955	1.94E-04	Comparative analysis of gene expression in Fra-1+/+ and Fra-1-/- mice lung
GSE29632.GPL1261.pcl	0.006722	8.41E-05	Effect of Nrf2 deletion in postnatal lung development and BPD phenotype in newborn mice
GSE35485.GPL6246.pcl	0.006489	2.75E-04	Transcriptional Programs Controlling Perinatal Lung Maturation
GSE27675.GPL1261.pcl	0.00645	1.21E-04	Expression data from lung tumor and stromal cells of KrasTgfbr2 -/- mouse model
GSE18135.GPL1261.pcl	0.006068	6.81E-05	Gene Expression Profile of Androgen Modulated Genes in the Murine Fetal Developing Lung
GSE14431.GPL1261.pcl	0.005848	2.03E-04	Simvastatin attenuates lung vascular leak and inflammation in a murine model of radiation-induced lung injury
GSE25295.GPL1261.pcl	0.00577	1.86E-04	Critical Role of Sphingolipid Pathway Components in Murine Radiation-Induced Lung Injury: Protection by Sphingosine-1-Phosphate Analogues
GSE18707.GPL8321.pcl	0.005765	9.44E-04	Expression data from mouse lung treated with MACA, BSA or HBSS
GSE30888.GPL8321.pcl	0.005684	1.04E-03	Tumor-entrained neutrophils inhibit seeding in the pre-metastatic lung
GSE11056.GPL1261.pcl	0.00553	2.68E-04	Expression data from mouse lung
GSE6095.GPL339.pcl	0.005325	1.21E-03	Diagnosis of Acute Lung Rejection by Gene Expression Profiling of Bronchoalveolar Lavage Cells
GSE11662.GPL1261.pcl	0.005281	4.26E-04	GADD45a in ventilator-induced lung injury: role of Akt signaling
GSE52854_rpkmToUpload	0.005203	6.42E-04	Inhibition of MEK and PI3K alone or in combination alters the transcriptome of the lung during TGF_-induced pulmonary fibrosis
GSE9208.GPL8321.pcl	0.005122	1.50E-03	Genetic and Pharmacologic Evidence Links Oxidative Stress to Ventilator-Induced Lung Injury in Mice
GSE17478.GPL1261.pcl	0.004596	4.82E-04	Particulate Matter effect on Mouse Model of Cardiac Failure: Lung and Heart Left Ventricle
GSE21053.GPL1261.pcl	0.004328	7.87E-04	mRNA and microRNA expression profile in mouse lung development
GSE20954.GPL1261.pcl	0.004328	7.87E-04	mRNA expression profile in mouse lung development
GSE23874.GPL8321.pcl	0.004318	3.18E-03	Stage-specific sensitivity to p53 restoration in lung cancer: tumor data
GSE18534.GPL1261.pcl	0.004174	1.45E-03	Mouse small cell lung cancer model
GSE36568.GPL6246.pcl	0.003994	2.85E-03	Myeloid cell RelA/p65 promotes lung cancer proliferation
GSE7310.GPL1261.pcl	0.003911	1.15E-03	Comparison analysis of 2 week old C57BL6J lung exposed to 2 weeks of cigarette smoke compared to age-matched controls
GSE32500.GPL6246.pcl	0.003905	1.62E-03	Whole Genome Expression after Hypoxia and Reoxygenation in the Newborn Mouse Lung, Brain and Eye
GSE31013.GPL1261.pcl	0.003669	1.39E-03	Global Differential Gene Expression Analysis of Spontaneous Lung Tumors in B6C3F1 Mice: Comparison to Human Non-Small Cell Lung Cancer
GSE13044.GPL1261.pcl	0.00365	1.79E-03	Gene expression profiling in the lung and liver of low and high dose Perfluorooctanoic Acid exposed mouse fetuses
GSE2565.GPL339.pcl	0.003386	7.76E-03	Phosgene exposure in the mouse lung
GSE45369.GPL1261.pcl	0.003285	4.78E-03	Mouse lung transcriptional response to flagellin stimulation
GSE6591.GPL1261.pcl	0.002763	7.78E-03	Comparative analysis of gene expression in C57BL/6J and DBA/2J aging lungs.
GSE2250.GPL1261.pcl	0.00261	8.99E-03	Effects of irradiation on mouse lung
GSE7269.GPL1261.pcl	0.00253	8.30E-03	AJ mouse lung carcinogenesis study
GSE7258.GPL1261.pcl	0.00253	8.30E-03	Expression data of bronchoalveolar lavage cells from control or urethane treated AJ mice
GSE38754.GPL1261.pcl	0.002494	8.32E-03	Temporal changes of gene expression in mouse heart, kidney and lung during juvenile growth

## Sheet: Sox5-Testicular cell
Dataset	Coexpression of query	Coexpression.PValue	Description
GSE12769.GPL1261.pcl	0.017351	9.374e-08	Murine postpartum testis developmental time course (0 to 35 day)
GSE39769.GPL4134.pcl	0.009593	2.917e-05	Development of gene expression signatures in testis for plin1-null mice
GSE50807_RNA-seq_WT_vs_TAF7L_KO-testis	0.006966	1.496e-03	Taf7l cooperates with Trf2 to regulate spermiogenesis
GSE27568.GPL1261.pcl	0.006294	1.288e-04	Ubb Knockout Mouse Testis
GSE39391.GPL1261.pcl	0.006245	1.236e-04	Gene expression data from ahES cells, ES cells, MEF cells and round sperm
GSE43717_gsm	0.005503	8.220e-04	Cellular source and mechanisms of high transcriptome complexity in the mammalian testis (RNA-Seq cells)
GSE33860.GPL1261.pcl	0.005046	3.648e-04	Profile of testicular polysomal gene expression regulated by Gonadotropin Regulated Testicular RNA helicase in adult mice
GSE28664.GPL1261.pcl	0.004084	1.039e-03	Akt1 is critical in Maintaining the Blood-Testis Barrier Following Exposure to the Neonatal Goitrogen, 6-N-Propylthiouracil (PTU)
GSE9338.GPL1261.pcl	0.003224	2.784e-03	Expression data from Mus musculus subspecies and their F1 hybrids for 3 tissues (brain, liver, testis)

## Sheet: Klf10-Chondrocyte
Dataset	Coexpression of query	Coexpression.PValue	Description
GSE33754.GPL6246.pcl	0.014574	1.510e-07	Expression data of cartiliage from CBA and STR/ORT mice
GSE41342.GPL1261.pcl	0.006299	6.886e-05	Data from a time course study of gene expression in a mouse model of osteoarthritis
GSE7798.GPL1261.pcl	0.004992	3.412e-04	Osteoclastic estrogen receptor alpha mediates the osteoprotective estrogen action through Fas ligand signaling
GSE19002.GPL1261.pcl	0.004246	1.291e-03	Microarray analysis of defective cartilage in Hoxc8- and Hoxd4-transgenic mice
GSE9247.GPL1261.pcl	0.003470	2.799e-03	Effect of histone deacetylase inhibitors on osteoblast gene expression
GSE15069.GPL1261.pcl	0.003228	5.812e-03	Inhibitor trials in chondrocytes - MAS 5.0 normalization
GSE4481.GPL1261.pcl	0.003124	5.901e-03	C-type natriuretic peptide regulates endochondral ossification through p38 MAP kinase-dependent pathways_2
